# Supplementary material for: A reverse metabolic approach to weaning: in silico identification of immune-beneficial infant gut bacteria, mining their metabolism for prebiotic feeds and sourcing these feeds in the natural product space
Source: Microbiome. 2018 Sep 21;6:171. doi: 10.1186/s40168-018-0545-x (PMC6151060; doi:10.1186/s40168-018-0545-x)
Supplement: Supplementary file 1 — Relevant relationship for PubMed IDs. (XLSX 225 kb) [file 40168_2018_545_MOESM1_ESM.xlsx]

## Sheet: readme
Sheets	Relationships sheet summarizes the results for each specific RELATIONSHIP analysis (as listed in Table 1 of the manuscript) searched in research topics (a), (b), (c) and (d). Linguistic relations can be filtered from the Sentence column of the table.
	We filtered results for finding the most relevant articles. We preferred recent articles and we only considered sentences showing evidence of relation between beneficial micrroganism at the species level.
	Relationships were searched for :
	(1) gut-microbes and immune-related term
	(2) gut-microbes and infection-disease
	Note: the same sentences could contain relationships between several terms of the dictionaries in exam or the same sentence can include relationships between different dictionaries (ex. a comention between gut-microbes and immune-related but also gut-microbes and chemicals), this is the reason why there are replicated sentences.
Sheets *-species	Each sheet summarized the list of microorganism resulted from the text mining analysis for each RELATIONSHIP analysis (sheet name).
	The latest sheet "Summary_species" gives a summary of the list of microorganism extracted from all the relationships for each research query.
Columns	PMID_url	It is the URL to PMID of the paper from which the sentence was extracted
	PMID	It is the PMID of the paper from which the sentence was extracted
	Sentence	This is the extracted sentence
	Journal_section	The section of the journal from where the sentences was extracted
	Nr_of_terms	The number of terms from dictionaries that were found in the sentence; in parenthesis matching terms
	Query	The list of queries from which PMIDs resulted (see Supplemental Information 1)
	Excluding_criteria	We can have four possibility:
		1. No_animals_exclusion_criteria: animals were ecluded from title and abstract in queries (except for some generally cited terms, for example "mice", "mouse", and "in vivo", "preterm" terms)
		2. All_exclusion_criteria: both animals and extra excluding terms ("in vivo", "in vitro" , "preterm") were excluded
		3. No_animals_exclusion_criteria_PubMed_only: as in "No_animals_exclusion_criteria"
		Results from quering PubMed with no overlap from quering SolR.
		4. All_exclusion_criteria_PubMed_only: both animals and extra excluding terms ("in vivo", "in vitro" , "preterm") were excluded.
		Results from quering PubMed with no overlap from quering SolR.
	Excluding_criteria_terms	Terms excluded from Abstract and Title but in sentences extracted from fulll-text
	Detected_species	Species cited in sentence. For each species found in a sentence, related sentence information are repeated (multiple row), thus you can filter for species "Type" without missing information
	Species_type	Type of species: could be "probiotic", "relevant", "pathogenic" , "not-relevant" or "nd" if not cited
	Title	Title of the paper
	Year	Years of the paper
	Journal	Journal where paper was published
	Abstract	Full abstract related to the paper
	PubblicationType	Could be "Review" or "Journal Article"
	Relationship	Relationship between dictionaries: (i) gut microbiome - immunity related terms, (ii) gut microbiome - diseases, (iii) immunity related terms - diseases, (iv) immunnity related terms - chemicals and (v) diseases - chemicals
	Exclusion_criteria (from both "title" and "abstract")
	No_animals_exclusion_criteria	(rodent OR monkey OR "non-human primate" OR Gorilla OR pig OR pigs OR Sus OR sow OR sows OR calves OR calf OR Canis OR dog OR dogs OR insect OR insects OR "honey bees" OR Apis OR Drosophila OR fishes OR cat OR cats OR Feline OR lamb OR lambs OR Ovis OR "plant microbio" OR broiler OR Caenorhabditis OR rabbit OR bovine OR fungi OR shrimp OR "rainbow trout" OR Oncorhynchus OR chicken OR soil OR bear…
	All_exclusion_criteria	(mice OR mouse OR "Mus musculus" OR rodent OR rat OR rats OR Rattus OR monkey OR "non-human primate" OR Gorilla OR pig OR pigs OR Sus OR sow OR sows OR calves OR calf OR Canis OR dog OR dogs OR insect OR insects OR "honey bees" OR Apis OR Drosophila OR fishes OR cat OR cats OR Feline OR lamb OR lambs OR Ovis OR "plant microbio" OR broiler OR Caenorhabditis OR rabbit OR bovine OR fungi OR shrimp O…

## Sheet: relationships
PMID_url	PMID	Sentence	Journal_section	Nr_of_terms	Excluding_criteria	Query	Excluding_criteria_terms	Detected_species	Species_type	Title	Year	Journal	Abstract	Pubblication_type	Relationship
https://www.ncbi.nlm.nih.gov/pubmed/?term=28056921	28056921	The mRNA expression of TLR4 increased 3.6 fold in the FF group but decreased by 2 fold from B. adolescentis treatment.	abstract	1:[(TLR4, B. adolescentis)]	No_animals_exclusion_criterion	[infant gut microbiome], [beneficial bacteria preventing infections in infants]		B. adolescentis	probiotics	Bifidobacterium adolescentis protects against necrotizing enterocolitis and upregulates TOLLIP and SIGIRR in premature neonatal rats.	2017	BMC Pediatr	BACKGROUND: Necrotizing enterocolitis (NEC) is a serious gastrointestinal disorder that is often seen in premature infants. Probiotics decrease the risk of NEC; however, the mechanism by which probiotics work is not clear. The goal of this study was to evaluate the preventive effect of Bifidobacterium adolescentis in an NEC rat model.METHODS: Sprague-Dawley neonatal rats were obtained by caesarea…	Journal Article	gutmicrobiome-immune
https://www.ncbi.nlm.nih.gov/pubmed/?term=28056921	28056921	It is unknown whether B. adolescentis has the same effect in the NEC rat model; therefore, the aim of this study was to determine whether B. adolescentis could protect against NEC and whether TLR4, TOLLIP and SIGIRR expression could be influenced by B. adolescentis.	introduction	3:[(TLR4, B. adolescentis), (TLR4, B. adolescentis), (TLR4, B. adolescentis)]	No_animals_exclusion_criterion	[infant gut microbiome], [beneficial bacteria preventing infections in infants]	rat	B. adolescentis	probiotics	Bifidobacterium adolescentis protects against necrotizing enterocolitis and upregulates TOLLIP and SIGIRR in premature neonatal rats.	2017	BMC Pediatr	BACKGROUND: Necrotizing enterocolitis (NEC) is a serious gastrointestinal disorder that is often seen in premature infants. Probiotics decrease the risk of NEC; however, the mechanism by which probiotics work is not clear. The goal of this study was to evaluate the preventive effect of Bifidobacterium adolescentis in an NEC rat model.METHODS: Sprague-Dawley neonatal rats were obtained by caesarea…	Journal Article	gutmicrobiome-immune
https://www.ncbi.nlm.nih.gov/pubmed/?term=28056921	28056921	These results indicated that B. adolescentis protects premature rats from intestinal injury from hypoxia and cold stress, the mechanism of which might be by reducing the expression of TLR4 and increasing the expression of TOLLIP and SIGIRR.Although the pathogenesis of NEC is not entirely known [1],the theory that inappropriate microbial colonization in the intestine induces the immature intestine…	discussion	1:[(TLR4, B. adolescentis)]	No_animals_exclusion_criterion	[infant gut microbiome], [beneficial bacteria preventing infections in infants]	rats	B. adolescentis	probiotics	Bifidobacterium adolescentis protects against necrotizing enterocolitis and upregulates TOLLIP and SIGIRR in premature neonatal rats.	2017	BMC Pediatr	BACKGROUND: Necrotizing enterocolitis (NEC) is a serious gastrointestinal disorder that is often seen in premature infants. Probiotics decrease the risk of NEC; however, the mechanism by which probiotics work is not clear. The goal of this study was to evaluate the preventive effect of Bifidobacterium adolescentis in an NEC rat model.METHODS: Sprague-Dawley neonatal rats were obtained by caesarea…	Journal Article	gutmicrobiome-immune
https://www.ncbi.nlm.nih.gov/pubmed/?term=28056921	28056921	Recently, Ganguli et al. [4] reported that TOLLIP and SIGIRR mRNA levels increase and TLR4 mRNA level decreasese when immature human intestinal xenografts incubate with conditioned media of B. infantis, and that TOLLIP and SIGIRR mRNA expressions also increase in NEC intestinal epithelial cells.	discussion	1:[(TLR4, B. infantis)]	No_animals_exclusion_criterion	[infant gut microbiome], [beneficial bacteria preventing infections in infants]		B. infantis	not-relevant	Bifidobacterium adolescentis protects against necrotizing enterocolitis and upregulates TOLLIP and SIGIRR in premature neonatal rats.	2017	BMC Pediatr	BACKGROUND: Necrotizing enterocolitis (NEC) is a serious gastrointestinal disorder that is often seen in premature infants. Probiotics decrease the risk of NEC; however, the mechanism by which probiotics work is not clear. The goal of this study was to evaluate the preventive effect of Bifidobacterium adolescentis in an NEC rat model.METHODS: Sprague-Dawley neonatal rats were obtained by caesarea…	Journal Article	gutmicrobiome-immune
https://www.ncbi.nlm.nih.gov/pubmed/?term=28056921	28056921	In this study, we demonstrated that B. adolescentis confers significant protection against intestinal injury in the NEC premature rat model and alter the expression of TLR4, TOLLIP and SIGIRR, all factors in the NF-ÎºB signaling pathway; therefore, we speculate that B. adolescentis modulates the NF-ÎºB signaling pathway by upregulateing TOLLIP and SIGIRR, and decreasing TLR4 to protect against in…	discussion	3:[(TLR4, B. adolescentis), (TLR4, B. adolescentis), (TLR4, B. adolescentis)]	No_animals_exclusion_criterion	[infant gut microbiome], [beneficial bacteria preventing infections in infants]	rat	B. adolescentis	probiotics	Bifidobacterium adolescentis protects against necrotizing enterocolitis and upregulates TOLLIP and SIGIRR in premature neonatal rats.	2017	BMC Pediatr	BACKGROUND: Necrotizing enterocolitis (NEC) is a serious gastrointestinal disorder that is often seen in premature infants. Probiotics decrease the risk of NEC; however, the mechanism by which probiotics work is not clear. The goal of this study was to evaluate the preventive effect of Bifidobacterium adolescentis in an NEC rat model.METHODS: Sprague-Dawley neonatal rats were obtained by caesarea…	Journal Article	gutmicrobiome-immune
https://www.ncbi.nlm.nih.gov/pubmed/?term=28056921	28056921	The ileum mRNA expression of TLR4 increased by 3.6 fold in the FF group compared with that in the DF group (P < 0.05), while the expression of TLR4 mRNA decreased by 2.0 fold as a result of B. adolescentis treatment (P < 0.05) (Fig. 4a).	results	2:[(TLR4, B. adolescentis), (TLR4, B. adolescentis)]	No_animals_exclusion_criterion	[infant gut microbiome], [beneficial bacteria preventing infections in infants]		B. adolescentis	probiotics	Bifidobacterium adolescentis protects against necrotizing enterocolitis and upregulates TOLLIP and SIGIRR in premature neonatal rats.	2017	BMC Pediatr	BACKGROUND: Necrotizing enterocolitis (NEC) is a serious gastrointestinal disorder that is often seen in premature infants. Probiotics decrease the risk of NEC; however, the mechanism by which probiotics work is not clear. The goal of this study was to evaluate the preventive effect of Bifidobacterium adolescentis in an NEC rat model.METHODS: Sprague-Dawley neonatal rats were obtained by caesarea…	Journal Article	gutmicrobiome-immune
https://www.ncbi.nlm.nih.gov/pubmed/?term=28067304	28067304	Therefore, it is possible that macrophage may also be involved in the generation of Tregs by oral administration of WIKIM28.In conclusion, the oral administration of W. cibaria strain WIKIM28 isolated from gatkimchi ameliorated AD-like symptoms by the suppression of allergic Th2 responses and the induction of Treg differentiation and function.	unnamed	1:[(macrophage, W. cibaria)]	No_animals_exclusion_criterion	[beneficial bacteria for the infants immune system], [beneficial bacteria preventing infections in infants]		W. cibaria	relevant	Weissella cibaria WIKIM28 ameliorates atopic dermatitis-like skin lesions by inducing tolerogenic dendritic cells and regulatory T cells in BALB/c mice.	2017	Sci Rep	The occurrence of atopic dermatitis (AD), a chronic inflammatory skin disease, has been increasing steadily in children and adults in recent decades. In this study, we evaluated the ability of the lactic acid bacterium Weissella cibaria WIKIM28 isolated from gatkimchi, a Korean fermented vegetable preparation made from mustard leaves, to suppress the development of AD induced by 2,4-dinitrochloro…	Journal Article	gutmicrobiome-immune
https://www.ncbi.nlm.nih.gov/pubmed/?term=28245626	28245626	Bifidobacterium bifidum OLB6378 (OLB6378), which belongs to the Bifidobacterium genus, could be a strong probiotic candidate that is capable of enhancing infants' overall humoral immunity.	unnamed	2:[(Bifidobacterium, immunity), (immunity, Bifidobacterium bifidum)]	All_exclusion_criteria	[infant gut microbiome], [beneficial bacteria for the infants immune system]		Bifidobacterium bifidum	probiotics	Bifidobacterium bifidum OLB6378 Simultaneously Enhances Systemic and Mucosal Humoral Immunity in Low Birth Weight Infants: A Non-Randomized Study.	2017	Nutrients	Probiotic supplementation has been part of the discussion on methods to enhance humoral immunity. Administration of Bifidobacterium bifidum OLB6378 (OLB6378) reduced the incidence of late-onset sepsis in infants. In this non-randomized study, we aimed to determine the effect of administration of live OLB6378 on infants' humoral immunity. Secondly, we tried to elucidate whether similar effects wou…	Journal Article	gutmicrobiome-immune
https://www.ncbi.nlm.nih.gov/pubmed/?term=28370715	28370715	In activated splenocytes, L. fermentum enhanced IFNγ secretion while it prevented IL-4 secretion.	abstract	1:[(L. fermentum, IL -4)]	No_animals_exclusion_criterion	[infant gut microbiome], [beneficial bacteria for the infants immune system], [beneficial bacteria preventing infections in infants]		L. fermentum	probiotics	L. fermentum CECT 5716 prevents stress-induced intestinal barrier dysfunction in newborn rats.	2017	Neurogastroenterol Motil	BACKGROUND: Intestinal epithelial barrier (IEB) dysfunction plays a critical role in various intestinal disorders affecting infants and children, including the development of food allergies and colitis. Recent studies highlighted the role of probiotics in regulating IEB functions and behavior in adults, but their effects in the newborn remain largely unknown. We therefore characterized in rat pup…	Journal Article	gutmicrobiome-immune
https://www.ncbi.nlm.nih.gov/pubmed/?term=28512033	28512033	B. pseudocatenulatum CECT 7765 also down-regulated MS-induced intestinal inflammation (reducing interferon gamma [IFN-γ]) and intestinal hypercatecholaminergic activity (reducing dopamine [DA] and adrenaline [A] concentrations) at P21.	abstract	1:[(B. pseudocatenulatum, interferon gamma)]	No_animals_exclusion_criterion	[infant gut microbiome]		B. pseudocatenulatum	relevant	Bifidobacterium CECT 7765 modulates early stress-induced immune, neuroendocrine and behavioral alterations in mice.	2017	Brain Behav Immun	Emerging evidence suggests that there is a window of opportunity within the early developmental period, when microbiota-based interventions could play a major role in modulating the gut-brain axis and, thereby, in preventing mood disorders. This study aims at evaluating the effects and mode of action of Bifidobacterium pseudocatenulatum CECT 7765 in a murine model of chronic stress induced by mat…	Journal Article	gutmicrobiome-immune
https://www.ncbi.nlm.nih.gov/pubmed/?term=28512033	28512033	In summary, we show that B. pseudocatenulatum CECT 7765 is able to beneficially modulate the consequences of chronic stress on the HPA response produced by MS during infancy with long-lasting effects in adulthood, via modulation of the intestinal neurotransmitter and cytokine network with short and long-term consequences in brain biochemistry and behavior.	abstract	1:[(cytokine, B. pseudocatenulatum)]	No_animals_exclusion_criterion	[infant gut microbiome]		B. pseudocatenulatum	relevant	Bifidobacterium CECT 7765 modulates early stress-induced immune, neuroendocrine and behavioral alterations in mice.	2017	Brain Behav Immun	Emerging evidence suggests that there is a window of opportunity within the early developmental period, when microbiota-based interventions could play a major role in modulating the gut-brain axis and, thereby, in preventing mood disorders. This study aims at evaluating the effects and mode of action of Bifidobacterium pseudocatenulatum CECT 7765 in a murine model of chronic stress induced by mat…	Journal Article	gutmicrobiome-immune
https://www.ncbi.nlm.nih.gov/pubmed/?term=28654019	28654019	Significant changes in innate and acquired immunity biomarkers were observed only in subjects in group A. Conclusions: Dietary supplementation with cow's skim milk fermented with L. paracasei CBA L74 is an efficient strategy in preventing CIDs in children.	abstract	1:[(immunity, L. paracasei)]	All_exclusion_criteria	[infant gut microbiome], [beneficial bacteria for the infants immune system], [beneficial bacteria preventing infections in infants]		L. paracasei	probiotics	Preventive Effect of Cow's Milk Fermented with Lactobacillus paracasei CBA L74 on Common Infectious Diseases in Children: A Multicenter Randomized Controlled Trial.	2017	Nutrients	Background: Fermented foods have been proposed to prevent common infectious diseases (CIDs) in children attending day care or preschool.OBJECTIVES: To investigate the efficacy of dietary supplementation with cow's skim milk fermented with the probiotic Lactobacillus paracasei CBA L74 in reducing CIDs in children attending day care or preschool. Methods: Multicenter, randomized, double-blind, plac…	Journal Article	gutmicrobiome-immune
https://www.ncbi.nlm.nih.gov/pubmed/?term=28858247	28858247	The anti-inflammatory cytokine interleukin (IL)-10, was increased in newborns receiving L. reuteri DSM 17938.	abstract	1:[(cytokine, L. reuteri)]	No_animals_exclusion_criterion	[infant gut microbiome], [beneficial bacteria for the infants immune system], [beneficial bacteria preventing infections in infants]		L. reuteri	probiotics	Probiotic Supplementation in Preterm: Feeding Intolerance and Hospital Cost.	2017	Nutrients	We hypothesized that giving the probiotic strain Lactobacillus reuteri (L. reuteri) DSM 17938 to preterm, formula-fed infants would prevent an early traumatic intestinal inflammatory insult modulating intestinal cytokine profile and reducing the onset of feeding intolerance. Newborn were randomly allocated during the first 48 h of life to receive either daily probiotic (10⁸ colony forming units (…	Journal Article	gutmicrobiome-immune
https://www.ncbi.nlm.nih.gov/pubmed/?term=28858247	28858247	The anti-inflammatory cytokine IL-10, which is involved in immune tolerance, was increased in newborns receiving L. reuteri DSM 17938.	unnamed	2:[(cytokine, L. reuteri), (immune, L. reuteri)]	No_animals_exclusion_criterion	[infant gut microbiome], [beneficial bacteria for the infants immune system], [beneficial bacteria preventing infections in infants]		L. reuteri	probiotics	Probiotic Supplementation in Preterm: Feeding Intolerance and Hospital Cost.	2017	Nutrients	We hypothesized that giving the probiotic strain Lactobacillus reuteri (L. reuteri) DSM 17938 to preterm, formula-fed infants would prevent an early traumatic intestinal inflammatory insult modulating intestinal cytokine profile and reducing the onset of feeding intolerance. Newborn were randomly allocated during the first 48 h of life to receive either daily probiotic (10⁸ colony forming units (…	Journal Article	gutmicrobiome-immune
https://www.ncbi.nlm.nih.gov/pubmed/?term=28858247	28858247	The IL-1β was increased in the group treated with L. reuteri DSM 17938.	unnamed	1:[(IL-1Î², L. reuteri)]	No_animals_exclusion_criterion	[infant gut microbiome], [beneficial bacteria for the infants immune system], [beneficial bacteria preventing infections in infants]		L. reuteri	probiotics	Probiotic Supplementation in Preterm: Feeding Intolerance and Hospital Cost.	2017	Nutrients	We hypothesized that giving the probiotic strain Lactobacillus reuteri (L. reuteri) DSM 17938 to preterm, formula-fed infants would prevent an early traumatic intestinal inflammatory insult modulating intestinal cytokine profile and reducing the onset of feeding intolerance. Newborn were randomly allocated during the first 48 h of life to receive either daily probiotic (10⁸ colony forming units (…	Journal Article	gutmicrobiome-immune
https://www.ncbi.nlm.nih.gov/pubmed/?term=28858247	28858247	IL-6 was increased in newborns receiving L. reuteri DSM 17938, but the difference was not statistically significant (Table 3).	unnamed	1:[(IL -6, L. reuteri)]	No_animals_exclusion_criterion	[infant gut microbiome], [beneficial bacteria for the infants immune system], [beneficial bacteria preventing infections in infants]		L. reuteri	probiotics	Probiotic Supplementation in Preterm: Feeding Intolerance and Hospital Cost.	2017	Nutrients	We hypothesized that giving the probiotic strain Lactobacillus reuteri (L. reuteri) DSM 17938 to preterm, formula-fed infants would prevent an early traumatic intestinal inflammatory insult modulating intestinal cytokine profile and reducing the onset of feeding intolerance. Newborn were randomly allocated during the first 48 h of life to receive either daily probiotic (10⁸ colony forming units (…	Journal Article	gutmicrobiome-immune
https://www.ncbi.nlm.nih.gov/pubmed/?term=28931041	28931041	We selected a dose equivalent to 1 mg peptidoglycan per gavage, since this exceeded the peptidolgycan dose previously found to induce anti-inflammatory immune responses in a mouse model, using a Lactobacillus salivarius strain [13].	results	1:[(immune, Lactobacillus salivarius)]	No_animals_exclusion_criterion	[beneficial bacteria for the infants immune system], [beneficial bacteria preventing infections in infants]	mouse	Lactobacillus salivarius	probiotics	Lactobacillus paracasei feeding improves immune control of influenza infection in mice.	2017	PLoS One	Respiratory tract infections such as flu cause severe morbidity and mortality and are among the leading causes of death in children and adults worldwide. Commensal microbiota is critical for orchestrating tissue homeostasis and immunity in the intestine. Probiotics represent an interesting source of immune modulators and several clinical studies have addressed the potential beneficial effects of …	Journal Article	gutmicrobiome-immune
https://www.ncbi.nlm.nih.gov/pubmed/?term=28945752	28945752	Although the relative proportion of Salmonella enterica was lower after mebendazole deworming in the SIgA-non-increased samples, the increase of the probiotic species Streptococcus thermophilus and Bifidobacterium longum following mebendazole treatment was only observed in the SIgA-increased group.	conclusions	2:[(SIgA, Bifidobacterium longum), (SIgA, Streptococcus thermophilus)]	All_exclusion_criteria	[beneficial bacteria for the infants immune system], [beneficial bacteria preventing infections in infants]		Bifidobacterium longum	probiotics	Impact of Enterobius vermicularis infection and mebendazole treatment on intestinal microbiota and host immune response.	2017	PLoS Negl Trop Dis	BACKGROUND: Previous studies on the association of enterobiasis and chronic inflammatory diseases have revealed contradictory results. The interaction of Enterobius vermicularis infection in particular with gut microbiota and induced immune responses has never been thoroughly examined.FINDINGS: In order to answer the question of whether exposure to pinworm and mebendazole can shift the intestinal…	Journal Article	gutmicrobiome-immune
https://www.ncbi.nlm.nih.gov/pubmed/?term=28945752	28945752	Although the relative proportion of Salmonella enterica was lower after mebendazole deworming in the SIgA-non-increased samples, the increase of the probiotic species Streptococcus thermophilus and Bifidobacterium longum following mebendazole treatment was only observed in the SIgA-increased group.	conclusions	2:[(SIgA, Bifidobacterium longum), (SIgA, Streptococcus thermophilus)]	All_exclusion_criteria	[beneficial bacteria for the infants immune system], [beneficial bacteria preventing infections in infants]		Streptococcus thermophilus	probiotics	Impact of Enterobius vermicularis infection and mebendazole treatment on intestinal microbiota and host immune response.	2017	PLoS Negl Trop Dis	BACKGROUND: Previous studies on the association of enterobiasis and chronic inflammatory diseases have revealed contradictory results. The interaction of Enterobius vermicularis infection in particular with gut microbiota and induced immune responses has never been thoroughly examined.FINDINGS: In order to answer the question of whether exposure to pinworm and mebendazole can shift the intestinal…	Journal Article	gutmicrobiome-immune
https://www.ncbi.nlm.nih.gov/pubmed/?term=26809484	26809484	Similarly, cytokine suppression did not appear to lead to diarrhea attenuation by L. reuteri 17938 in underweight mice (Preidis et al., 2012).	unnamed	1:[(cytokine, L. reuteri)]	All_exclusion_criteria	[infant gut microbiome], [beneficial bacteria for the infants immune system], [beneficial bacteria preventing infections in infants]	mice	L. reuteri	probiotics	Comparison of probiotic lactobacilli and bifidobacteria effects, immune responses and rotavirus vaccines and infection in different host species.	2016	Vet Immunol Immunopathol	Different probiotic strains of Lactobacillus and Bifidobacterium genera possess significant and widely acknowledged health-promoting and immunomodulatory properties. They also provide an affordable means for prevention and treatment of various infectious, allergic and inflammatory conditions as demonstrated in numerous human and animal studies. Despite the ample evidence of protective effects of …	Review	gutmicrobiome-immune
https://www.ncbi.nlm.nih.gov/pubmed/?term=26872618	26872618	For example, three species of Bifidobacterium decrease incidence and severity of NEC in animal models 39-41 but appear to utilize different mechanisms: B. longum subsp infantis attenuates induction of IL6, IL8, TNFα and IL23 in the rat NEC model 39, decreases IL1β induced IL8 and IL6 expression in immature human gut xenografts 42, and has a competitive advantage over other gut microbes in the pre…	introduction	15:[(IL1Î², B. bifidum), (IL1Î², B. longum), (TNFÎ±, B. breve), (Bifidobacterium, IL6), (IL6, B. breve), (Bifidobacterium, IL6), (IL6, B. breve), (Bifidobacterium, TNFÎ±), (IL6, B. breve), (IL1Î², B. breve), (Bifidobacterium, IL1Î²), (TNFÎ±, B. bifidum), (Bifidobacterium, IL6), (IL6, B. bifidum), (IL6, B. bifidum)]	All_exclusion_criteria	[infant gut microbiome], [infant nutrition and microbiome metabolism], [beneficial bacteria for the infants immune system], [beneficial bacteria preventing infections in infants]	rat, vitro	B. bifidum	probiotics	Prevention of Necrotizing Enterocolitis Through Manipulation of the Intestinal Microbiota of the Premature Infant.	2016	Clin Ther	In spite of four decades of research, necrotizing enterocolitis (NEC) remains the most common gastrointestinal complication in premature infants with high mortality and long-term morbidity. The composition of the intestinal microbiota of the premature infant differs dramatically from that of the healthy term infant and appears to be an important risk factor for NEC.</AbstractText>: In spite of fo…	Review	gutmicrobiome-immune
https://www.ncbi.nlm.nih.gov/pubmed/?term=26872618	26872618	For example, three species of Bifidobacterium decrease incidence and severity of NEC in animal models 39-41 but appear to utilize different mechanisms: B. longum subsp infantis attenuates induction of IL6, IL8, TNFα and IL23 in the rat NEC model 39, decreases IL1β induced IL8 and IL6 expression in immature human gut xenografts 42, and has a competitive advantage over other gut microbes in the pre…	introduction	15:[(IL1Î², B. bifidum), (IL1Î², B. longum), (TNFÎ±, B. breve), (Bifidobacterium, IL6), (IL6, B. breve), (Bifidobacterium, IL6), (IL6, B. breve), (Bifidobacterium, TNFÎ±), (IL6, B. breve), (IL1Î², B. breve), (Bifidobacterium, IL1Î²), (TNFÎ±, B. bifidum), (Bifidobacterium, IL6), (IL6, B. bifidum), (IL6, B. bifidum)]	All_exclusion_criteria	[infant gut microbiome], [infant nutrition and microbiome metabolism], [beneficial bacteria for the infants immune system], [beneficial bacteria preventing infections in infants]	rat, vitro	B. breve	probiotics	Prevention of Necrotizing Enterocolitis Through Manipulation of the Intestinal Microbiota of the Premature Infant.	2016	Clin Ther	In spite of four decades of research, necrotizing enterocolitis (NEC) remains the most common gastrointestinal complication in premature infants with high mortality and long-term morbidity. The composition of the intestinal microbiota of the premature infant differs dramatically from that of the healthy term infant and appears to be an important risk factor for NEC.</AbstractText>: In spite of fo…	Review	gutmicrobiome-immune
https://www.ncbi.nlm.nih.gov/pubmed/?term=26872618	26872618	For example, three species of Bifidobacterium decrease incidence and severity of NEC in animal models 39-41 but appear to utilize different mechanisms: B. longum subsp infantis attenuates induction of IL6, IL8, TNFα and IL23 in the rat NEC model 39, decreases IL1β induced IL8 and IL6 expression in immature human gut xenografts 42, and has a competitive advantage over other gut microbes in the pre…	introduction	15:[(IL1Î², B. bifidum), (IL1Î², B. longum), (TNFÎ±, B. breve), (Bifidobacterium, IL6), (IL6, B. breve), (Bifidobacterium, IL6), (IL6, B. breve), (Bifidobacterium, TNFÎ±), (IL6, B. breve), (IL1Î², B. breve), (Bifidobacterium, IL1Î²), (TNFÎ±, B. bifidum), (Bifidobacterium, IL6), (IL6, B. bifidum), (IL6, B. bifidum)]	All_exclusion_criteria	[infant gut microbiome], [infant nutrition and microbiome metabolism], [beneficial bacteria for the infants immune system], [beneficial bacteria preventing infections in infants]	rat, vitro	B. longum	probiotics	Prevention of Necrotizing Enterocolitis Through Manipulation of the Intestinal Microbiota of the Premature Infant.	2016	Clin Ther	In spite of four decades of research, necrotizing enterocolitis (NEC) remains the most common gastrointestinal complication in premature infants with high mortality and long-term morbidity. The composition of the intestinal microbiota of the premature infant differs dramatically from that of the healthy term infant and appears to be an important risk factor for NEC.</AbstractText>: In spite of fo…	Review	gutmicrobiome-immune
https://www.ncbi.nlm.nih.gov/pubmed/?term=26872618	26872618	Lactobacilli also show diversity of function with 3 species that decrease NEC in animal models 48-50 with different mechanisms: L. acidophilus secretes one or more molecules that inhibit induction of inflammation by platelet activating factor 51 and alters expression of hundreds of genes important in apoptosis, angiogenesis, and immune response 52 ; L. reuteri decreases expression of IL6 and TNFα…	introduction	4:[(immune, L. rhamnosus), (immune, L. reuteri), (TNFÎ±, L. rhamnosus), (IL6, L. rhamnosus)]	All_exclusion_criteria	[infant gut microbiome], [infant nutrition and microbiome metabolism], [beneficial bacteria for the infants immune system], [beneficial bacteria preventing infections in infants]	mouse, rat, piglet	L. reuteri	probiotics	Prevention of Necrotizing Enterocolitis Through Manipulation of the Intestinal Microbiota of the Premature Infant.	2016	Clin Ther	In spite of four decades of research, necrotizing enterocolitis (NEC) remains the most common gastrointestinal complication in premature infants with high mortality and long-term morbidity. The composition of the intestinal microbiota of the premature infant differs dramatically from that of the healthy term infant and appears to be an important risk factor for NEC.</AbstractText>: In spite of fo…	Review	gutmicrobiome-immune
https://www.ncbi.nlm.nih.gov/pubmed/?term=26872618	26872618	Lactobacilli also show diversity of function with 3 species that decrease NEC in animal models 48-50 with different mechanisms: L. acidophilus secretes one or more molecules that inhibit induction of inflammation by platelet activating factor 51 and alters expression of hundreds of genes important in apoptosis, angiogenesis, and immune response 52 ; L. reuteri decreases expression of IL6 and TNFα…	introduction	4:[(immune, L. rhamnosus), (immune, L. reuteri), (TNFÎ±, L. rhamnosus), (IL6, L. rhamnosus)]	All_exclusion_criteria	[infant gut microbiome], [infant nutrition and microbiome metabolism], [beneficial bacteria for the infants immune system], [beneficial bacteria preventing infections in infants]	mouse, rat, piglet	L. rhamnosus	probiotics	Prevention of Necrotizing Enterocolitis Through Manipulation of the Intestinal Microbiota of the Premature Infant.	2016	Clin Ther	In spite of four decades of research, necrotizing enterocolitis (NEC) remains the most common gastrointestinal complication in premature infants with high mortality and long-term morbidity. The composition of the intestinal microbiota of the premature infant differs dramatically from that of the healthy term infant and appears to be an important risk factor for NEC.</AbstractText>: In spite of fo…	Review	gutmicrobiome-immune
https://www.ncbi.nlm.nih.gov/pubmed/?term=26985232	26985232	Fig. 4 Baseline levels of anti-CMV IgG differ in older subjects randomized to B. longum + Gl-OS and placebo.	results	1:[(IgG, B. longum)]	All_exclusion_criteria_Pubmed_only	[infant gut microbiome], [infant nutrition and microbiome metabolism], [beneficial bacteria for the infants immune system], [beneficial bacteria preventing infections in infants]		B. longum	probiotics	Effect of a synbiotic on the response to seasonal influenza vaccination is strongly influenced by degree of immunosenescence.	2016	Immun Ageing	BACKGROUND: Ageing increases risk of respiratory infections and impairs the response to influenza vaccination. Pre- and probiotics offer an opportunity to modulate anti-viral defenses and the response to vaccination via alteration of the gut microbiota. This study investigated the effect of a novel probiotic, Bifidobacterium longum bv. infantis CCUG 52,486, combined with a prebiotic, gluco-oligos…	Journal Article	gutmicrobiome-immune
https://www.ncbi.nlm.nih.gov/pubmed/?term=26985232	26985232	Data are anti-CMV IgG (AU/ml) (2SEM) for n=45 young and n=45 older subjects randomized to B. longum + Gl-OS or placebo.	results	1:[(IgG, B. longum)]	All_exclusion_criteria_Pubmed_only	[infant gut microbiome], [infant nutrition and microbiome metabolism], [beneficial bacteria for the infants immune system], [beneficial bacteria preventing infections in infants]		B. longum	probiotics	Effect of a synbiotic on the response to seasonal influenza vaccination is strongly influenced by degree of immunosenescence.	2016	Immun Ageing	BACKGROUND: Ageing increases risk of respiratory infections and impairs the response to influenza vaccination. Pre- and probiotics offer an opportunity to modulate anti-viral defenses and the response to vaccination via alteration of the gut microbiota. This study investigated the effect of a novel probiotic, Bifidobacterium longum bv. infantis CCUG 52,486, combined with a prebiotic, gluco-oligos…	Journal Article	gutmicrobiome-immune
https://www.ncbi.nlm.nih.gov/pubmed/?term=27081478	27081478	Probiotics reduce inflammation Sanaie et al. 75 RCT involving critically ill patients (n=40) VSL#3 (Lactobacillus, Bifidobacterium, and Streptococcus thermophilus) for 7 days Reduced inflammation (reduced acute physiology and chronic health evaluation II [APACHE II] score, sequential organ failure assessment [SOFA], interleukin-6 [IL-6], procalcitonin, and protein) McNaught et al. 76 RCT involvin…	unnamed	10:[(Streptococcus thermophilus, IL -6), (Bifidobacterium, C - reactive protein), (Lactobacillus, C - reactive protein), (L. plantarum, C - reactive protein), (IL -6, L. plantarum), (Streptococcus thermophilus, C - reactive protein), (Bifidobacterium, IL -6), (Lactobacillus, IL -6), (L. plantarum, IL -6), (interleukin -6, L. plantarum)]	No_animals_exclusion_criterion	[infant gut microbiome], [beneficial bacteria for the infants immune system], [beneficial bacteria preventing infections in infants]		L. plantarum	not-relevant	Probiotics in critically ill children.	2016	F1000Res	Gut microflora contribute greatly to immune and nutritive functions and act as a physical barrier against pathogenic organisms across the gut mucosa. Critical illness disrupts the balance between host and gut microflora, facilitating colonization, overgrowth, and translocation of pathogens and microbial products across intestinal mucosal barrier and causing systemic inflammatory response syndrome…	Review	gutmicrobiome-immune
https://www.ncbi.nlm.nih.gov/pubmed/?term=27081478	27081478	Probiotics reduce inflammation Sanaie et al. 75 RCT involving critically ill patients (n=40) VSL#3 (Lactobacillus, Bifidobacterium, and Streptococcus thermophilus) for 7 days Reduced inflammation (reduced acute physiology and chronic health evaluation II [APACHE II] score, sequential organ failure assessment [SOFA], interleukin-6 [IL-6], procalcitonin, and protein) McNaught et al. 76 RCT involvin…	unnamed	10:[(Streptococcus thermophilus, IL -6), (Bifidobacterium, C - reactive protein), (Lactobacillus, C - reactive protein), (L. plantarum, C - reactive protein), (IL -6, L. plantarum), (Streptococcus thermophilus, C - reactive protein), (Bifidobacterium, IL -6), (Lactobacillus, IL -6), (L. plantarum, IL -6), (interleukin -6, L. plantarum)]	No_animals_exclusion_criterion	[infant gut microbiome], [beneficial bacteria for the infants immune system], [beneficial bacteria preventing infections in infants]		Streptococcus thermophilus	probiotics	Probiotics in critically ill children.	2016	F1000Res	Gut microflora contribute greatly to immune and nutritive functions and act as a physical barrier against pathogenic organisms across the gut mucosa. Critical illness disrupts the balance between host and gut microflora, facilitating colonization, overgrowth, and translocation of pathogens and microbial products across intestinal mucosal barrier and causing systemic inflammatory response syndrome…	Review	gutmicrobiome-immune
https://www.ncbi.nlm.nih.gov/pubmed/?term=27175277	27175277	Live and heat-killed Lactobacillus rhamnosus suspensions were able to induce the synthesis of different cytokines including IL-10 [120].	unnamed	1:[(cytokines, Lactobacillus rhamnosus)]	All_exclusion_criteria_Pubmed_only	[infant gut microbiome]		Lactobacillus rhamnosus	probiotics	Milk: a postnatal imprinting system stabilizing FoxP3 expression and regulatory T cell differentiation.	2016	Clin Transl Allergy	BACKGROUND: Breastfeeding has protective effects for the development of allergies and atopy. Recent evidence underlines that consumption of unboiled farm milk in early life is a key factor preventing the development of atopic diseases. Farm milk intake has been associated with increased demethylation of FOXP3 and increased numbers of regulatory T cells (Tregs). Thus, the questions arose which com…	Review	gutmicrobiome-immune
https://www.ncbi.nlm.nih.gov/pubmed/?term=27279225	27279225	IgA-targeting of five OTUs varied significantly with the diet oscillation, whether judged by a comparison of the first and second or second and third diet phases (FDR-corrected repeated measures ANOVA): they include OTUs whose IgA targeting increased during the fruits and vegetables phase [OTUs 4306262 (A. muciniphila) and C.39 (Ruminococcus sp ce2)], and those whose targeting decreased [OTUs C.4…	unnamed	8:[(IgA, R. gnavus), (IgA, Clostridium), (IgA, A. muciniphila), (IgA, R. gnavus), (IgA, Clostridium), (IgA, Ruminococcus), (IgA, A. muciniphila), (IgA, Ruminococcus)]	No_animals_exclusion_criterion	[infant gut microbiome], [infant nutrition and microbiome metabolism], [beneficial bacteria for the infants immune system]		A. muciniphila	relevant	Development of the gut microbiota and mucosal IgA responses in twins and gnotobiotic mice.	2016	Nature	Immunoglobulin A (IgA), the major class of antibody secreted by the gut mucosa, is an important contributor to gut barrier function. The repertoire of IgA bound to gut bacteria reflects both T-cell-dependent and -independent pathways, plus glycans present on the antibody's secretory component. Human gut bacterial taxa targeted by IgA in the setting of barrier dysfunction are capable of producing …	Journal Article	gutmicrobiome-immune
https://www.ncbi.nlm.nih.gov/pubmed/?term=27279225	27279225	This group included R. torques OTU C.6 and C. nexile OTU 4436046 that were IgA targeted in the majority of twins (when they are detectable in their microbiota), as well as Ruminococcus sp.	unnamed	3:[(IgA, Ruminococcus), (IgA, R. torques), (IgA, C. nexile)]	No_animals_exclusion_criterion	[infant gut microbiome], [infant nutrition and microbiome metabolism], [beneficial bacteria for the infants immune system]		C. nexile	relevant	Development of the gut microbiota and mucosal IgA responses in twins and gnotobiotic mice.	2016	Nature	Immunoglobulin A (IgA), the major class of antibody secreted by the gut mucosa, is an important contributor to gut barrier function. The repertoire of IgA bound to gut bacteria reflects both T-cell-dependent and -independent pathways, plus glycans present on the antibody's secretory component. Human gut bacterial taxa targeted by IgA in the setting of barrier dysfunction are capable of producing …	Journal Article	gutmicrobiome-immune
https://www.ncbi.nlm.nih.gov/pubmed/?term=27279225	27279225	This latter group included two strongly IgA-targeted OTUs assigned to A. muciniphila (OTU 588471 and OTU 4306262).	unnamed	1:[(IgA, A. muciniphila)]	No_animals_exclusion_criterion	[infant gut microbiome], [infant nutrition and microbiome metabolism], [beneficial bacteria for the infants immune system]		A. muciniphila	relevant	Development of the gut microbiota and mucosal IgA responses in twins and gnotobiotic mice.	2016	Nature	Immunoglobulin A (IgA), the major class of antibody secreted by the gut mucosa, is an important contributor to gut barrier function. The repertoire of IgA bound to gut bacteria reflects both T-cell-dependent and -independent pathways, plus glycans present on the antibody's secretory component. Human gut bacterial taxa targeted by IgA in the setting of barrier dysfunction are capable of producing …	Journal Article	gutmicrobiome-immune
https://www.ncbi.nlm.nih.gov/pubmed/?term=27286235	27286235	This finding of decreased F. prausnitzii was consistent with previous findings in both pediatric and adult IBD (35), and is consistent with observations this organism may have anti-inflammatory properties through direct effects on cytokine production (36), as well as increased production of short-chain fatty acids such as butyrate (37).	unnamed	1:[(cytokine, F. prausnitzii)]	All_exclusion_criteria	[infant gut microbiome]		F. prausnitzii	relevant	The microbiota in pediatric rheumatic disease: epiphenomenon or therapeutic target?	2016	Curr Opin Rheumatol	PURPOSE OF REVIEW: There has been increasing interest in the contents and function of the microbiota, as it relates to pediatric inflammatory diseases. Here, we discuss the factors underlying the development of the microbiota, its role in juvenile idiopathic arthritis (JIA) and prospects for therapeutic interventions in the microbiota.RECENT FINDINGS: The human microbiota undergoes a succession o…	Review	gutmicrobiome-immune
https://www.ncbi.nlm.nih.gov/pubmed/?term=27341804	27341804	This cytotoxicity is likely due to the high amounts of lactic acid produced by L. casei Shirota bacteria which results in acidification of the culture medium as evidenced by the colour shift of the pH indicator (data not shown).	unnamed	1:[(cytotoxicity, L. casei)]	No_animals_exclusion_criterion	[infant gut microbiome], [beneficial bacteria preventing infections in infants]		L. casei	probiotics	Antiviral activity of Lactobacillus reuteri Protectis against Coxsackievirus A and Enterovirus 71 infection in human skeletal muscle and colon cell lines.	2016	Virol J	BACKGROUND: Recurrence of hand, foot and mouth disease (HFMD) pandemics continues to threaten public health. Despite increasing awareness and efforts, effective vaccine and drug treatment have yet to be available. Probiotics have gained recognition in the field of healthcare worldwide, and have been extensively prescribed to babies and young children to relieve gastrointestinal (GI) disturbances …	Journal Article	gutmicrobiome-immune
https://www.ncbi.nlm.nih.gov/pubmed/?term=27562058	27562058	Here we demonstrate that probiotic conditioned media (PCM) from Bifidobacterium longum supp infantis but not isolated organisms attenuates interleukin-6 (IL-6) induction in response to IL-1β by using TLR-4 in a human fetal small intestinal epithelial cell line (H4 cells), human fetal small intestinal xenografts, mouse fetal small intestinal organ culture tissues, and primary NEC enterocytes.	abstract	3:[(Bifidobacterium longum, TLR -4), (Bifidobacterium longum, interleukin -6), (Bifidobacterium longum, IL -6)]	No_animals_exclusion_criterion_Pubmed_only	[infant gut microbiome], [infant nutrition and microbiome metabolism], [beneficial bacteria for the infants immune system], [beneficial bacteria preventing infections in infants]	mouse	Bifidobacterium longum	probiotics	Anti-inflammatory effects of Bifidobacterium longum subsp infantis secretions on fetal human enterocytes are mediated by TLR-4 receptors.	2016	Am J Physiol Gastrointest Liver Physiol	The therapeutic and preventive application of probiotics for necrotizing enterocolitis (NEC) has been supported by more and more experimental and clinical evidence in which Toll-like receptor 4 (TLR-4) exerts a significant role. In immune cells, probiotics not only regulate the expression of TLR-4 but also use the TLR-4 to modulate the immune response. Probiotics may also use the TLR-4 in immatur…	Journal Article	gutmicrobiome-immune
https://www.ncbi.nlm.nih.gov/pubmed/?term=27594848	27594848	Results published by Ménard et al. (2008) demonstrated that B. bifidum, B. dentium, and B. longum were capable of stimulating systemic and intestinal immunity.	unnamed	3:[(immunity, B. bifidum), (immunity, B. dentium), (immunity, B. longum)]	All_exclusion_criteria	[infant gut microbiome]		B. bifidum	probiotics	Gut Bifidobacteria Populations in Human Health and Aging.	2016	Front Microbiol	The intestinal microbiota has increasingly been shown to have a vital role in various aspects of human health. Indeed, several studies have linked alterations in the gut microbiota with the development of different diseases. Among the vast gut bacterial community, Bifidobacterium is a genus which dominates the intestine of healthy breast-fed infants whereas in adulthood the levels are lower but r…	Review	gutmicrobiome-immune
https://www.ncbi.nlm.nih.gov/pubmed/?term=27594848	27594848	Results published by Ménard et al. (2008) demonstrated that B. bifidum, B. dentium, and B. longum were capable of stimulating systemic and intestinal immunity.	unnamed	3:[(immunity, B. bifidum), (immunity, B. dentium), (immunity, B. longum)]	All_exclusion_criteria	[infant gut microbiome]		B. longum	probiotics	Gut Bifidobacteria Populations in Human Health and Aging.	2016	Front Microbiol	The intestinal microbiota has increasingly been shown to have a vital role in various aspects of human health. Indeed, several studies have linked alterations in the gut microbiota with the development of different diseases. Among the vast gut bacterial community, Bifidobacterium is a genus which dominates the intestine of healthy breast-fed infants whereas in adulthood the levels are lower but r…	Review	gutmicrobiome-immune
https://www.ncbi.nlm.nih.gov/pubmed/?term=27594848	27594848	Results published by Ménard et al. (2008) demonstrated that B. bifidum, B. dentium, and B. longum were capable of stimulating systemic and intestinal immunity.	unnamed	3:[(immunity, B. bifidum), (immunity, B. dentium), (immunity, B. longum)]	All_exclusion_criteria	[infant gut microbiome]		B. dentium	relevant	Gut Bifidobacteria Populations in Human Health and Aging.	2016	Front Microbiol	The intestinal microbiota has increasingly been shown to have a vital role in various aspects of human health. Indeed, several studies have linked alterations in the gut microbiota with the development of different diseases. Among the vast gut bacterial community, Bifidobacterium is a genus which dominates the intestine of healthy breast-fed infants whereas in adulthood the levels are lower but r…	Review	gutmicrobiome-immune
https://www.ncbi.nlm.nih.gov/pubmed/?term=27621812	27621812	Altogether, these data support the idea that the biological effects of probiotics on the immune system are strain specific.Two strains only, S31 and S40, were as inhibitory as the reference strain L. paracasei CNCM I-1518 on both mast cell and basophil activation.	unnamed	1:[(immune, L. paracasei)]	No_animals_exclusion_criterion	[infant gut microbiome], [beneficial bacteria for the infants immune system]		L. paracasei	probiotics	Individual strains of Lactobacillus paracasei differentially inhibit human basophil and mouse mast cell activation.	2016	Immun Inflamm Dis	INTRODUCTION: The microbiota controls a variety of biological functions, including immunity, and alterations of the microbiota in early life are associated with a higher risk of developing allergies later in life. Several probiotic bacteria, and particularly lactic acid bacteria, were described to reduce both the induction of allergic responses and allergic manifestations. Although specific probi…	Journal Article	gutmicrobiome-immune
https://www.ncbi.nlm.nih.gov/pubmed/?term=27636409	27636409	To investigate the potential mechanisms of a probiotic B. infantis Natren Life Start super strain on the mucosal expression of innate immune markers in adult patients with active untreated CD compared with those treated with B. infantisX6 weeks and after 1 year of gluten-free diet (GFD).	abstract	1:[(immune, B. infantis)]	All_exclusion_criteria_Pubmed_only	[infant gut microbiome], [beneficial bacteria for the infants immune system], [beneficial bacteria preventing infections in infants]		B. infantis	not-relevant	Bifidobacterium infantis NLS Super Strain Reduces the Expression of α-Defensin-5, a Marker of Innate Immunity, in the Mucosa of Active Celiac Disease Patients.	2016	J Clin Gastroenterol	BACKGROUND: We have previously shown a reduction of gastrointestinal symptoms after the oral administration of Bifidobacterium infantis Natren Life Start super strain (NLS-SS) in untreated celiac disease (CD) patients. The symptomatic improvement was not associated with changes in intestinal permeability or serum levels of cytokines, chemokines, or growth factors. Therefore, we hypothesized that …	Journal Article	gutmicrobiome-immune
https://www.ncbi.nlm.nih.gov/pubmed/?term=27636409	27636409	In contrast, B. infantis decreases Paneth cell counts and expression of α-defensin-5 in CD (P<0.001).	abstract	1:[(B. infantis, Î± - defensin)]	All_exclusion_criteria_Pubmed_only	[infant gut microbiome], [beneficial bacteria for the infants immune system], [beneficial bacteria preventing infections in infants]		B. infantis	not-relevant	Bifidobacterium infantis NLS Super Strain Reduces the Expression of α-Defensin-5, a Marker of Innate Immunity, in the Mucosa of Active Celiac Disease Patients.	2016	J Clin Gastroenterol	BACKGROUND: We have previously shown a reduction of gastrointestinal symptoms after the oral administration of Bifidobacterium infantis Natren Life Start super strain (NLS-SS) in untreated celiac disease (CD) patients. The symptomatic improvement was not associated with changes in intestinal permeability or serum levels of cytokines, chemokines, or growth factors. Therefore, we hypothesized that …	Journal Article	gutmicrobiome-immune
https://www.ncbi.nlm.nih.gov/pubmed/?term=27725814	27725814	These results suggest that IgA supplementation promotes the exclusion of some OBP, such as P. pneumotropica, and the temporary appearance of beneficial S. thoraltensis species in pups born from Rag2 ko mothers (Figure 2B).	unnamed	1:[(IgA, S. thoraltensis)]	No_animals_exclusion_criterion	[infant gut microbiome], [beneficial bacteria for the infants immune system]		S. thoraltensis	not-relevant	Monitoring Perinatal Gut Microbiota in Mouse Models by Mass Spectrometry Approaches: Parental Genetic Background and Breastfeeding Effects.	2016	Front Microbiol	At birth, contact with external stimuli, such as nutrients derived from food, is necessary to modulate the symbiotic balance between commensal and pathogenic bacteria, protect against bacterial dysbiosis, and initiate the development of the mucosal immune response. Among a variety of different feeding patterns, breastfeeding represents the best modality. In fact, the capacity of breast milk to mo…	Journal Article	gutmicrobiome-immune
https://www.ncbi.nlm.nih.gov/pubmed/?term=27727323	27727323	These results suggest that humoral immunoglobulin might provide protection against the virus and that B. thermophilum RBL67 has potential as a probiotic able to inhibit rotavirus infection and ultimately reduce its spread.	abstract	1:[(immunoglobulin, B. thermophilum)]	No_animals_exclusion_criterion	[beneficial bacteria for the infants immune system], [beneficial bacteria preventing infections in infants]		B. thermophilum	not-relevant	Study of the Ability of Bifidobacteria of Human Origin to Prevent and Treat Rotavirus Infection Using Colonic Cell and Mouse Models.	2016	PLoS One	Rotavirus is the leading cause of severe acute gastroenteritis among children worldwide. Despite effective vaccines, inexpensive alternatives such as probiotics are needed. The aim of this study was to assess the ability of probiotic candidate Bifidobacterium thermophilum RBL67 to inhibit rotavirus infection. Bacterial adhesion to intestinal cells and interference with viral attachment were evalu…	Journal Article	gutmicrobiome-immune
https://www.ncbi.nlm.nih.gov/pubmed/?term=27727323	27727323	This study does not exclude other modalities of host immune response, in particular the effect on cytokine-secreting cells [78], which should be investigated in a future study.In summary, the probiotic candidate Bifidobacterium thermophilum strain RBL67 reduced the duration of diarrhea, limited epithelial lesions, controlled rotavirus replication in the intestine, stimulated the humoral specific …	conclusions	2:[(cytokine, Bifidobacterium thermophilum), (immune, Bifidobacterium thermophilum)]	No_animals_exclusion_criterion	[beneficial bacteria for the infants immune system], [beneficial bacteria preventing infections in infants]		Bifidobacterium thermophilum	not-relevant	Study of the Ability of Bifidobacteria of Human Origin to Prevent and Treat Rotavirus Infection Using Colonic Cell and Mouse Models.	2016	PLoS One	Rotavirus is the leading cause of severe acute gastroenteritis among children worldwide. Despite effective vaccines, inexpensive alternatives such as probiotics are needed. The aim of this study was to assess the ability of probiotic candidate Bifidobacterium thermophilum RBL67 to inhibit rotavirus infection. Bacterial adhesion to intestinal cells and interference with viral attachment were evalu…	Journal Article	gutmicrobiome-immune
https://www.ncbi.nlm.nih.gov/pubmed/?term=27782071	27782071	A second study [18] evaluated the administration of Bifidobacterium longum CECT 7347 in children on a GFD with newly diagnosed CD and it revealed a reduction of CD3+ T lymphocytes and TNF-α due to probiotic ingestion.	unnamed	1:[(Bifidobacterium longum, T lymphocytes)]	No_animals_exclusion_criterion	[beneficial bacteria preventing infections in infants]		Bifidobacterium longum	probiotics	Effect of Bifidobacterium breve on the Intestinal Microbiota of Coeliac Children on a Gluten Free Diet: A Pilot Study.	2016	Nutrients	Coeliac disease (CD) is associated with alterations of the intestinal microbiota. Although several Bifidobacterium strains showed anti-inflammatory activity and prevention of toxic gliadin peptides generation in vitro, few data are available on their efficacy when administered to CD subjects. This study evaluated the effect of administration for three months of a food supplement based on two Bifi…	Journal Article	gutmicrobiome-immune
https://www.ncbi.nlm.nih.gov/pubmed/?term=27782071	27782071	The two strains administered in this work, B. breve B632 and BR03, are known to possess anti-inflammatory activity stimulating intestinal cells in vitro to produce IL-6 and IL-10, respectively [38,39] and have been previously characterized for safety issues such as the absence of transmissible antibiotic resistance traits and toxicity towards gut epithelial cells.	unnamed	1:[(B. breve, IL -6)]	No_animals_exclusion_criterion	[beneficial bacteria preventing infections in infants]	vitro	B. breve	probiotics	Effect of Bifidobacterium breve on the Intestinal Microbiota of Coeliac Children on a Gluten Free Diet: A Pilot Study.	2016	Nutrients	Coeliac disease (CD) is associated with alterations of the intestinal microbiota. Although several Bifidobacterium strains showed anti-inflammatory activity and prevention of toxic gliadin peptides generation in vitro, few data are available on their efficacy when administered to CD subjects. This study evaluated the effect of administration for three months of a food supplement based on two Bifi…	Journal Article	gutmicrobiome-immune
https://www.ncbi.nlm.nih.gov/pubmed/?term=27933160	27933160	To study the mechanism underlying the effects of the scFOSlcFOS + B. breve supplemented diet in reducing allergic symptoms, cytokine production by T-cells was studied.	unnamed	1:[(cytokine, B. breve)]	No_animals_exclusion_criterion_Pubmed_only	[infant gut microbiome], [infant nutrition and microbiome metabolism], [beneficial bacteria for the infants immune system]		B. breve	probiotics	Post-sensitization administration of non-digestible oligosaccharides and Bifidobacterium breve M-16V reduces allergic symptoms in mice.	2016	Immun Inflamm Dis	To support dietary management of severe cow's milk allergic infants, a synbiotic mixture of non-digestible oligosaccharides and Bifidobacterium breve M-16V (B. breve) was designed from source materials that are completely cow's milk-free. It was investigated whether this specific synbiotic concept can reduce an established food allergic response in a research model for hen's egg allergy. Mice wer…	Journal Article	gutmicrobiome-immune
https://www.ncbi.nlm.nih.gov/pubmed/?term=27933160	27933160	Figure 4 Cytokine release after ex vivo stimulation of splenocytes of mice fed the scFOSlcFOS (FF), B. breve (Bb), and the synbiotic diet containing scFOSlcFOS + B. breve (FF + Bb; CNTR; OVA sensitized mice on control diet).	unnamed	2:[(Cytokine, B. breve), (Cytokine, B. breve)]	No_animals_exclusion_criterion_Pubmed_only	[infant gut microbiome], [infant nutrition and microbiome metabolism], [beneficial bacteria for the infants immune system]	mice, vivo	B. breve	probiotics	Post-sensitization administration of non-digestible oligosaccharides and Bifidobacterium breve M-16V reduces allergic symptoms in mice.	2016	Immun Inflamm Dis	To support dietary management of severe cow's milk allergic infants, a synbiotic mixture of non-digestible oligosaccharides and Bifidobacterium breve M-16V (B. breve) was designed from source materials that are completely cow's milk-free. It was investigated whether this specific synbiotic concept can reduce an established food allergic response in a research model for hen's egg allergy. Mice wer…	Journal Article	gutmicrobiome-immune
https://www.ncbi.nlm.nih.gov/pubmed/?term=27933160	27933160	Unlike a variety of immunotherapy approaches that are frequent topics of immunological research, the specific synbiotic combination of non-digestible oligosaccharides and B. breve M-16V that was used in this study does not contain the allergen in any (modified) form or dose, but demonstrated potency to reduce an established allergic response.	unnamed	1:[(immunotherapy, B. breve)]	No_animals_exclusion_criterion_Pubmed_only	[infant gut microbiome], [infant nutrition and microbiome metabolism], [beneficial bacteria for the infants immune system]		B. breve	probiotics	Post-sensitization administration of non-digestible oligosaccharides and Bifidobacterium breve M-16V reduces allergic symptoms in mice.	2016	Immun Inflamm Dis	To support dietary management of severe cow's milk allergic infants, a synbiotic mixture of non-digestible oligosaccharides and Bifidobacterium breve M-16V (B. breve) was designed from source materials that are completely cow's milk-free. It was investigated whether this specific synbiotic concept can reduce an established food allergic response in a research model for hen's egg allergy. Mice wer…	Journal Article	gutmicrobiome-immune
https://www.ncbi.nlm.nih.gov/pubmed/?term=27994593	27994593	Additional studies showed that the consumption of L. rhamnosus GG is able to shorten the diarrheal phase in children suffering from RVs infection, an effect that was associated with increased concentrations of IgA antibodies as well (28-33).	unnamed	1:[(IgA, L. rhamnosus)]	No_animals_exclusion_criterion	[infant gut microbiome], [beneficial bacteria for the infants immune system], [beneficial bacteria preventing infections in infants]		L. rhamnosus	probiotics	Intestinal Innate Antiviral Immunity and Immunobiotics: Beneficial Effects against Rotavirus Infection.	2016	Front Immunol	The mucosal tissues of the gastrointestinal tract are the main portal entry of pathogens such as rotavirus (RV), which is a leading cause of death due to diarrhea among young children across the globe and a major cause of severe acute intestinal infection in livestock animals. The interactions between intestinal epithelial cells (IECs) and immune cells with RVs have been studied for several years…	Review	gutmicrobiome-immune
https://www.ncbi.nlm.nih.gov/pubmed/?term=27994593	27994593	Moreover, in vitro co-culture experiments showed that L. casei MEP221106 was able to improve not only the production of IFN-β but also the levels of other cytokines including IFN-α, TNF-α, MPC-1, and IL-6.	unnamed	3:[(TNF-Î±, L. casei), (cytokines, L. casei), (L. casei, IL -6)]	No_animals_exclusion_criterion	[infant gut microbiome], [beneficial bacteria for the infants immune system], [beneficial bacteria preventing infections in infants]	vitro	L. casei	probiotics	Intestinal Innate Antiviral Immunity and Immunobiotics: Beneficial Effects against Rotavirus Infection.	2016	Front Immunol	The mucosal tissues of the gastrointestinal tract are the main portal entry of pathogens such as rotavirus (RV), which is a leading cause of death due to diarrhea among young children across the globe and a major cause of severe acute intestinal infection in livestock animals. The interactions between intestinal epithelial cells (IECs) and immune cells with RVs have been studied for several years…	Review	gutmicrobiome-immune
https://www.ncbi.nlm.nih.gov/pubmed/?term=27994593	27994593	In co-cultures of PIE cells with immune cells, we demonstrated that L. casei MEP221106 improved the production of inflammatory and antiviral cytokines by PPs cells when compared with control cells (49).	unnamed	1:[(immune, L. casei)]	No_animals_exclusion_criterion	[infant gut microbiome], [beneficial bacteria for the infants immune system], [beneficial bacteria preventing infections in infants]		L. casei	probiotics	Intestinal Innate Antiviral Immunity and Immunobiotics: Beneficial Effects against Rotavirus Infection.	2016	Front Immunol	The mucosal tissues of the gastrointestinal tract are the main portal entry of pathogens such as rotavirus (RV), which is a leading cause of death due to diarrhea among young children across the globe and a major cause of severe acute intestinal infection in livestock animals. The interactions between intestinal epithelial cells (IECs) and immune cells with RVs have been studied for several years…	Review	gutmicrobiome-immune
https://www.ncbi.nlm.nih.gov/pubmed/?term=27994593	27994593	Preventive treatment of IECs with Bifidobacterium infantis MCC12 or Bifidobacterium breve MCC1274 reduce the expression of A20, increase the activation of IRF3, improve the production of the antiviral factors IFN-α, IFN-β, MxA, and RNase L, and differentially regulate the expression of IL-6, MCP-1, and CXCL10.	unnamed	2:[(Bifidobacterium breve, IL -6), (Bifidobacterium, IL -6)]	No_animals_exclusion_criterion	[infant gut microbiome], [beneficial bacteria for the infants immune system], [beneficial bacteria preventing infections in infants]		Bifidobacterium breve	probiotics	Intestinal Innate Antiviral Immunity and Immunobiotics: Beneficial Effects against Rotavirus Infection.	2016	Front Immunol	The mucosal tissues of the gastrointestinal tract are the main portal entry of pathogens such as rotavirus (RV), which is a leading cause of death due to diarrhea among young children across the globe and a major cause of severe acute intestinal infection in livestock animals. The interactions between intestinal epithelial cells (IECs) and immune cells with RVs have been studied for several years…	Review	gutmicrobiome-immune
https://www.ncbi.nlm.nih.gov/pubmed/?term=27994593	27994593	Moreover, we performed comparative studies with another immunobiotic strain, Lactobacillus plantarum CRL1506, that is able stimulate intestinal immunity in animal models (65).	unnamed	1:[(immunity, Lactobacillus plantarum)]	No_animals_exclusion_criterion	[infant gut microbiome], [beneficial bacteria for the infants immune system], [beneficial bacteria preventing infections in infants]		Lactobacillus plantarum	probiotics	Intestinal Innate Antiviral Immunity and Immunobiotics: Beneficial Effects against Rotavirus Infection.	2016	Front Immunol	The mucosal tissues of the gastrointestinal tract are the main portal entry of pathogens such as rotavirus (RV), which is a leading cause of death due to diarrhea among young children across the globe and a major cause of severe acute intestinal infection in livestock animals. The interactions between intestinal epithelial cells (IECs) and immune cells with RVs have been studied for several years…	Review	gutmicrobiome-immune
https://www.ncbi.nlm.nih.gov/pubmed/?term=27994593	27994593	Bifidobacteria strains with a high capacity to stimulate TLR2 such as B. longum BB536 and B. breve M-16V were able to increase the expression of A20 in PIE cells and reduce TLR4-mediated inflammatory response (68, 69).	unnamed	2:[(TLR4, B. breve), (TLR4, B. longum)]	No_animals_exclusion_criterion	[infant gut microbiome], [beneficial bacteria for the infants immune system], [beneficial bacteria preventing infections in infants]		B. breve	probiotics	Intestinal Innate Antiviral Immunity and Immunobiotics: Beneficial Effects against Rotavirus Infection.	2016	Front Immunol	The mucosal tissues of the gastrointestinal tract are the main portal entry of pathogens such as rotavirus (RV), which is a leading cause of death due to diarrhea among young children across the globe and a major cause of severe acute intestinal infection in livestock animals. The interactions between intestinal epithelial cells (IECs) and immune cells with RVs have been studied for several years…	Review	gutmicrobiome-immune
https://www.ncbi.nlm.nih.gov/pubmed/?term=27994593	27994593	Bifidobacteria strains with a high capacity to stimulate TLR2 such as B. longum BB536 and B. breve M-16V were able to increase the expression of A20 in PIE cells and reduce TLR4-mediated inflammatory response (68, 69).	unnamed	2:[(TLR4, B. breve), (TLR4, B. longum)]	No_animals_exclusion_criterion	[infant gut microbiome], [beneficial bacteria for the infants immune system], [beneficial bacteria preventing infections in infants]		B. longum	probiotics	Intestinal Innate Antiviral Immunity and Immunobiotics: Beneficial Effects against Rotavirus Infection.	2016	Front Immunol	The mucosal tissues of the gastrointestinal tract are the main portal entry of pathogens such as rotavirus (RV), which is a leading cause of death due to diarrhea among young children across the globe and a major cause of severe acute intestinal infection in livestock animals. The interactions between intestinal epithelial cells (IECs) and immune cells with RVs have been studied for several years…	Review	gutmicrobiome-immune
https://www.ncbi.nlm.nih.gov/pubmed/?term=25580735	25580735	In the fetal IEC line H4, exposure to live L. rhamnosus GG was observed to attenuate IL-1β and TNF-α-induced IL-6 secretion on protein level as assessed by ELISA (Figure 2b,c) suggesting that fetal IECs are susceptible to immunomodulation by L. rhamnosus GG.	results	3:[(IL -6, L. rhamnosus), (L. rhamnosus, IL -6), (IL-1Î², L. rhamnosus)]	All_exclusion_criteria	[infant gut microbiome], [beneficial bacteria for the infants immune system], [beneficial bacteria preventing infections in infants]		L. rhamnosus	probiotics	Lactobacillus rhamnosus GG and its SpaC pilus adhesin modulate inflammatory responsiveness and TLR-related gene expression in the fetal human gut.	2015	Pediatr Res	BACKGROUND: Bacterial contact in utero modulates fetal and neonatal immune responses. Maternal probiotic supplementation reduces the risk of immune-mediated disease in the infant. We investigated the immunomodulatory properties of live Lactobacillus rhamnosus GG and its SpaC pilus adhesin in human fetal intestinal models.METHODS: Tumor necrosis factor (TNF)-α mRNA expression was measured by qPCR …	Journal Article	gutmicrobiome-immune
https://www.ncbi.nlm.nih.gov/pubmed/?term=25593899	25593899	In the L. reuteri group, a significant increase in the mucosal expression levels of IL-10 and a significant decrease in the levels of IL-1b, TNFα, and IL-8 mucosal expression levels (p < 0.01) were also documented.	unnamed	1:[(TNFÎ±, L. reuteri)]	All_exclusion_criteria	[infant nutrition and microbiome metabolism], [beneficial bacteria preventing infections in infants]		L. reuteri	probiotics	Are probiotics or prebiotics useful in pediatric irritable bowel syndrome or inflammatory bowel disease?	2015	Front Med (Lausanne)	Treatment options for irritable bowel syndrome (IBS) and inflammatory bowel disease (IBD) are notoriously either inadequate (IBS) or loaded with potentially serious side effects and risks (IBD). In recent years, a growing interest in effective and safer alternatives has focused on the potential role of probiotics and their metabolic substrates, prebiotics. It is in fact conceivable that the micro…	Review	gutmicrobiome-immune
https://www.ncbi.nlm.nih.gov/pubmed/?term=25741339	25741339	In human decidual cells challenged with E. coli, supernatant of L. rhamnosus CNCM I-4036 was found to be more effective than the live bacteria counterpart in the suppression of pro-inflammatory cytokine production (126).	unnamed	2:[(cytokine, E. coli), (cytokine, L. rhamnosus)]	No_animals_exclusion_criterion	[beneficial bacteria for the infants immune system], [beneficial bacteria preventing infections in infants]		L. rhamnosus	probiotics	Is there a role for probiotics in the prevention of preterm birth?	2015	Front Immunol	Preterm birth (PTB) continues to be a global health challenge. An over-production of inflammatory cytokines and chemokines, as well as an altered maternal vaginal microbiome has been implicated in the pathogenesis of inflammation/infection-associated PTB. Lactobacillus represents the dominant species in the vagina of most healthy pregnant women. The depletion of Lactobacillus in women with bacter…	Review	gutmicrobiome-immune
https://www.ncbi.nlm.nih.gov/pubmed/?term=25759008	25759008	For isolates L. paracasei MSMC39-1 and L. casei MSMC39-3, this suggests that a substance in the cell-free culture supernatant may be responsible for in vitro cytokine modulation.	abstract	2:[(cytokine, L. paracasei), (cytokine, L. casei)]	No_animals_exclusion_criterion	[infant gut microbiome], [beneficial bacteria for the infants immune system]	vitro	L. casei	probiotics	In vitro modulation of tumor necrosis factor α production in THP-1 cells by lactic acid bacteria isolated from healthy human infants.	2015	Anaerobe	The human microbiota is a source of probiotics capable of modulating the host immune system. In this study, we collected fecal samples from 100 healthy infants and isolated lactic acid bacteria which were screened for immune modulating effects on tumor necrosis factor α (TNF-α) production. Cell-free culture supernatants from 26 isolates were able to decrease TNF-α production in vitro and three of…	Journal Article	gutmicrobiome-immune
https://www.ncbi.nlm.nih.gov/pubmed/?term=25759008	25759008	For isolates L. paracasei MSMC39-1 and L. casei MSMC39-3, this suggests that a substance in the cell-free culture supernatant may be responsible for in vitro cytokine modulation.	abstract	2:[(cytokine, L. paracasei), (cytokine, L. casei)]	No_animals_exclusion_criterion	[infant gut microbiome], [beneficial bacteria for the infants immune system]	vitro	L. paracasei	probiotics	In vitro modulation of tumor necrosis factor α production in THP-1 cells by lactic acid bacteria isolated from healthy human infants.	2015	Anaerobe	The human microbiota is a source of probiotics capable of modulating the host immune system. In this study, we collected fecal samples from 100 healthy infants and isolated lactic acid bacteria which were screened for immune modulating effects on tumor necrosis factor α (TNF-α) production. Cell-free culture supernatants from 26 isolates were able to decrease TNF-α production in vitro and three of…	Journal Article	gutmicrobiome-immune
https://www.ncbi.nlm.nih.gov/pubmed/?term=25767400	25767400	The addition of the probiotic Lactobacillus rhamnosus GG (LGG) to the extensively hydrolyzed casein formula (eHCF), Nutramigen (eHCF + LGG) has been shown to accelerate the development of tolerance to cow's milk in infants with CMA compared with those receiving other hypoallergenic formulas.11,12 In the most recent study,12 it was reported that significantly more infants in the eHCF + LGG group (…	introduction	1:[(immunoglobulin, Lactobacillus rhamnosus)]	All_exclusion_criteria	[infant gut microbiome]		Lactobacillus rhamnosus	probiotics	Cost-effectiveness of using an extensively hydrolyzed casein formula plus the probiotic Lactobacillus rhamnosus GG compared to an extensively hydrolyzed formula alone or an amino acid formula as first-line dietary management for cow's milk allergy in the US.	2015	Clinicoecon Outcomes Res	OBJECTIVES: The aim was to estimate the cost-effectiveness of using an extensively hydrolyzed casein formula (eHCF) plus the probiotic Lactobacillus rhamnosus GG (eHCF + LGG; Nutramigen LGG) compared to an eHCF alone (Nutramigen) and an amino acid formula (AAF; Neocate) as first-line dietary management for cow's milk allergy (CMA) in the US.METHODS: Using a cohort study design, the analysis was b…	Journal Article	gutmicrobiome-immune
https://www.ncbi.nlm.nih.gov/pubmed/?term=25776843	25776843	10,23 We have shown that the L. lactis BLP bind TLR2 in vitro and activate adult and neonatal dendritic cells (from both mice and humans), enhance their maturation and capacity for antigen presentation and stimulate the production of pro-inflammatory cytokines including TNF-α and IL-6.	discussion	1:[(L. lactis, IL -6)]	No_animals_exclusion_criterion	[infant gut microbiome], [beneficial bacteria for the infants immune system], [beneficial bacteria preventing infections in infants]	mice, vitro	L. lactis	not-relevant	Shigella IpaB and IpaD displayed on L. lactis bacterium-like particles induce protective immunity in adult and infant mice.	2015	Immunol Cell Biol	Shigella spp. are among the enteric pathogens with the highest attributable incidence of moderate-to-severe diarrhea in children under 5 years of age living in endemic areas. There are no vaccines available to prevent this disease. In this work, we investigated a new Shigella vaccine concept consisting of nonliving, self-adjuvanted, Lactococcus lactis bacterium-like particles (BLP) displaying Shi…	Journal Article	gutmicrobiome-immune
https://www.ncbi.nlm.nih.gov/pubmed/?term=25835047	25835047	Authors speculated that immune recognition and reduction of L. reuteri may have been heightened in breastfed infants receiving additional immunoglobulin A from mother's milk.The potential for prebiotics to be used in the prevention or management of childhood obesity is equally challenging.	unnamed	1:[(L. reuteri, immunoglobulin A)]	All_exclusion_criteria	[infant gut microbiome], [infant nutrition and microbiome metabolism]		L. reuteri	probiotics	The infant gut microbiome: evidence for obesity risk and dietary intervention.	2015	Nutrients	Increasing globally, particularly in children, obesity is a serious public health issue and risk factor for overweight and metabolic disease in later life. Both in experimental animal and human studies, advances in gene sequencing technologies have yielded intriguing possibilities for the role of the gut microbiome in later development of overweight status. Before translating study findings into …	Review	gutmicrobiome-immune
https://www.ncbi.nlm.nih.gov/pubmed/?term=25887178	25887178	The data presented here clearly indicate that L. paracasei CNCM I-4034 significantly increases the release of pro-inflammatory cytokines, enhances TLR signaling pathway activation and stimulates rather than suppresses the innate immune system.	abstract	1:[(cytokines, L. paracasei)]	No_animals_exclusion_criterion	[infant gut microbiome], [beneficial bacteria for the infants immune system], [beneficial bacteria preventing infections in infants]		L. paracasei	probiotics	Lactobacillus paracasei CNCM I-4034 and its culture supernatant modulate Salmonella-induced inflammation in a novel transwell co-culture of human intestinal-like dendritic and Caco-2 cells.	2015	BMC Microbiol	BACKGROUND: The action of probiotics has been studied in vitro in cells isolated from both mice and humans, particularly enterocytes (IECs), dendritic cells (DCs) and co-cultures of peripheral DCs and IECs. Peripheral DCs and murine DCs differ from human gut DCs, and to date there are no data on the action of any probiotic on co-cultured human IECs and human intestinal DCs. To address this issue,…	Journal Article	gutmicrobiome-immune
https://www.ncbi.nlm.nih.gov/pubmed/?term=25887178	25887178	Moreover, in the presence of Salmonella, L. paracasei induced the production of almost all the cytokines analysed including IL-6, IL-8 and TNF-α, which are regulated by NF-κB [19], conversely to the results reported by our group in single cultures, either in Caco-2 cells [20] or in DCs [14], in which the probiotic L. paracasei down-regulated a broad array of pro-inflammatory cytokines in the pres…	discussion	4:[(TNF-Î±, L. paracasei), (L. paracasei, IL -6), (IL -6, L. paracasei), (cytokines, L. paracasei)]	No_animals_exclusion_criterion	[infant gut microbiome], [beneficial bacteria for the infants immune system], [beneficial bacteria preventing infections in infants]		L. paracasei	probiotics	Lactobacillus paracasei CNCM I-4034 and its culture supernatant modulate Salmonella-induced inflammation in a novel transwell co-culture of human intestinal-like dendritic and Caco-2 cells.	2015	BMC Microbiol	BACKGROUND: The action of probiotics has been studied in vitro in cells isolated from both mice and humans, particularly enterocytes (IECs), dendritic cells (DCs) and co-cultures of peripheral DCs and IECs. Peripheral DCs and murine DCs differ from human gut DCs, and to date there are no data on the action of any probiotic on co-cultured human IECs and human intestinal DCs. To address this issue,…	Journal Article	gutmicrobiome-immune
https://www.ncbi.nlm.nih.gov/pubmed/?term=25887178	25887178	In addition, IL-6 was notably secreted upon stimulation of cells with live L. paracasei alone or with L. paracasei and its CFS in the presence of Salmonella.	discussion	2:[(IL -6, L. paracasei), (IL -6, L. paracasei)]	No_animals_exclusion_criterion	[infant gut microbiome], [beneficial bacteria for the infants immune system], [beneficial bacteria preventing infections in infants]		L. paracasei	probiotics	Lactobacillus paracasei CNCM I-4034 and its culture supernatant modulate Salmonella-induced inflammation in a novel transwell co-culture of human intestinal-like dendritic and Caco-2 cells.	2015	BMC Microbiol	BACKGROUND: The action of probiotics has been studied in vitro in cells isolated from both mice and humans, particularly enterocytes (IECs), dendritic cells (DCs) and co-cultures of peripheral DCs and IECs. Peripheral DCs and murine DCs differ from human gut DCs, and to date there are no data on the action of any probiotic on co-cultured human IECs and human intestinal DCs. To address this issue,…	Journal Article	gutmicrobiome-immune
https://www.ncbi.nlm.nih.gov/pubmed/?term=25887178	25887178	Because CFS by itself did not induce cytokine production, TLR9 may have a key role in the context of probiotic-host interactions, and the results suggest that the immunomodulatory effects of L. paracasei product(s) may involve mechanisms that overlap with those associated with CpG [14,2].	discussion	1:[(cytokine, L. paracasei)]	No_animals_exclusion_criterion	[infant gut microbiome], [beneficial bacteria for the infants immune system], [beneficial bacteria preventing infections in infants]		L. paracasei	probiotics	Lactobacillus paracasei CNCM I-4034 and its culture supernatant modulate Salmonella-induced inflammation in a novel transwell co-culture of human intestinal-like dendritic and Caco-2 cells.	2015	BMC Microbiol	BACKGROUND: The action of probiotics has been studied in vitro in cells isolated from both mice and humans, particularly enterocytes (IECs), dendritic cells (DCs) and co-cultures of peripheral DCs and IECs. Peripheral DCs and murine DCs differ from human gut DCs, and to date there are no data on the action of any probiotic on co-cultured human IECs and human intestinal DCs. To address this issue,…	Journal Article	gutmicrobiome-immune
https://www.ncbi.nlm.nih.gov/pubmed/?term=25887178	25887178	Overall, it appears that in the presence of infectious agents, the supernatant of L. paracasei promotes cytokine production and thereby enables the cells to combat pathogens.In the presence of Salmonella and the live probiotic, TLR2 and TLR9 were slightly up-regulated in DCs, whereas TLR1, TLR2, TLR3 and TLR 4 were increased in IECs.	discussion	1:[(L. paracasei, TLR 4)]	No_animals_exclusion_criterion	[infant gut microbiome], [beneficial bacteria for the infants immune system], [beneficial bacteria preventing infections in infants]		L. paracasei	probiotics	Lactobacillus paracasei CNCM I-4034 and its culture supernatant modulate Salmonella-induced inflammation in a novel transwell co-culture of human intestinal-like dendritic and Caco-2 cells.	2015	BMC Microbiol	BACKGROUND: The action of probiotics has been studied in vitro in cells isolated from both mice and humans, particularly enterocytes (IECs), dendritic cells (DCs) and co-cultures of peripheral DCs and IECs. Peripheral DCs and murine DCs differ from human gut DCs, and to date there are no data on the action of any probiotic on co-cultured human IECs and human intestinal DCs. To address this issue,…	Journal Article	gutmicrobiome-immune
https://www.ncbi.nlm.nih.gov/pubmed/?term=25887178	25887178	When we analysed the cytokines produced by co-cultures exposed to L. paracasei CFS, we found that the cells were not very responsive to the CFS (Figures 2, 3 and 4).	results	1:[(cytokines, L. paracasei)]	No_animals_exclusion_criterion	[infant gut microbiome], [beneficial bacteria for the infants immune system], [beneficial bacteria preventing infections in infants]		L. paracasei	probiotics	Lactobacillus paracasei CNCM I-4034 and its culture supernatant modulate Salmonella-induced inflammation in a novel transwell co-culture of human intestinal-like dendritic and Caco-2 cells.	2015	BMC Microbiol	BACKGROUND: The action of probiotics has been studied in vitro in cells isolated from both mice and humans, particularly enterocytes (IECs), dendritic cells (DCs) and co-cultures of peripheral DCs and IECs. Peripheral DCs and murine DCs differ from human gut DCs, and to date there are no data on the action of any probiotic on co-cultured human IECs and human intestinal DCs. To address this issue,…	Journal Article	gutmicrobiome-immune
https://www.ncbi.nlm.nih.gov/pubmed/?term=25887178	25887178	With respect to cytokine production, incubation of the co-culture with Salmonella alone did not increase the secretion of pro-inflammatory cytokines or chemokines (Figures 2, 3 and 4); only IL-6, IL-10, TGF-β1 and MIP-1α levels were slightly modified.As shown in Figures 2, 3 and 4, co-treatment with live L. paracasei CNCM I-4034 and Salmonella induced the release of a number of cytokines such as …	results	4:[(cytokine, L. paracasei), (chemokines, L. paracasei), (cytokines, L. paracasei), (IL -6, L. paracasei)]	No_animals_exclusion_criterion	[infant gut microbiome], [beneficial bacteria for the infants immune system], [beneficial bacteria preventing infections in infants]		L. paracasei	probiotics	Lactobacillus paracasei CNCM I-4034 and its culture supernatant modulate Salmonella-induced inflammation in a novel transwell co-culture of human intestinal-like dendritic and Caco-2 cells.	2015	BMC Microbiol	BACKGROUND: The action of probiotics has been studied in vitro in cells isolated from both mice and humans, particularly enterocytes (IECs), dendritic cells (DCs) and co-cultures of peripheral DCs and IECs. Peripheral DCs and murine DCs differ from human gut DCs, and to date there are no data on the action of any probiotic on co-cultured human IECs and human intestinal DCs. To address this issue,…	Journal Article	gutmicrobiome-immune
https://www.ncbi.nlm.nih.gov/pubmed/?term=25887178	25887178	No effects on MCP-1/CCL2, MDC/CCL22, TGF-β1 or IL12p70 levels were observed.In contrast, incubation with L. paracasei CFS and S. typhi resulted in increased release of the pro-inflammatory cytokines IL-1β, IL-6 and IL-8 (Figure 2), TGF-β2 (Figure 3), RANTES/CCL5 and IP-10/CXCL10 production (Figure 4) and decreased TGF-β1 production (Figure 3).	results	1:[(L. paracasei, IL -6)]	No_animals_exclusion_criterion	[infant gut microbiome], [beneficial bacteria for the infants immune system], [beneficial bacteria preventing infections in infants]		L. paracasei	probiotics	Lactobacillus paracasei CNCM I-4034 and its culture supernatant modulate Salmonella-induced inflammation in a novel transwell co-culture of human intestinal-like dendritic and Caco-2 cells.	2015	BMC Microbiol	BACKGROUND: The action of probiotics has been studied in vitro in cells isolated from both mice and humans, particularly enterocytes (IECs), dendritic cells (DCs) and co-cultures of peripheral DCs and IECs. Peripheral DCs and murine DCs differ from human gut DCs, and to date there are no data on the action of any probiotic on co-cultured human IECs and human intestinal DCs. To address this issue,…	Journal Article	gutmicrobiome-immune
https://www.ncbi.nlm.nih.gov/pubmed/?term=25887178	25887178	Remarkably, most of the TLR signaling pathway genes tested in DCs were up-regulated upon incubation of the co-culture with L. paracasei CNCM I-4034 alone (Figures 5, 6, 7 and 8).	results	1:[(TLR, L. paracasei)]	No_animals_exclusion_criterion	[infant gut microbiome], [beneficial bacteria for the infants immune system], [beneficial bacteria preventing infections in infants]		L. paracasei	probiotics	Lactobacillus paracasei CNCM I-4034 and its culture supernatant modulate Salmonella-induced inflammation in a novel transwell co-culture of human intestinal-like dendritic and Caco-2 cells.	2015	BMC Microbiol	BACKGROUND: The action of probiotics has been studied in vitro in cells isolated from both mice and humans, particularly enterocytes (IECs), dendritic cells (DCs) and co-cultures of peripheral DCs and IECs. Peripheral DCs and murine DCs differ from human gut DCs, and to date there are no data on the action of any probiotic on co-cultured human IECs and human intestinal DCs. To address this issue,…	Journal Article	gutmicrobiome-immune
https://www.ncbi.nlm.nih.gov/pubmed/?term=25887178	25887178	Comparison of the expression of TLR1 (Panel A), TLR2 (Panel B), TLR3 (Panel C), TLR4 (Panel D) and TLR5 (Panel E) in dendritic cells (DCs) taken from the lower chamber of a transwell co-culture model in the presence of the live probiotic L. paracasei or its supernatant, Salmonella or both.	results	1:[(TLR4, L. paracasei)]	No_animals_exclusion_criterion	[infant gut microbiome], [beneficial bacteria for the infants immune system], [beneficial bacteria preventing infections in infants]		L. paracasei	probiotics	Lactobacillus paracasei CNCM I-4034 and its culture supernatant modulate Salmonella-induced inflammation in a novel transwell co-culture of human intestinal-like dendritic and Caco-2 cells.	2015	BMC Microbiol	BACKGROUND: The action of probiotics has been studied in vitro in cells isolated from both mice and humans, particularly enterocytes (IECs), dendritic cells (DCs) and co-cultures of peripheral DCs and IECs. Peripheral DCs and murine DCs differ from human gut DCs, and to date there are no data on the action of any probiotic on co-cultured human IECs and human intestinal DCs. To address this issue,…	Journal Article	gutmicrobiome-immune
https://www.ncbi.nlm.nih.gov/pubmed/?term=25887178	25887178	Figure 6 Expression of TLR signaling pathway components in DCs treated with L. paracasei, Salmonella or a combination of the two.	results	1:[(TLR, L. paracasei)]	No_animals_exclusion_criterion	[infant gut microbiome], [beneficial bacteria for the infants immune system], [beneficial bacteria preventing infections in infants]		L. paracasei	probiotics	Lactobacillus paracasei CNCM I-4034 and its culture supernatant modulate Salmonella-induced inflammation in a novel transwell co-culture of human intestinal-like dendritic and Caco-2 cells.	2015	BMC Microbiol	BACKGROUND: The action of probiotics has been studied in vitro in cells isolated from both mice and humans, particularly enterocytes (IECs), dendritic cells (DCs) and co-cultures of peripheral DCs and IECs. Peripheral DCs and murine DCs differ from human gut DCs, and to date there are no data on the action of any probiotic on co-cultured human IECs and human intestinal DCs. To address this issue,…	Journal Article	gutmicrobiome-immune
https://www.ncbi.nlm.nih.gov/pubmed/?term=25887178	25887178	Figure 7 Expression of TLR signaling pathway components in DCs treated with L. paracasei, Salmonella or a combination of the two.	results	1:[(TLR, L. paracasei)]	No_animals_exclusion_criterion	[infant gut microbiome], [beneficial bacteria for the infants immune system], [beneficial bacteria preventing infections in infants]		L. paracasei	probiotics	Lactobacillus paracasei CNCM I-4034 and its culture supernatant modulate Salmonella-induced inflammation in a novel transwell co-culture of human intestinal-like dendritic and Caco-2 cells.	2015	BMC Microbiol	BACKGROUND: The action of probiotics has been studied in vitro in cells isolated from both mice and humans, particularly enterocytes (IECs), dendritic cells (DCs) and co-cultures of peripheral DCs and IECs. Peripheral DCs and murine DCs differ from human gut DCs, and to date there are no data on the action of any probiotic on co-cultured human IECs and human intestinal DCs. To address this issue,…	Journal Article	gutmicrobiome-immune
https://www.ncbi.nlm.nih.gov/pubmed/?term=25887178	25887178	Figure 8 Expression of TLR signaling pathway components in DCs treated with L. paracasei, Salmonella or a combination of the two.	results	1:[(TLR, L. paracasei)]	No_animals_exclusion_criterion	[infant gut microbiome], [beneficial bacteria for the infants immune system], [beneficial bacteria preventing infections in infants]		L. paracasei	probiotics	Lactobacillus paracasei CNCM I-4034 and its culture supernatant modulate Salmonella-induced inflammation in a novel transwell co-culture of human intestinal-like dendritic and Caco-2 cells.	2015	BMC Microbiol	BACKGROUND: The action of probiotics has been studied in vitro in cells isolated from both mice and humans, particularly enterocytes (IECs), dendritic cells (DCs) and co-cultures of peripheral DCs and IECs. Peripheral DCs and murine DCs differ from human gut DCs, and to date there are no data on the action of any probiotic on co-cultured human IECs and human intestinal DCs. To address this issue,…	Journal Article	gutmicrobiome-immune
https://www.ncbi.nlm.nih.gov/pubmed/?term=25887178	25887178	When DCs and Caco-2 cells were co-cultured with live probiotic L. paracasei and Salmonella, strong and sustained transcription of most of the genes associated with TLR signaling pathways was observed in the human DCs (Figures 5, 6, 7 and 8).	results	1:[(TLR, L. paracasei)]	No_animals_exclusion_criterion	[infant gut microbiome], [beneficial bacteria for the infants immune system], [beneficial bacteria preventing infections in infants]		L. paracasei	probiotics	Lactobacillus paracasei CNCM I-4034 and its culture supernatant modulate Salmonella-induced inflammation in a novel transwell co-culture of human intestinal-like dendritic and Caco-2 cells.	2015	BMC Microbiol	BACKGROUND: The action of probiotics has been studied in vitro in cells isolated from both mice and humans, particularly enterocytes (IECs), dendritic cells (DCs) and co-cultures of peripheral DCs and IECs. Peripheral DCs and murine DCs differ from human gut DCs, and to date there are no data on the action of any probiotic on co-cultured human IECs and human intestinal DCs. To address this issue,…	Journal Article	gutmicrobiome-immune
https://www.ncbi.nlm.nih.gov/pubmed/?term=26134988	26134988	The aim of our study was to investigate the effect of two probiotic strains Bifidobacterium breve BR03 and B. breve B632 on serum production of anti-inflammatory cytokine interleukin 10 (IL-10) and pro-inflammatory cytokine tumor necrosis factor alpha (TNF-α) in children with CD.	abstract	2:[(B. breve, tumor necrosis factor alpha), (Bifidobacterium breve, tumor necrosis factor alpha)]	All_exclusion_criteria	[beneficial bacteria for the infants immune system], [beneficial bacteria preventing infections in infants]		Bifidobacterium breve	probiotics	Administration of Bifidobacterium breve Decreases the Production of TNF-α in Children with Celiac Disease.	2015	Dig Dis Sci	BACKGROUND: Increasing evidence suggests that not only genetics, but also environmental factors like gut microbiota dysbiosis play an important role in the pathogenesis of celiac disease (CD).AIM: The aim of our study was to investigate the effect of two probiotic strains Bifidobacterium breve BR03 and B. breve B632 on serum production of anti-inflammatory cytokine interleukin 10 (IL-10) and pro-…	Journal Article	gutmicrobiome-immune
https://www.ncbi.nlm.nih.gov/pubmed/?term=26134988	26134988	The aim of our study was to investigate the effect of two probiotic strains Bifidobacterium breve BR03 and B. breve B632 on serum production of anti-inflammatory cytokine interleukin 10 (IL-10) and pro-inflammatory cytokine tumor necrosis factor alpha (TNF-α) in children with CD.	abstract	2:[(B. breve, tumor necrosis factor alpha), (Bifidobacterium breve, tumor necrosis factor alpha)]	All_exclusion_criteria	[beneficial bacteria for the infants immune system], [beneficial bacteria preventing infections in infants]		B. breve	probiotics	Administration of Bifidobacterium breve Decreases the Production of TNF-α in Children with Celiac Disease.	2015	Dig Dis Sci	BACKGROUND: Increasing evidence suggests that not only genetics, but also environmental factors like gut microbiota dysbiosis play an important role in the pathogenesis of celiac disease (CD).AIM: The aim of our study was to investigate the effect of two probiotic strains Bifidobacterium breve BR03 and B. breve B632 on serum production of anti-inflammatory cytokine interleukin 10 (IL-10) and pro-…	Journal Article	gutmicrobiome-immune
https://www.ncbi.nlm.nih.gov/pubmed/?term=26134988	26134988	TNF-α levels were significantly decreased in the first group after receiving B. breve for 3 months.	abstract	1:[(TNF-Î±, B. breve)]	All_exclusion_criteria	[beneficial bacteria for the infants immune system], [beneficial bacteria preventing infections in infants]		B. breve	probiotics	Administration of Bifidobacterium breve Decreases the Production of TNF-α in Children with Celiac Disease.	2015	Dig Dis Sci	BACKGROUND: Increasing evidence suggests that not only genetics, but also environmental factors like gut microbiota dysbiosis play an important role in the pathogenesis of celiac disease (CD).AIM: The aim of our study was to investigate the effect of two probiotic strains Bifidobacterium breve BR03 and B. breve B632 on serum production of anti-inflammatory cytokine interleukin 10 (IL-10) and pro-…	Journal Article	gutmicrobiome-immune
https://www.ncbi.nlm.nih.gov/pubmed/?term=26271359	26271359	Likewise, in formula-fed infants, IgA immune response was reported to be enhanced both by B. lactis and L. rhamnosus [16].	introduction	2:[(immune, L. rhamnosus), (IgA, L. rhamnosus)]	No_animals_exclusion_criterion	[infant gut microbiome], [infant nutrition and microbiome metabolism], [beneficial bacteria for the infants immune system]		L. rhamnosus	probiotics	Prebiotic effects of diet supplemented with the cultivated red seaweed Chondrus crispus or with fructo-oligo-saccharide on host immunity, colonic microbiota and gut microbial metabolites.	2015	BMC Complement Altern Med	BACKGROUND: Gastrointestinal microbial communities are diverse and are composed of both beneficial and pathogenic groups. Prebiotics, such as digestion-resistant fibers, influence the composition of gut microbiota, and can contribute to the improvement of host health. The red seaweed Chondrus crispus is rich in dietary fiber and oligosaccharides, however its prebiotic potential has not been studi…	Journal Article	gutmicrobiome-immune
https://www.ncbi.nlm.nih.gov/pubmed/?term=26287240	26287240	In a model of newborn rats sensitized with IFN-γ and orally administered gliadin, B. longum CECT 7347 reduced TNF-α and increased IL-10 in intestinal tissue samples [117].	unnamed	1:[(IFN-Î³, B. longum)]	All_exclusion_criteria	[infant gut microbiome], [beneficial bacteria preventing infections in infants]	rats	B. longum	probiotics	Intestinal Microbiota and Celiac Disease: Cause, Consequence or Co-Evolution?	2015	Nutrients	It is widely recognized that the intestinal microbiota plays a role in the initiation and perpetuation of intestinal inflammation in numerous chronic conditions. Most studies report intestinal dysbiosis in celiac disease (CD) patients, untreated and treated with a gluten-free diet (GFD), compared to healthy controls. CD patients with gastrointestinal symptoms are also known to have a different mi…	Review	gutmicrobiome-immune
https://www.ncbi.nlm.nih.gov/pubmed/?term=26303932	26303932	In another study, interferon gamma was reduced in the Peyer's patches of mice fed B. longum [28].	introduction	1:[(interferon gamma, B. longum)]	All_exclusion_criteria	[infant gut microbiome], [infant nutrition and microbiome metabolism], [beneficial bacteria for the infants immune system], [beneficial bacteria preventing infections in infants]	mice	B. longum	probiotics	Bifidobacteria grown on human milk oligosaccharides downregulate the expression of inflammation-related genes in Caco-2 cells.	2015	BMC Microbiol	BACKGROUND: Breastfed human infants are predominantly colonized by bifidobacteria that thrive on human milk oligosaccharides (HMO). Two predominant species of bifidobacteria in infant feces are Bifidobacterium breve (B. breve) and Bifidobacterium longum subsp. infantis (B. infantis), both of which include avid HMO-consumer strains. Our laboratory has previously shown that B. infantis, when grown …	Journal Article	gutmicrobiome-immune
https://www.ncbi.nlm.nih.gov/pubmed/?term=26303932	26303932	Several other annotation terms related to inflammation and immunity were also significantly enriched among genes downregulated by HMO grown B. breve SC95 (Table 2).	results	1:[(immunity, B. breve)]	All_exclusion_criteria	[infant gut microbiome], [infant nutrition and microbiome metabolism], [beneficial bacteria for the infants immune system], [beneficial bacteria preventing infections in infants]		B. breve	probiotics	Bifidobacteria grown on human milk oligosaccharides downregulate the expression of inflammation-related genes in Caco-2 cells.	2015	BMC Microbiol	BACKGROUND: Breastfed human infants are predominantly colonized by bifidobacteria that thrive on human milk oligosaccharides (HMO). Two predominant species of bifidobacteria in infant feces are Bifidobacterium breve (B. breve) and Bifidobacterium longum subsp. infantis (B. infantis), both of which include avid HMO-consumer strains. Our laboratory has previously shown that B. infantis, when grown …	Journal Article	gutmicrobiome-immune
https://www.ncbi.nlm.nih.gov/pubmed/?term=26303932	26303932	GLU vs HMO cluster annotation of genes downregulated by HMO Enrichment score Term Gene count 3.51 IPR000558:Histone H2B 4 3.16 GO:0032993 ~ protein-DNA complex 8 3.07 GO:0003677 ~ DNA binding 33 HMO vs LAC cluster annotation of genes downregulated by HMO Enrichment score Term Gene count 5.68 GO:0008009 ~ chemokine activity 6 2.63 GO:0005615 ~ extracellular space 8 Functional enrichment analysis o…	results	1:[(chemokine, B. infantis)]	All_exclusion_criteria	[infant gut microbiome], [infant nutrition and microbiome metabolism], [beneficial bacteria for the infants immune system], [beneficial bacteria preventing infections in infants]		B. infantis	not-relevant	Bifidobacteria grown on human milk oligosaccharides downregulate the expression of inflammation-related genes in Caco-2 cells.	2015	BMC Microbiol	BACKGROUND: Breastfed human infants are predominantly colonized by bifidobacteria that thrive on human milk oligosaccharides (HMO). Two predominant species of bifidobacteria in infant feces are Bifidobacterium breve (B. breve) and Bifidobacterium longum subsp. infantis (B. infantis), both of which include avid HMO-consumer strains. Our laboratory has previously shown that B. infantis, when grown …	Journal Article	gutmicrobiome-immune
https://www.ncbi.nlm.nih.gov/pubmed/?term=24410812	24410812	Ability to influence signaling pathways of cytokine production opens new perspectives for the creation of probiotic preparations with anti-inflammatory properties.According to our recent data [110], daily oral administration of strains L. rhamnosus V® or L. rhamnosus LB3 IMB B-7038 (1 X 10 6 cells/mouse) for 4 days and infected Staphyloccous aureus 8325 mice in a dose (5 X 10 8 CFU/mouse) LD50 wa…	discussion	2:[(cytokine, L. rhamnosus), (cytokine, L. rhamnosus)]	No_animals_exclusion_criterion	[infant gut microbiome]	mice	L. rhamnosus	probiotics	The efficacy of probiotics for monosodium glutamate-induced obesity: dietology concerns and opportunities for prevention.	2014	EPMA J	INTRODUCTION: Obesity becomes endemic today. Monosodium glutamate was proved as obesogenic food additive. Probiotics are discussed to impact on obesity development.AIMS AND OBJECTIVES: The aim was to study the effects of probiotics on the development of monosodium glutamate (MSG)-induced obesity in rats.MATERIAL AND METHODS: We included 45 Wistar male rats and divided into three groups (n = 15). …	Journal Article	gutmicrobiome-immune
https://www.ncbi.nlm.nih.gov/pubmed/?term=24520333	24520333	These results open new perspectives in infant nutrition and suggest that L. paracasei CBA L74 fermented formula can provide immune benefits to formula-fed infants, without carrying live bacteria that may be potentially dangerous to an immature infant immune system.	abstract	1:[(immune, L. paracasei)]	No_animals_exclusion_criterion	[infant gut microbiome], [beneficial bacteria for the infants immune system], [beneficial bacteria preventing infections in infants]		L. paracasei	probiotics	Lactobacillus paracasei CBA L74 metabolic products and fermented milk for infant formula have anti-inflammatory activity on dendritic cells in vitro and protective effects against colitis and an enteric pathogen in vivo.	2014	PLoS One	The rapid expansion of commercially available fermented food products raises important safety issues particularly when infant food is concerned. In many cases, the activity of the microorganisms used for fermentation as well as what will be the immunological outcome of fermented food intake is not known. In this manuscript we used complex in vitro, ex-vivo and in vivo systems to study the immunom…	Journal Article	gutmicrobiome-immune
https://www.ncbi.nlm.nih.gov/pubmed/?term=24720809	24720809	The authors found that CRL 1506 had no effect, whereas CRL 1505 increased bronchoalveolar lavage concentrations of interleukin(IL)-6, interferon(IFN)-γ and IL-10, and the number of pulmonary CD3 + CD4 + IFN-γ + T cells; the preventive effects on the respiratory airway immunity induced by CRL 1505, suggested that, if the target of probiotic administration is to prevent recurrent URTIs, an appropri…	discussion	2:[(IFN-Î³, Lactobacillus rhamnosus), (immunity, Lactobacillus rhamnosus)]	All_exclusion_criteria	[infant gut microbiome], [beneficial bacteria for the infants immune system], [beneficial bacteria preventing infections in infants]		Lactobacillus rhamnosus	probiotics	Do children's upper respiratory tract infections benefit from probiotics?	2014	BMC Infect Dis	BACKGROUND: The microbiota of the gastrointestinal tract have profound influence at multiple levels, even on the development and maintenance of lung immunity and inflammation. Aim of this review is to evaluate the current knowledge about the specific impact on children's respiratory tract infections from probiotics, live microbes with the power to modify intestinal microbial populations and exert…	Review	gutmicrobiome-immune
https://www.ncbi.nlm.nih.gov/pubmed/?term=24720809	24720809	The colonisation of neonatal athymic mice with human isolates of Lactobacillus reuteri, Lactobacillus acidofilus, Bifidobacterium animalis, or Lactobacillus rhamnosus GG can bring about a lethal sepsis [33], suggesting that immune deficiency in the first period of life might increase the risk of probiotic-related sepsis.	discussion	5:[(immune, Lactobacillus reuteri), (immune, Bifidobacterium animalis), (immune, Lactobacillus rhamnosus), (Lactobacillus, immune), (Lactobacillus, immune)]	All_exclusion_criteria	[infant gut microbiome], [beneficial bacteria for the infants immune system], [beneficial bacteria preventing infections in infants]	mice	Bifidobacterium animalis	not-relevant	Do children's upper respiratory tract infections benefit from probiotics?	2014	BMC Infect Dis	BACKGROUND: The microbiota of the gastrointestinal tract have profound influence at multiple levels, even on the development and maintenance of lung immunity and inflammation. Aim of this review is to evaluate the current knowledge about the specific impact on children's respiratory tract infections from probiotics, live microbes with the power to modify intestinal microbial populations and exert…	Review	gutmicrobiome-immune
https://www.ncbi.nlm.nih.gov/pubmed/?term=24720809	24720809	The colonisation of neonatal athymic mice with human isolates of Lactobacillus reuteri, Lactobacillus acidofilus, Bifidobacterium animalis, or Lactobacillus rhamnosus GG can bring about a lethal sepsis [33], suggesting that immune deficiency in the first period of life might increase the risk of probiotic-related sepsis.	discussion	5:[(immune, Lactobacillus reuteri), (immune, Bifidobacterium animalis), (immune, Lactobacillus rhamnosus), (Lactobacillus, immune), (Lactobacillus, immune)]	All_exclusion_criteria	[infant gut microbiome], [beneficial bacteria for the infants immune system], [beneficial bacteria preventing infections in infants]	mice	Lactobacillus reuteri	probiotics	Do children's upper respiratory tract infections benefit from probiotics?	2014	BMC Infect Dis	BACKGROUND: The microbiota of the gastrointestinal tract have profound influence at multiple levels, even on the development and maintenance of lung immunity and inflammation. Aim of this review is to evaluate the current knowledge about the specific impact on children's respiratory tract infections from probiotics, live microbes with the power to modify intestinal microbial populations and exert…	Review	gutmicrobiome-immune
https://www.ncbi.nlm.nih.gov/pubmed/?term=24720809	24720809	The colonisation of neonatal athymic mice with human isolates of Lactobacillus reuteri, Lactobacillus acidofilus, Bifidobacterium animalis, or Lactobacillus rhamnosus GG can bring about a lethal sepsis [33], suggesting that immune deficiency in the first period of life might increase the risk of probiotic-related sepsis.	discussion	5:[(immune, Lactobacillus reuteri), (immune, Bifidobacterium animalis), (immune, Lactobacillus rhamnosus), (Lactobacillus, immune), (Lactobacillus, immune)]	All_exclusion_criteria	[infant gut microbiome], [beneficial bacteria for the infants immune system], [beneficial bacteria preventing infections in infants]	mice	Lactobacillus rhamnosus	probiotics	Do children's upper respiratory tract infections benefit from probiotics?	2014	BMC Infect Dis	BACKGROUND: The microbiota of the gastrointestinal tract have profound influence at multiple levels, even on the development and maintenance of lung immunity and inflammation. Aim of this review is to evaluate the current knowledge about the specific impact on children's respiratory tract infections from probiotics, live microbes with the power to modify intestinal microbial populations and exert…	Review	gutmicrobiome-immune
https://www.ncbi.nlm.nih.gov/pubmed/?term=24830455	24830455	We speculate that downregulation of Cox-2 through TLR-2/TLR-4 (via MyD88) in the lungs of Lactobacillus rhamnosus GG or Bifidobacterium longum treated mice may play a protective role in attenuating inflammation induced lung injury following systemic sepsis and peritonitis.In conclusion, probiotic therapy with LGG and BL can reduce lung injury following experimental peritonitis and sepsis and is a…	unnamed	4:[(TLR -4, Bifidobacterium longum), (TLR, Bifidobacterium longum), (TLR -4, Lactobacillus rhamnosus), (TLR, Lactobacillus rhamnosus)]	No_animals_exclusion_criterion	[beneficial bacteria preventing infections in infants]	mice	Bifidobacterium longum	probiotics	Lactobacillus rhamnosus GG and Bifidobacterium longum attenuate lung injury and inflammatory response in experimental sepsis.	2014	PLoS One	INTRODUCTION: Probiotic use to prevent nosocomial gastrointestinal and potentially respiratory tract infections in critical care has shown great promise in recent clinical trials of adult and pediatric patients. Despite well-documented benefits of probiotic use in intestinal disorders, the potential for probiotic treatment to reduce lung injury following infection and shock has not been well expl…	Journal Article	gutmicrobiome-immune
https://www.ncbi.nlm.nih.gov/pubmed/?term=24830455	24830455	We speculate that downregulation of Cox-2 through TLR-2/TLR-4 (via MyD88) in the lungs of Lactobacillus rhamnosus GG or Bifidobacterium longum treated mice may play a protective role in attenuating inflammation induced lung injury following systemic sepsis and peritonitis.In conclusion, probiotic therapy with LGG and BL can reduce lung injury following experimental peritonitis and sepsis and is a…	unnamed	4:[(TLR -4, Bifidobacterium longum), (TLR, Bifidobacterium longum), (TLR -4, Lactobacillus rhamnosus), (TLR, Lactobacillus rhamnosus)]	No_animals_exclusion_criterion	[beneficial bacteria preventing infections in infants]	mice	Lactobacillus rhamnosus	probiotics	Lactobacillus rhamnosus GG and Bifidobacterium longum attenuate lung injury and inflammatory response in experimental sepsis.	2014	PLoS One	INTRODUCTION: Probiotic use to prevent nosocomial gastrointestinal and potentially respiratory tract infections in critical care has shown great promise in recent clinical trials of adult and pediatric patients. Despite well-documented benefits of probiotic use in intestinal disorders, the potential for probiotic treatment to reduce lung injury following infection and shock has not been well expl…	Journal Article	gutmicrobiome-immune
https://www.ncbi.nlm.nih.gov/pubmed/?term=24830946	24830946	Figure S5 ERK expression in HCT116 cells at 30 mins with the treatment of 2 ng/ml of IL-1β and S. typhimurium with and without E. faecalis EC16 at a MOI of 100.	supplementary_materials	1:[(IL-1Î², E. faecalis)]	No_animals_exclusion_criterion	[infant gut microbiome], [beneficial bacteria for the infants immune system], [beneficial bacteria preventing infections in infants]		E. faecalis	not-relevant	Enterococcus faecalis from healthy infants modulates inflammation through MAPK signaling pathways.	2014	PLoS One	Colonizing commensal bacteria after birth are required for the proper development of the gastrointestinal tract. It is believed that bacterial colonization pattern in neonatal gut affects gut barrier function and immune system maturation. Studies on the development of faecal microbiota in infants showed that the neonatal gut was first colonized with enterococci followed by other microbiota such a…	Journal Article	gutmicrobiome-immune
https://www.ncbi.nlm.nih.gov/pubmed/?term=24830946	24830946	Whereas p-JNK was strongly and transiently activated by IL-1β and S. typhimurium in HCT116 cells within half hour of treatment, E. faecalis suppressed this activation (Figure 6A).	unnamed	1:[(IL-1Î², E. faecalis)]	No_animals_exclusion_criterion	[infant gut microbiome], [beneficial bacteria for the infants immune system], [beneficial bacteria preventing infections in infants]		E. faecalis	not-relevant	Enterococcus faecalis from healthy infants modulates inflammation through MAPK signaling pathways.	2014	PLoS One	Colonizing commensal bacteria after birth are required for the proper development of the gastrointestinal tract. It is believed that bacterial colonization pattern in neonatal gut affects gut barrier function and immune system maturation. Studies on the development of faecal microbiota in infants showed that the neonatal gut was first colonized with enterococci followed by other microbiota such a…	Journal Article	gutmicrobiome-immune
https://www.ncbi.nlm.nih.gov/pubmed/?term=24830946	24830946	Consistent with this finding, cJUN which is downstream of JNK, was activated by IL-1β and S. typhimurium at one hour while suppressed by E. faecalis EC16 (Figure 6B).	unnamed	1:[(IL-1Î², E. faecalis)]	No_animals_exclusion_criterion	[infant gut microbiome], [beneficial bacteria for the infants immune system], [beneficial bacteria preventing infections in infants]		E. faecalis	not-relevant	Enterococcus faecalis from healthy infants modulates inflammation through MAPK signaling pathways.	2014	PLoS One	Colonizing commensal bacteria after birth are required for the proper development of the gastrointestinal tract. It is believed that bacterial colonization pattern in neonatal gut affects gut barrier function and immune system maturation. Studies on the development of faecal microbiota in infants showed that the neonatal gut was first colonized with enterococci followed by other microbiota such a…	Journal Article	gutmicrobiome-immune
https://www.ncbi.nlm.nih.gov/pubmed/?term=24830946	24830946	Similarly, the presence of phosphorylated p38 was increased by incubation with either IL-1β or S. typhimurium at one hour, which was abrogated by coculture with E. faecalis EC16 (Figure 6C).	unnamed	1:[(IL-1Î², E. faecalis)]	No_animals_exclusion_criterion	[infant gut microbiome], [beneficial bacteria for the infants immune system], [beneficial bacteria preventing infections in infants]		E. faecalis	not-relevant	Enterococcus faecalis from healthy infants modulates inflammation through MAPK signaling pathways.	2014	PLoS One	Colonizing commensal bacteria after birth are required for the proper development of the gastrointestinal tract. It is believed that bacterial colonization pattern in neonatal gut affects gut barrier function and immune system maturation. Studies on the development of faecal microbiota in infants showed that the neonatal gut was first colonized with enterococci followed by other microbiota such a…	Journal Article	gutmicrobiome-immune
https://www.ncbi.nlm.nih.gov/pubmed/?term=24830946	24830946	g006 Figure 6 Protein expression in HCT116JNK expression (A) at 30 mins, c-JUN (B) and P38 (C) expression at 1 h in HCT116 with the treatment of 2 ng/ml of IL-1β and 107 cfu/ml of S. typhimurium, E. faecalis EC16 as described in Materials and Methods.Cells were then lysed and proteins were tested using western blot.	unnamed	1:[(IL-1Î², E. faecalis)]	No_animals_exclusion_criterion	[infant gut microbiome], [beneficial bacteria for the infants immune system], [beneficial bacteria preventing infections in infants]		E. faecalis	not-relevant	Enterococcus faecalis from healthy infants modulates inflammation through MAPK signaling pathways.	2014	PLoS One	Colonizing commensal bacteria after birth are required for the proper development of the gastrointestinal tract. It is believed that bacterial colonization pattern in neonatal gut affects gut barrier function and immune system maturation. Studies on the development of faecal microbiota in infants showed that the neonatal gut was first colonized with enterococci followed by other microbiota such a…	Journal Article	gutmicrobiome-immune
https://www.ncbi.nlm.nih.gov/pubmed/?term=24850388	24850388	Third, B. infantis-conditioned media prevented tumor necrosis factor alpha and interferon gamma reduction in transepithelial resistance (a measurement of intestinal barrier function) and rearrangement of tight junction proteins in intestinal epithelial cells and attenuated inflammation, normalized colonic permeability, and decreased colonic and splenic interferon gamma secretion in a colitis mous…	unnamed	3:[(B. infantis, interferon gamma), (B. infantis, tumor necrosis factor alpha), (B. infantis, interferon gamma)]	All_exclusion_criteria	[infant gut microbiome], [infant nutrition and microbiome metabolism], [beneficial bacteria for the infants immune system]	mouse	B. infantis	not-relevant	Breast milk oligosaccharides: structure-function relationships in the neonate.	2014	Annu Rev Nutr	In addition to providing complete postnatal nutrition, breast milk is a complex biofluid that delivers bioactive components for the growth and development of the intestinal and immune systems. Lactation is a unique opportunity to understand the role of diet in shaping the intestinal environment including the infant microbiome. Of considerable interest is the diversity and abundance of milk glycan…	Review	gutmicrobiome-immune
https://www.ncbi.nlm.nih.gov/pubmed/?term=24850388	24850388	Ganguli et al. (47) demonstrated that B. infantis and Lactobacillus acidophilus conditioned media-attenuated lipopolysaccharide- and IL-1β-induced IL-8 and IL-6 expression; decreased toll-like receptor 2 and 4 mRNA; and increased specific negative regulators of inflammation of immature human enterocytes, immature human intestinal xenografts, and primary enterocyte cultures of NEC tissue, with sup…	unnamed	2:[(B. infantis, IL -6), (Lactobacillus acidophilus, IL -6)]	All_exclusion_criteria	[infant gut microbiome], [infant nutrition and microbiome metabolism], [beneficial bacteria for the infants immune system]		B. infantis	not-relevant	Breast milk oligosaccharides: structure-function relationships in the neonate.	2014	Annu Rev Nutr	In addition to providing complete postnatal nutrition, breast milk is a complex biofluid that delivers bioactive components for the growth and development of the intestinal and immune systems. Lactation is a unique opportunity to understand the role of diet in shaping the intestinal environment including the infant microbiome. Of considerable interest is the diversity and abundance of milk glycan…	Review	gutmicrobiome-immune
https://www.ncbi.nlm.nih.gov/pubmed/?term=24850388	24850388	Ganguli et al. (47) demonstrated that B. infantis and Lactobacillus acidophilus conditioned media-attenuated lipopolysaccharide- and IL-1β-induced IL-8 and IL-6 expression; decreased toll-like receptor 2 and 4 mRNA; and increased specific negative regulators of inflammation of immature human enterocytes, immature human intestinal xenografts, and primary enterocyte cultures of NEC tissue, with sup…	unnamed	2:[(B. infantis, IL -6), (Lactobacillus acidophilus, IL -6)]	All_exclusion_criteria	[infant gut microbiome], [infant nutrition and microbiome metabolism], [beneficial bacteria for the infants immune system]		Lactobacillus acidophilus	probiotics	Breast milk oligosaccharides: structure-function relationships in the neonate.	2014	Annu Rev Nutr	In addition to providing complete postnatal nutrition, breast milk is a complex biofluid that delivers bioactive components for the growth and development of the intestinal and immune systems. Lactation is a unique opportunity to understand the role of diet in shaping the intestinal environment including the infant microbiome. Of considerable interest is the diversity and abundance of milk glycan…	Review	gutmicrobiome-immune
https://www.ncbi.nlm.nih.gov/pubmed/?term=24860569	24860569	Influenza virus H1N1 Orally administered heat-killed B. breve YIT4064 Reduction of accumulated symptom rate (49) Improvement of survival rate Improvement of serum IgG Influenza virus H1N1 Nasally administered heat-killed L. casei Shirota Reduction of virus titer in nasal wash (50) Improvement of survival rate Improvement of IL-12, TNF-α, and IFN-γ in MLN Influenza virus H1N1 Orally administered h…	unnamed	412:[(L. casei, IL -6), (IFN-Î³, Lactobacillus plantarum), (NK, L. plantarum), (IgA, L. plantarum), (L. casei, NK), (L. casei, NK cells), (NK, L. pentosus), (L. casei, IgA), (L. casei, macrophages), (NK, L. rhamnosus), (NK, B. longum), (L. casei, IFN-Î³), (TLR, L. rhamnosus), (NK, L. rhamnosus), (NK, L. plantarum), (L. pentosus, IFN-Î³), (L. pentosus, IL -6), (NK, L. plantarum), (IgA, Lactobacill…	All_exclusion_criteria	[infant gut microbiome], [beneficial bacteria for the infants immune system], [beneficial bacteria preventing infections in infants]	mice	L. pentosus	not-relevant	Modulation of Respiratory TLR3-Anti-Viral Response by Probiotic Microorganisms: Lessons Learned from Lactobacillus rhamnosus CRL1505.	2014	Front Immunol	Respiratory syncytial virus (RSV) is the leading cause of lower respiratory tract illness in infants and young children. Host immune response is implicated in both protective and immunopathological mechanisms during RSV infection. Activation of Toll-like receptor (TLR)-3 in innate immune cells by RSV can induce airway inflammation, protective immune response, and pulmonary immunopathology. A clea…	Review	gutmicrobiome-immune
https://www.ncbi.nlm.nih.gov/pubmed/?term=24860569	24860569	Influenza virus H1N1 Orally administered heat-killed B. breve YIT4064 Reduction of accumulated symptom rate (49) Improvement of survival rate Improvement of serum IgG Influenza virus H1N1 Nasally administered heat-killed L. casei Shirota Reduction of virus titer in nasal wash (50) Improvement of survival rate Improvement of IL-12, TNF-α, and IFN-γ in MLN Influenza virus H1N1 Orally administered h…	unnamed	412:[(L. casei, IL -6), (IFN-Î³, Lactobacillus plantarum), (NK, L. plantarum), (IgA, L. plantarum), (L. casei, NK), (L. casei, NK cells), (NK, L. pentosus), (L. casei, IgA), (L. casei, macrophages), (NK, L. rhamnosus), (NK, B. longum), (L. casei, IFN-Î³), (TLR, L. rhamnosus), (NK, L. rhamnosus), (NK, L. plantarum), (L. pentosus, IFN-Î³), (L. pentosus, IL -6), (NK, L. plantarum), (IgA, Lactobacill…	All_exclusion_criteria	[infant gut microbiome], [beneficial bacteria for the infants immune system], [beneficial bacteria preventing infections in infants]	mice	L. plantarum	not-relevant	Modulation of Respiratory TLR3-Anti-Viral Response by Probiotic Microorganisms: Lessons Learned from Lactobacillus rhamnosus CRL1505.	2014	Front Immunol	Respiratory syncytial virus (RSV) is the leading cause of lower respiratory tract illness in infants and young children. Host immune response is implicated in both protective and immunopathological mechanisms during RSV infection. Activation of Toll-like receptor (TLR)-3 in innate immune cells by RSV can induce airway inflammation, protective immune response, and pulmonary immunopathology. A clea…	Review	gutmicrobiome-immune
https://www.ncbi.nlm.nih.gov/pubmed/?term=24860569	24860569	Influenza virus H1N1 Orally administered heat-killed B. breve YIT4064 Reduction of accumulated symptom rate (49) Improvement of survival rate Improvement of serum IgG Influenza virus H1N1 Nasally administered heat-killed L. casei Shirota Reduction of virus titer in nasal wash (50) Improvement of survival rate Improvement of IL-12, TNF-α, and IFN-γ in MLN Influenza virus H1N1 Orally administered h…	unnamed	412:[(L. casei, IL -6), (IFN-Î³, Lactobacillus plantarum), (NK, L. plantarum), (IgA, L. plantarum), (L. casei, NK), (L. casei, NK cells), (NK, L. pentosus), (L. casei, IgA), (L. casei, macrophages), (NK, L. rhamnosus), (NK, B. longum), (L. casei, IFN-Î³), (TLR, L. rhamnosus), (NK, L. rhamnosus), (NK, L. plantarum), (L. pentosus, IFN-Î³), (L. pentosus, IL -6), (NK, L. plantarum), (IgA, Lactobacill…	All_exclusion_criteria	[infant gut microbiome], [beneficial bacteria for the infants immune system], [beneficial bacteria preventing infections in infants]	mice	B. breve	probiotics	Modulation of Respiratory TLR3-Anti-Viral Response by Probiotic Microorganisms: Lessons Learned from Lactobacillus rhamnosus CRL1505.	2014	Front Immunol	Respiratory syncytial virus (RSV) is the leading cause of lower respiratory tract illness in infants and young children. Host immune response is implicated in both protective and immunopathological mechanisms during RSV infection. Activation of Toll-like receptor (TLR)-3 in innate immune cells by RSV can induce airway inflammation, protective immune response, and pulmonary immunopathology. A clea…	Review	gutmicrobiome-immune
https://www.ncbi.nlm.nih.gov/pubmed/?term=24860569	24860569	Influenza virus H1N1 Orally administered heat-killed B. breve YIT4064 Reduction of accumulated symptom rate (49) Improvement of survival rate Improvement of serum IgG Influenza virus H1N1 Nasally administered heat-killed L. casei Shirota Reduction of virus titer in nasal wash (50) Improvement of survival rate Improvement of IL-12, TNF-α, and IFN-γ in MLN Influenza virus H1N1 Orally administered h…	unnamed	412:[(L. casei, IL -6), (IFN-Î³, Lactobacillus plantarum), (NK, L. plantarum), (IgA, L. plantarum), (L. casei, NK), (L. casei, NK cells), (NK, L. pentosus), (L. casei, IgA), (L. casei, macrophages), (NK, L. rhamnosus), (NK, B. longum), (L. casei, IFN-Î³), (TLR, L. rhamnosus), (NK, L. rhamnosus), (NK, L. plantarum), (L. pentosus, IFN-Î³), (L. pentosus, IL -6), (NK, L. plantarum), (IgA, Lactobacill…	All_exclusion_criteria	[infant gut microbiome], [beneficial bacteria for the infants immune system], [beneficial bacteria preventing infections in infants]	mice	B. longum	probiotics	Modulation of Respiratory TLR3-Anti-Viral Response by Probiotic Microorganisms: Lessons Learned from Lactobacillus rhamnosus CRL1505.	2014	Front Immunol	Respiratory syncytial virus (RSV) is the leading cause of lower respiratory tract illness in infants and young children. Host immune response is implicated in both protective and immunopathological mechanisms during RSV infection. Activation of Toll-like receptor (TLR)-3 in innate immune cells by RSV can induce airway inflammation, protective immune response, and pulmonary immunopathology. A clea…	Review	gutmicrobiome-immune
https://www.ncbi.nlm.nih.gov/pubmed/?term=24860569	24860569	Influenza virus H1N1 Orally administered heat-killed B. breve YIT4064 Reduction of accumulated symptom rate (49) Improvement of survival rate Improvement of serum IgG Influenza virus H1N1 Nasally administered heat-killed L. casei Shirota Reduction of virus titer in nasal wash (50) Improvement of survival rate Improvement of IL-12, TNF-α, and IFN-γ in MLN Influenza virus H1N1 Orally administered h…	unnamed	412:[(L. casei, IL -6), (IFN-Î³, Lactobacillus plantarum), (NK, L. plantarum), (IgA, L. plantarum), (L. casei, NK), (L. casei, NK cells), (NK, L. pentosus), (L. casei, IgA), (L. casei, macrophages), (NK, L. rhamnosus), (NK, B. longum), (L. casei, IFN-Î³), (TLR, L. rhamnosus), (NK, L. rhamnosus), (NK, L. plantarum), (L. pentosus, IFN-Î³), (L. pentosus, IL -6), (NK, L. plantarum), (IgA, Lactobacill…	All_exclusion_criteria	[infant gut microbiome], [beneficial bacteria for the infants immune system], [beneficial bacteria preventing infections in infants]	mice	L. acidophilus	probiotics	Modulation of Respiratory TLR3-Anti-Viral Response by Probiotic Microorganisms: Lessons Learned from Lactobacillus rhamnosus CRL1505.	2014	Front Immunol	Respiratory syncytial virus (RSV) is the leading cause of lower respiratory tract illness in infants and young children. Host immune response is implicated in both protective and immunopathological mechanisms during RSV infection. Activation of Toll-like receptor (TLR)-3 in innate immune cells by RSV can induce airway inflammation, protective immune response, and pulmonary immunopathology. A clea…	Review	gutmicrobiome-immune
https://www.ncbi.nlm.nih.gov/pubmed/?term=24860569	24860569	Influenza virus H1N1 Orally administered heat-killed B. breve YIT4064 Reduction of accumulated symptom rate (49) Improvement of survival rate Improvement of serum IgG Influenza virus H1N1 Nasally administered heat-killed L. casei Shirota Reduction of virus titer in nasal wash (50) Improvement of survival rate Improvement of IL-12, TNF-α, and IFN-γ in MLN Influenza virus H1N1 Orally administered h…	unnamed	412:[(L. casei, IL -6), (IFN-Î³, Lactobacillus plantarum), (NK, L. plantarum), (IgA, L. plantarum), (L. casei, NK), (L. casei, NK cells), (NK, L. pentosus), (L. casei, IgA), (L. casei, macrophages), (NK, L. rhamnosus), (NK, B. longum), (L. casei, IFN-Î³), (TLR, L. rhamnosus), (NK, L. rhamnosus), (NK, L. plantarum), (L. pentosus, IFN-Î³), (L. pentosus, IL -6), (NK, L. plantarum), (IgA, Lactobacill…	All_exclusion_criteria	[infant gut microbiome], [beneficial bacteria for the infants immune system], [beneficial bacteria preventing infections in infants]	mice	L. casei	probiotics	Modulation of Respiratory TLR3-Anti-Viral Response by Probiotic Microorganisms: Lessons Learned from Lactobacillus rhamnosus CRL1505.	2014	Front Immunol	Respiratory syncytial virus (RSV) is the leading cause of lower respiratory tract illness in infants and young children. Host immune response is implicated in both protective and immunopathological mechanisms during RSV infection. Activation of Toll-like receptor (TLR)-3 in innate immune cells by RSV can induce airway inflammation, protective immune response, and pulmonary immunopathology. A clea…	Review	gutmicrobiome-immune
https://www.ncbi.nlm.nih.gov/pubmed/?term=24860569	24860569	Influenza virus H1N1 Orally administered heat-killed B. breve YIT4064 Reduction of accumulated symptom rate (49) Improvement of survival rate Improvement of serum IgG Influenza virus H1N1 Nasally administered heat-killed L. casei Shirota Reduction of virus titer in nasal wash (50) Improvement of survival rate Improvement of IL-12, TNF-α, and IFN-γ in MLN Influenza virus H1N1 Orally administered h…	unnamed	412:[(L. casei, IL -6), (IFN-Î³, Lactobacillus plantarum), (NK, L. plantarum), (IgA, L. plantarum), (L. casei, NK), (L. casei, NK cells), (NK, L. pentosus), (L. casei, IgA), (L. casei, macrophages), (NK, L. rhamnosus), (NK, B. longum), (L. casei, IFN-Î³), (TLR, L. rhamnosus), (NK, L. rhamnosus), (NK, L. plantarum), (L. pentosus, IFN-Î³), (L. pentosus, IL -6), (NK, L. plantarum), (IgA, Lactobacill…	All_exclusion_criteria	[infant gut microbiome], [beneficial bacteria for the infants immune system], [beneficial bacteria preventing infections in infants]	mice	Lactobacillus plantarum	probiotics	Modulation of Respiratory TLR3-Anti-Viral Response by Probiotic Microorganisms: Lessons Learned from Lactobacillus rhamnosus CRL1505.	2014	Front Immunol	Respiratory syncytial virus (RSV) is the leading cause of lower respiratory tract illness in infants and young children. Host immune response is implicated in both protective and immunopathological mechanisms during RSV infection. Activation of Toll-like receptor (TLR)-3 in innate immune cells by RSV can induce airway inflammation, protective immune response, and pulmonary immunopathology. A clea…	Review	gutmicrobiome-immune
https://www.ncbi.nlm.nih.gov/pubmed/?term=24860569	24860569	Influenza virus H1N1 Orally administered heat-killed B. breve YIT4064 Reduction of accumulated symptom rate (49) Improvement of survival rate Improvement of serum IgG Influenza virus H1N1 Nasally administered heat-killed L. casei Shirota Reduction of virus titer in nasal wash (50) Improvement of survival rate Improvement of IL-12, TNF-α, and IFN-γ in MLN Influenza virus H1N1 Orally administered h…	unnamed	412:[(L. casei, IL -6), (IFN-Î³, Lactobacillus plantarum), (NK, L. plantarum), (IgA, L. plantarum), (L. casei, NK), (L. casei, NK cells), (NK, L. pentosus), (L. casei, IgA), (L. casei, macrophages), (NK, L. rhamnosus), (NK, B. longum), (L. casei, IFN-Î³), (TLR, L. rhamnosus), (NK, L. rhamnosus), (NK, L. plantarum), (L. pentosus, IFN-Î³), (L. pentosus, IL -6), (NK, L. plantarum), (IgA, Lactobacill…	All_exclusion_criteria	[infant gut microbiome], [beneficial bacteria for the infants immune system], [beneficial bacteria preventing infections in infants]	mice	L. rhamnosus	probiotics	Modulation of Respiratory TLR3-Anti-Viral Response by Probiotic Microorganisms: Lessons Learned from Lactobacillus rhamnosus CRL1505.	2014	Front Immunol	Respiratory syncytial virus (RSV) is the leading cause of lower respiratory tract illness in infants and young children. Host immune response is implicated in both protective and immunopathological mechanisms during RSV infection. Activation of Toll-like receptor (TLR)-3 in innate immune cells by RSV can induce airway inflammation, protective immune response, and pulmonary immunopathology. A clea…	Review	gutmicrobiome-immune
https://www.ncbi.nlm.nih.gov/pubmed/?term=24860569	24860569	However, detailed studies to investigate the immune mechanisms involved in L. plantarum L-137 activity were not performed.Other studies emphasized the importance of IFN-γ production and NK cells activation for the protective effect of immunobiotics against influenza infection (55-57).	unnamed	2:[(L. plantarum, NK cells), (immune, L. plantarum)]	All_exclusion_criteria	[infant gut microbiome], [beneficial bacteria for the infants immune system], [beneficial bacteria preventing infections in infants]		L. plantarum	not-relevant	Modulation of Respiratory TLR3-Anti-Viral Response by Probiotic Microorganisms: Lessons Learned from Lactobacillus rhamnosus CRL1505.	2014	Front Immunol	Respiratory syncytial virus (RSV) is the leading cause of lower respiratory tract illness in infants and young children. Host immune response is implicated in both protective and immunopathological mechanisms during RSV infection. Activation of Toll-like receptor (TLR)-3 in innate immune cells by RSV can induce airway inflammation, protective immune response, and pulmonary immunopathology. A clea…	Review	gutmicrobiome-immune
https://www.ncbi.nlm.nih.gov/pubmed/?term=24860569	24860569	In addition, both IFN-γ and TNF-α were augmented in MLN cell cultures from mice receiving L. casei Shirota intranasally.	unnamed	2:[(TNF-Î±, L. casei), (IFN-Î³, L. casei)]	All_exclusion_criteria	[infant gut microbiome], [beneficial bacteria for the infants immune system], [beneficial bacteria preventing infections in infants]	mice	L. casei	probiotics	Modulation of Respiratory TLR3-Anti-Viral Response by Probiotic Microorganisms: Lessons Learned from Lactobacillus rhamnosus CRL1505.	2014	Front Immunol	Respiratory syncytial virus (RSV) is the leading cause of lower respiratory tract illness in infants and young children. Host immune response is implicated in both protective and immunopathological mechanisms during RSV infection. Activation of Toll-like receptor (TLR)-3 in innate immune cells by RSV can induce airway inflammation, protective immune response, and pulmonary immunopathology. A clea…	Review	gutmicrobiome-immune
https://www.ncbi.nlm.nih.gov/pubmed/?term=24860569	24860569	Then, the reduction of MCP-1, IL-8, TNF-α, and IL-6 in the lung after the challenge with poly(I:C) could explain, at least partially, the capacity of L. rhamnosus CRL1505 to reduce lung injuries (62).	unnamed	2:[(IL -6, L. rhamnosus), (TNF-Î±, L. rhamnosus)]	All_exclusion_criteria	[infant gut microbiome], [beneficial bacteria for the infants immune system], [beneficial bacteria preventing infections in infants]		L. rhamnosus	probiotics	Modulation of Respiratory TLR3-Anti-Viral Response by Probiotic Microorganisms: Lessons Learned from Lactobacillus rhamnosus CRL1505.	2014	Front Immunol	Respiratory syncytial virus (RSV) is the leading cause of lower respiratory tract illness in infants and young children. Host immune response is implicated in both protective and immunopathological mechanisms during RSV infection. Activation of Toll-like receptor (TLR)-3 in innate immune cells by RSV can induce airway inflammation, protective immune response, and pulmonary immunopathology. A clea…	Review	gutmicrobiome-immune
https://www.ncbi.nlm.nih.gov/pubmed/?term=24860569	24860569	The higher levels of respiratory IFN-γ in L. rhamnosus CRL1505-treated mice could be related to the increased activity lung DCs that are able to augment CD3 + CD4 + IFN-γ + T cells numbers.	unnamed	1:[(IFN-Î³, L. rhamnosus)]	All_exclusion_criteria	[infant gut microbiome], [beneficial bacteria for the infants immune system], [beneficial bacteria preventing infections in infants]	mice	L. rhamnosus	probiotics	Modulation of Respiratory TLR3-Anti-Viral Response by Probiotic Microorganisms: Lessons Learned from Lactobacillus rhamnosus CRL1505.	2014	Front Immunol	Respiratory syncytial virus (RSV) is the leading cause of lower respiratory tract illness in infants and young children. Host immune response is implicated in both protective and immunopathological mechanisms during RSV infection. Activation of Toll-like receptor (TLR)-3 in innate immune cells by RSV can induce airway inflammation, protective immune response, and pulmonary immunopathology. A clea…	Review	gutmicrobiome-immune
https://www.ncbi.nlm.nih.gov/pubmed/?term=24860569	24860569	These results of our clinical trial and the studies in mice clearly indicated that L. rhamnosus CRL1505 could be useful as a prophylactic agent to control viral respiratory virus since this probiotic strain is a potent inducer of anti-viral cytokines.	unnamed	1:[(cytokines, L. rhamnosus)]	All_exclusion_criteria	[infant gut microbiome], [beneficial bacteria for the infants immune system], [beneficial bacteria preventing infections in infants]	mice	L. rhamnosus	probiotics	Modulation of Respiratory TLR3-Anti-Viral Response by Probiotic Microorganisms: Lessons Learned from Lactobacillus rhamnosus CRL1505.	2014	Front Immunol	Respiratory syncytial virus (RSV) is the leading cause of lower respiratory tract illness in infants and young children. Host immune response is implicated in both protective and immunopathological mechanisms during RSV infection. Activation of Toll-like receptor (TLR)-3 in innate immune cells by RSV can induce airway inflammation, protective immune response, and pulmonary immunopathology. A clea…	Review	gutmicrobiome-immune
https://www.ncbi.nlm.nih.gov/pubmed/?term=24860569	24860569	In fact, we demonstrated that both IFN-γ and IL-10 are necessary to achieve full protection against RSV in infant mice and that these cytokines are differently involved in the immunoprotective effect of L. rhamnosus CRL1505.	unnamed	2:[(cytokines, L. rhamnosus), (IFN-Î³, L. rhamnosus)]	All_exclusion_criteria	[infant gut microbiome], [beneficial bacteria for the infants immune system], [beneficial bacteria preventing infections in infants]	mice	L. rhamnosus	probiotics	Modulation of Respiratory TLR3-Anti-Viral Response by Probiotic Microorganisms: Lessons Learned from Lactobacillus rhamnosus CRL1505.	2014	Front Immunol	Respiratory syncytial virus (RSV) is the leading cause of lower respiratory tract illness in infants and young children. Host immune response is implicated in both protective and immunopathological mechanisms during RSV infection. Activation of Toll-like receptor (TLR)-3 in innate immune cells by RSV can induce airway inflammation, protective immune response, and pulmonary immunopathology. A clea…	Review	gutmicrobiome-immune
https://www.ncbi.nlm.nih.gov/pubmed/?term=24860569	24860569	Then, modulation of respiratory immunity induced by the immunobiotic strain might contribute to an increase in Th1 response and thereby favor protective immunity against respiratory viral infections such as RSV.We were particularly interested in gaining insight into the mechanism(s) involved in the immunoprotective capacities of L. rhamnosus CRL1505.	unnamed	2:[(immunity, L. rhamnosus), (immunity, L. rhamnosus)]	All_exclusion_criteria	[infant gut microbiome], [beneficial bacteria for the infants immune system], [beneficial bacteria preventing infections in infants]		L. rhamnosus	probiotics	Modulation of Respiratory TLR3-Anti-Viral Response by Probiotic Microorganisms: Lessons Learned from Lactobacillus rhamnosus CRL1505.	2014	Front Immunol	Respiratory syncytial virus (RSV) is the leading cause of lower respiratory tract illness in infants and young children. Host immune response is implicated in both protective and immunopathological mechanisms during RSV infection. Activation of Toll-like receptor (TLR)-3 in innate immune cells by RSV can induce airway inflammation, protective immune response, and pulmonary immunopathology. A clea…	Review	gutmicrobiome-immune
https://www.ncbi.nlm.nih.gov/pubmed/?term=24860569	24860569	In addition, L. rhamnosus CRL1505 is able to improve these cytokines in blood, particularly IFN-γ, IL-10, and IL-6.	unnamed	3:[(IFN-Î³, L. rhamnosus), (L. rhamnosus, IL -6), (cytokines, L. rhamnosus)]	All_exclusion_criteria	[infant gut microbiome], [beneficial bacteria for the infants immune system], [beneficial bacteria preventing infections in infants]		L. rhamnosus	probiotics	Modulation of Respiratory TLR3-Anti-Viral Response by Probiotic Microorganisms: Lessons Learned from Lactobacillus rhamnosus CRL1505.	2014	Front Immunol	Respiratory syncytial virus (RSV) is the leading cause of lower respiratory tract illness in infants and young children. Host immune response is implicated in both protective and immunopathological mechanisms during RSV infection. Activation of Toll-like receptor (TLR)-3 in innate immune cells by RSV can induce airway inflammation, protective immune response, and pulmonary immunopathology. A clea…	Review	gutmicrobiome-immune
https://www.ncbi.nlm.nih.gov/pubmed/?term=24860569	24860569	On the contrary, the analysis of respiratory cytokines showed that only IFN-γ, IL-10, and IL-6 were increased by L. rhamnosus CRL1505 (62).	unnamed	3:[(cytokines, L. rhamnosus), (IL -6, L. rhamnosus), (IFN-Î³, L. rhamnosus)]	All_exclusion_criteria	[infant gut microbiome], [beneficial bacteria for the infants immune system], [beneficial bacteria preventing infections in infants]		L. rhamnosus	probiotics	Modulation of Respiratory TLR3-Anti-Viral Response by Probiotic Microorganisms: Lessons Learned from Lactobacillus rhamnosus CRL1505.	2014	Front Immunol	Respiratory syncytial virus (RSV) is the leading cause of lower respiratory tract illness in infants and young children. Host immune response is implicated in both protective and immunopathological mechanisms during RSV infection. Activation of Toll-like receptor (TLR)-3 in innate immune cells by RSV can induce airway inflammation, protective immune response, and pulmonary immunopathology. A clea…	Review	gutmicrobiome-immune
https://www.ncbi.nlm.nih.gov/pubmed/?term=24860569	24860569	These same cytokines were augmented by the immunobiotic strain in serum, however, it was not possible to attribute a direct correlation between the increases in the respiratory tract and blood, because TNF-α, IFN-α, or IFN-β levels were not augmented in the airways of L. rhamnosus CRL1505-treated mice.	unnamed	2:[(TNF-Î±, L. rhamnosus), (cytokines, L. rhamnosus)]	All_exclusion_criteria	[infant gut microbiome], [beneficial bacteria for the infants immune system], [beneficial bacteria preventing infections in infants]		L. rhamnosus	probiotics	Modulation of Respiratory TLR3-Anti-Viral Response by Probiotic Microorganisms: Lessons Learned from Lactobacillus rhamnosus CRL1505.	2014	Front Immunol	Respiratory syncytial virus (RSV) is the leading cause of lower respiratory tract illness in infants and young children. Host immune response is implicated in both protective and immunopathological mechanisms during RSV infection. Activation of Toll-like receptor (TLR)-3 in innate immune cells by RSV can induce airway inflammation, protective immune response, and pulmonary immunopathology. A clea…	Review	gutmicrobiome-immune
https://www.ncbi.nlm.nih.gov/pubmed/?term=24860569	24860569	We confirmed that this assumption was true after demonstrating increased numbers of CD3 + CD4 + IFN-γ + T in the lungs mice orally treated with L. rhamnosus CRL1505 (62).	unnamed	1:[(IFN-Î³, L. rhamnosus)]	All_exclusion_criteria	[infant gut microbiome], [beneficial bacteria for the infants immune system], [beneficial bacteria preventing infections in infants]	mice	L. rhamnosus	probiotics	Modulation of Respiratory TLR3-Anti-Viral Response by Probiotic Microorganisms: Lessons Learned from Lactobacillus rhamnosus CRL1505.	2014	Front Immunol	Respiratory syncytial virus (RSV) is the leading cause of lower respiratory tract illness in infants and young children. Host immune response is implicated in both protective and immunopathological mechanisms during RSV infection. Activation of Toll-like receptor (TLR)-3 in innate immune cells by RSV can induce airway inflammation, protective immune response, and pulmonary immunopathology. A clea…	Review	gutmicrobiome-immune
https://www.ncbi.nlm.nih.gov/pubmed/?term=24860569	24860569	Furthermore, the mobilization of CD3 + CD4 + IFN-γ + T cells from the intestine to the airways and the higher production of IFN-γ could be involved in the improved anti-viral state induced by L. rhamnosus CRL1505 that was observed in clinical studies (5).	unnamed	2:[(IFN-Î³, L. rhamnosus), (IFN-Î³, L. rhamnosus)]	All_exclusion_criteria	[infant gut microbiome], [beneficial bacteria for the infants immune system], [beneficial bacteria preventing infections in infants]		L. rhamnosus	probiotics	Modulation of Respiratory TLR3-Anti-Viral Response by Probiotic Microorganisms: Lessons Learned from Lactobacillus rhamnosus CRL1505.	2014	Front Immunol	Respiratory syncytial virus (RSV) is the leading cause of lower respiratory tract illness in infants and young children. Host immune response is implicated in both protective and immunopathological mechanisms during RSV infection. Activation of Toll-like receptor (TLR)-3 in innate immune cells by RSV can induce airway inflammation, protective immune response, and pulmonary immunopathology. A clea…	Review	gutmicrobiome-immune
https://www.ncbi.nlm.nih.gov/pubmed/?term=24860569	24860569	Probably, IFN-γ secreted in response to L. rhamnosus CRL1505 stimulation would be capable of functionally modulate the innate immune microenvironment in the lung, inducing the activation of DCs (64) and macrophages (81).	unnamed	3:[(immune, L. rhamnosus), (IFN-Î³, L. rhamnosus), (macrophages, L. rhamnosus)]	All_exclusion_criteria	[infant gut microbiome], [beneficial bacteria for the infants immune system], [beneficial bacteria preventing infections in infants]		L. rhamnosus	probiotics	Modulation of Respiratory TLR3-Anti-Viral Response by Probiotic Microorganisms: Lessons Learned from Lactobacillus rhamnosus CRL1505.	2014	Front Immunol	Respiratory syncytial virus (RSV) is the leading cause of lower respiratory tract illness in infants and young children. Host immune response is implicated in both protective and immunopathological mechanisms during RSV infection. Activation of Toll-like receptor (TLR)-3 in innate immune cells by RSV can induce airway inflammation, protective immune response, and pulmonary immunopathology. A clea…	Review	gutmicrobiome-immune
https://www.ncbi.nlm.nih.gov/pubmed/?term=24860569	24860569	L. rhamnosus CRL1506 significantly modulated the production of type I IFN and IL-6 in the response to poly(I:C) or RSV challenges.	unnamed	1:[(L. rhamnosus, IL -6)]	All_exclusion_criteria	[infant gut microbiome], [beneficial bacteria for the infants immune system], [beneficial bacteria preventing infections in infants]		L. rhamnosus	probiotics	Modulation of Respiratory TLR3-Anti-Viral Response by Probiotic Microorganisms: Lessons Learned from Lactobacillus rhamnosus CRL1505.	2014	Front Immunol	Respiratory syncytial virus (RSV) is the leading cause of lower respiratory tract illness in infants and young children. Host immune response is implicated in both protective and immunopathological mechanisms during RSV infection. Activation of Toll-like receptor (TLR)-3 in innate immune cells by RSV can induce airway inflammation, protective immune response, and pulmonary immunopathology. A clea…	Review	gutmicrobiome-immune
https://www.ncbi.nlm.nih.gov/pubmed/?term=24860569	24860569	Both lactobacilli augmented IL-10 production in response to TLR3 activation, however, L. rhamnosus CRL1505 was more efficient than CRL1506 to increase the levels of this cytokine in the lung.	unnamed	1:[(cytokine, L. rhamnosus)]	All_exclusion_criteria	[infant gut microbiome], [beneficial bacteria for the infants immune system], [beneficial bacteria preventing infections in infants]		L. rhamnosus	probiotics	Modulation of Respiratory TLR3-Anti-Viral Response by Probiotic Microorganisms: Lessons Learned from Lactobacillus rhamnosus CRL1505.	2014	Front Immunol	Respiratory syncytial virus (RSV) is the leading cause of lower respiratory tract illness in infants and young children. Host immune response is implicated in both protective and immunopathological mechanisms during RSV infection. Activation of Toll-like receptor (TLR)-3 in innate immune cells by RSV can induce airway inflammation, protective immune response, and pulmonary immunopathology. A clea…	Review	gutmicrobiome-immune
https://www.ncbi.nlm.nih.gov/pubmed/?term=24860569	24860569	L. casei Shirota strongly induced production of IL-12 in MLN cells, which stimulates cytotoxic T cells and NK cells, and enhances the Th1 response.	unnamed	1:[(L. casei, NK cells)]	All_exclusion_criteria	[infant gut microbiome], [beneficial bacteria for the infants immune system], [beneficial bacteria preventing infections in infants]		L. casei	probiotics	Modulation of Respiratory TLR3-Anti-Viral Response by Probiotic Microorganisms: Lessons Learned from Lactobacillus rhamnosus CRL1505.	2014	Front Immunol	Respiratory syncytial virus (RSV) is the leading cause of lower respiratory tract illness in infants and young children. Host immune response is implicated in both protective and immunopathological mechanisms during RSV infection. Activation of Toll-like receptor (TLR)-3 in innate immune cells by RSV can induce airway inflammation, protective immune response, and pulmonary immunopathology. A clea…	Review	gutmicrobiome-immune
https://www.ncbi.nlm.nih.gov/pubmed/?term=24860569	24860569	Moreover, after influenza virus challenge, both TNF-α and IFN-γ were increased in MLN cell cultures from mice nasally treated with L. casei Shirota (50).	unnamed	2:[(TNF-Î±, L. casei), (IFN-Î³, L. casei)]	All_exclusion_criteria	[infant gut microbiome], [beneficial bacteria for the infants immune system], [beneficial bacteria preventing infections in infants]	mice	L. casei	probiotics	Modulation of Respiratory TLR3-Anti-Viral Response by Probiotic Microorganisms: Lessons Learned from Lactobacillus rhamnosus CRL1505.	2014	Front Immunol	Respiratory syncytial virus (RSV) is the leading cause of lower respiratory tract illness in infants and young children. Host immune response is implicated in both protective and immunopathological mechanisms during RSV infection. Activation of Toll-like receptor (TLR)-3 in innate immune cells by RSV can induce airway inflammation, protective immune response, and pulmonary immunopathology. A clea…	Review	gutmicrobiome-immune
https://www.ncbi.nlm.nih.gov/pubmed/?term=24886142	24886142	We also observed an up-regulation of IL-1β, IL-6, IL-10 and IFN-γ in poly(I:C) challenged APCs (Figure 3B) after being treated with L. rhamnosus strains.	results	3:[(IFN-Î³, L. rhamnosus), (IL -6, L. rhamnosus), (IL-1Î², L. rhamnosus)]	No_animals_exclusion_criterion	[beneficial bacteria for the infants immune system], [beneficial bacteria preventing infections in infants]		L. rhamnosus	probiotics	Immunobiotic Lactobacillus rhamnosus strains differentially modulate antiviral immune response in porcine intestinal epithelial and antigen presenting cells.	2014	BMC Microbiol	BACKGROUND: Previous findings suggested that Lactobacillus rhamnosus CRL1505 is able to increase resistance of children to intestinal viral infections. However, the intestinal cells, cytokines and receptors involved in the immunoregulatory effect of this probiotic strain have not been fully characterized.RESULTS: We aimed to gain insight into the mechanisms involved in the immunomodulatory effect…	Journal Article	gutmicrobiome-immune
https://www.ncbi.nlm.nih.gov/pubmed/?term=24910087	24910087	Neisseria lactamica is the non-pathogen that is most closely related to the pathogenic Neisseria species, and is of particular clinical relevance since it contributes to the development of immunity to meningococcal disease in childhood (Gold et al.	unnamed	2:[(Neisseria, immunity), (immunity, Neisseria lactamica)]	All_exclusion_criteria	[infant gut microbiome], [infant nutrition and microbiome metabolism]		Neisseria lactamica	not-relevant	A large genomic island allows Neisseria meningitidis to utilize propionic acid, with implications for colonization of the human nasopharynx.	2014	Mol Microbiol	Neisseria meningitidis is an important human pathogen that is capable of killing within hours of infection. Its normal habitat is the nasopharynx of adult humans. Here we identify a genomic island (the prp gene cluster) in N. meningitidis that enables this species to utilize propionic acid as a supplementary carbon source during growth, particularly under nutrient poor growth conditions. The prp …	Journal Article	gutmicrobiome-immune
https://www.ncbi.nlm.nih.gov/pubmed/?term=24953670	24953670	The EPM alone did not activate immune cells in vitro, but there was a TLR2-dependent immunomodulatory effect on cytokine responses to L. plantarum in human and murine DC.In the murine model of UC, F. prausnitzii strains and the EPM alone were able to attenuate clinical symptoms, but to differing degrees: the EPM-forming strain (HTF-F) had a greater effect than the non-EPM-forming strain (A2-165),…	unnamed	1:[(immune, L. plantarum)]	No_animals_exclusion_criterion	[infant gut microbiome], [infant nutrition and microbiome metabolism], [beneficial bacteria for the infants immune system], [beneficial bacteria preventing infections in infants]	vitro	L. plantarum	not-relevant	Exploring the influence of the gut microbiota and probiotics on health: a symposium report.	2014	Br J Nutr	The present report describes the presentations delivered at the 7th International Yakult Symposium, 'The Intestinal Microbiota and Probiotics: Exploiting Their Influence on Health', in London on 22-23 April 2013. The following two themes associated with health risks were covered: (1) the impact of age and diet on the gut microbiota and (2) the gut microbiota's interaction with the host. The stron…	Journal Article	gutmicrobiome-immune
https://www.ncbi.nlm.nih.gov/pubmed/?term=24953670	24953670	No significant change in the healthy condition of the mucosa tissue and the normal profile of secreted cytokines was observed after the mucosa was incubated with Lactobacillus paracasei B21060 or Lactobacillus rhamnosus GG, but incubation with L. plantarum NCIMB8826 caused tissue deterioration.	unnamed	2:[(cytokines, L. plantarum), (cytokines, Lactobacillus rhamnosus)]	No_animals_exclusion_criterion	[infant gut microbiome], [infant nutrition and microbiome metabolism], [beneficial bacteria for the infants immune system], [beneficial bacteria preventing infections in infants]		L. plantarum	not-relevant	Exploring the influence of the gut microbiota and probiotics on health: a symposium report.	2014	Br J Nutr	The present report describes the presentations delivered at the 7th International Yakult Symposium, 'The Intestinal Microbiota and Probiotics: Exploiting Their Influence on Health', in London on 22-23 April 2013. The following two themes associated with health risks were covered: (1) the impact of age and diet on the gut microbiota and (2) the gut microbiota's interaction with the host. The stron…	Journal Article	gutmicrobiome-immune
https://www.ncbi.nlm.nih.gov/pubmed/?term=24953670	24953670	No significant change in the healthy condition of the mucosa tissue and the normal profile of secreted cytokines was observed after the mucosa was incubated with Lactobacillus paracasei B21060 or Lactobacillus rhamnosus GG, but incubation with L. plantarum NCIMB8826 caused tissue deterioration.	unnamed	2:[(cytokines, L. plantarum), (cytokines, Lactobacillus rhamnosus)]	No_animals_exclusion_criterion	[infant gut microbiome], [infant nutrition and microbiome metabolism], [beneficial bacteria for the infants immune system], [beneficial bacteria preventing infections in infants]		Lactobacillus rhamnosus	probiotics	Exploring the influence of the gut microbiota and probiotics on health: a symposium report.	2014	Br J Nutr	The present report describes the presentations delivered at the 7th International Yakult Symposium, 'The Intestinal Microbiota and Probiotics: Exploiting Their Influence on Health', in London on 22-23 April 2013. The following two themes associated with health risks were covered: (1) the impact of age and diet on the gut microbiota and (2) the gut microbiota's interaction with the host. The stron…	Journal Article	gutmicrobiome-immune
https://www.ncbi.nlm.nih.gov/pubmed/?term=25002964	25002964	No major differences in TLR ligand induced cytokine and chemokine responses were found between allergic (n=3 L. reuteri /n=5 placebo) and non-allergic children (n=13 L. reuteri /n=16 placebo) (Additional file 2: Table S2).	results	6:[(TLR, L. reuteri), (TLR, L. reuteri), (chemokine, L. reuteri), (chemokine, L. reuteri), (cytokine, L. reuteri), (cytokine, L. reuteri)]	No_animals_exclusion_criterion	[infant gut microbiome], [beneficial bacteria for the infants immune system]		L. reuteri	probiotics	Pre- and postnatal administration of Lactobacillus reuteri decreases TLR2 responses in infants.	2014	Clin Transl Allergy	BACKGROUND: Mice models indicate that intact Toll like receptor (TLR) signaling may be essential for the allergy protective effects of diverse bacterial exposure observed in clinical trials and epidemiological studies. Probiotic supplementation with Lactobacillus reuteri from pregnancy week 36 and to the infant through the first year of life decreased the prevalence of IgE-associated eczema at tw…	Journal Article	gutmicrobiome-immune
https://www.ncbi.nlm.nih.gov/pubmed/?term=25186128	25186128	In fact, the infant's immune system is immature and the presence of pro-inflammatory stimuli such as those provoked by pili of B. bifidum PRL2010 may be essential to achieve appropriate developmental immunological programming [59].	unnamed	1:[(immune, B. bifidum)]	All_exclusion_criteria	[infant gut microbiome]		B. bifidum	probiotics	Diversity, ecology and intestinal function of bifidobacteria.	2014	Microb Cell Fact	The human gastrointestinal tract represents an environment which is a densely populated home for a microbiota that has evolved to positively contribute to host health. At birth the essentially sterile gastrointestinal tract (GIT) is rapidly colonized by microorganisms that originate from the mother and the surrounding environment. Within a short timeframe a microbiota establishes within the (brea…	Review	gutmicrobiome-immune
https://www.ncbi.nlm.nih.gov/pubmed/?term=25205320	25205320	Although there were no significant differences in salivary IgA levels between the active group and placebo, Càceres et al. 13 observed increased faecal IgA levels in Lactobacillus rhamnosus HN001-supplemented children but was unable to associate this with any improvements in URTI symptoms.	discussion	1:[(IgA, Lactobacillus rhamnosus)]	All_exclusion_criteria	[infant gut microbiome], [beneficial bacteria for the infants immune system], [beneficial bacteria preventing infections in infants]		Lactobacillus rhamnosus	probiotics	Probiotics and vitamin C for the prevention of respiratory tract infections in children attending preschool: a randomised controlled pilot study.	2014	Eur J Clin Nutr	BACKGROUND: This pilot study investigates the efficacy of a probiotic consortium (Lab4) in combination with vitamin C on the prevention of respiratory tract infections in children attending preschool facilities.METHODS: In a double-blind, randomised, placebo-controlled pilot study with children aged 3-6 years, 57 received 1.25 × 10(10) colony-forming units of Lactobacillus acidophilus CUL21 (NCIM…	Journal Article	gutmicrobiome-immune
https://www.ncbi.nlm.nih.gov/pubmed/?term=25244509	25244509	i.d. 20 weeks ↓Antigen-induced IL-5, IL-6 and IFN-γ ↑IgG ↓IgE [94] High-risk allergy children DBPCT (105) 5 X 109 CFU/capsule L. GG/2 cap, o.i.d 6-4 weeks before delivery and 6 months after birth 30 weeks No evidence of efficacy [95] High risk allergic disease infants DBPCT (1223) 5 X 109 CFU/cap L. rhamnosus GG / 5 X 10 9 CFU/capsule L. reuteri LC705 2 X 10 8 CFU/cap B. breve Bb99 / 2 X 10 8 CFU…	unnamed	6:[(IL -6, L. rhamnosus), (IL -6, B. breve), (IgG, L. reuteri), (IgG, L. rhamnosus), (IL -6, L. reuteri), (IgG, B. breve)]	All_exclusion_criteria	[infant gut microbiome], [beneficial bacteria for the infants immune system], [beneficial bacteria preventing infections in infants]		B. breve	probiotics	The overarching influence of the gut microbiome on end-organ function: the role of live probiotic cultures.	2014	Pharmaceuticals (Basel)	At the time of birth, humans experience an induced pro-inflammatory beneficial event. The mediators of this encouraged activity, is a fleet of bacteria that assault all mucosal surfaces as well as the skin. Thus initiating effects that eventually provide the infant with immune tissue maturation. These effects occur beneath an emergent immune system surveillance and antigenic tolerance capability …	Review	gutmicrobiome-immune
https://www.ncbi.nlm.nih.gov/pubmed/?term=25244509	25244509	i.d. 20 weeks ↓Antigen-induced IL-5, IL-6 and IFN-γ ↑IgG ↓IgE [94] High-risk allergy children DBPCT (105) 5 X 109 CFU/capsule L. GG/2 cap, o.i.d 6-4 weeks before delivery and 6 months after birth 30 weeks No evidence of efficacy [95] High risk allergic disease infants DBPCT (1223) 5 X 109 CFU/cap L. rhamnosus GG / 5 X 10 9 CFU/capsule L. reuteri LC705 2 X 10 8 CFU/cap B. breve Bb99 / 2 X 10 8 CFU…	unnamed	6:[(IL -6, L. rhamnosus), (IL -6, B. breve), (IgG, L. reuteri), (IgG, L. rhamnosus), (IL -6, L. reuteri), (IgG, B. breve)]	All_exclusion_criteria	[infant gut microbiome], [beneficial bacteria for the infants immune system], [beneficial bacteria preventing infections in infants]		L. reuteri	probiotics	The overarching influence of the gut microbiome on end-organ function: the role of live probiotic cultures.	2014	Pharmaceuticals (Basel)	At the time of birth, humans experience an induced pro-inflammatory beneficial event. The mediators of this encouraged activity, is a fleet of bacteria that assault all mucosal surfaces as well as the skin. Thus initiating effects that eventually provide the infant with immune tissue maturation. These effects occur beneath an emergent immune system surveillance and antigenic tolerance capability …	Review	gutmicrobiome-immune
https://www.ncbi.nlm.nih.gov/pubmed/?term=25244509	25244509	i.d. 20 weeks ↓Antigen-induced IL-5, IL-6 and IFN-γ ↑IgG ↓IgE [94] High-risk allergy children DBPCT (105) 5 X 109 CFU/capsule L. GG/2 cap, o.i.d 6-4 weeks before delivery and 6 months after birth 30 weeks No evidence of efficacy [95] High risk allergic disease infants DBPCT (1223) 5 X 109 CFU/cap L. rhamnosus GG / 5 X 10 9 CFU/capsule L. reuteri LC705 2 X 10 8 CFU/cap B. breve Bb99 / 2 X 10 8 CFU…	unnamed	6:[(IL -6, L. rhamnosus), (IL -6, B. breve), (IgG, L. reuteri), (IgG, L. rhamnosus), (IL -6, L. reuteri), (IgG, B. breve)]	All_exclusion_criteria	[infant gut microbiome], [beneficial bacteria for the infants immune system], [beneficial bacteria preventing infections in infants]		L. rhamnosus	probiotics	The overarching influence of the gut microbiome on end-organ function: the role of live probiotic cultures.	2014	Pharmaceuticals (Basel)	At the time of birth, humans experience an induced pro-inflammatory beneficial event. The mediators of this encouraged activity, is a fleet of bacteria that assault all mucosal surfaces as well as the skin. Thus initiating effects that eventually provide the infant with immune tissue maturation. These effects occur beneath an emergent immune system surveillance and antigenic tolerance capability …	Review	gutmicrobiome-immune
https://www.ncbi.nlm.nih.gov/pubmed/?term=25244509	25244509	i.d 8 weeks ↓Th-2 cytokines, secreted by stimulated blood lymphocytes ↓Total nasal symptom scores↓Activated CD63 expressing basophils [100] Allergic rhinitis DBPCT (31) 5 X 109 CFU/mL L. Helveticus NCC1643 and X 10 7 CFU/mL L. paracasei ST11 / 80 mL.	unnamed	4:[(cytokines, L. Helveticus), (lymphocytes, L. paracasei), (cytokines, L. paracasei), (lymphocytes, L. Helveticus)]	All_exclusion_criteria	[infant gut microbiome], [beneficial bacteria for the infants immune system], [beneficial bacteria preventing infections in infants]		L. paracasei	probiotics	The overarching influence of the gut microbiome on end-organ function: the role of live probiotic cultures.	2014	Pharmaceuticals (Basel)	At the time of birth, humans experience an induced pro-inflammatory beneficial event. The mediators of this encouraged activity, is a fleet of bacteria that assault all mucosal surfaces as well as the skin. Thus initiating effects that eventually provide the infant with immune tissue maturation. These effects occur beneath an emergent immune system surveillance and antigenic tolerance capability …	Review	gutmicrobiome-immune
https://www.ncbi.nlm.nih.gov/pubmed/?term=25244509	25244509	[108] Atopic dermatitis/eczema with/without cow's milk/food allergies Atopic dermatitis DBPCT (90) 5 X 109 CFU/g L. acidophilus DDS-1/ B. lactis UABLA-12/1g, b.i.d 8 weeks ↓SCORAD* score ↓CD4 and CD25 lymphocytes ↑CD8 Lymphocytes [109] High-risk atopic dermatitis children PCT (15) B. breve M-16V strain [dose administered not provided] 4 weeks ↑Proportion of Bifidobacteria in the fecal microflora …	unnamed	2:[(lymphocytes, B. breve), (lymphocytes, L. acidophilus)]	All_exclusion_criteria	[infant gut microbiome], [beneficial bacteria for the infants immune system], [beneficial bacteria preventing infections in infants]		B. breve	probiotics	The overarching influence of the gut microbiome on end-organ function: the role of live probiotic cultures.	2014	Pharmaceuticals (Basel)	At the time of birth, humans experience an induced pro-inflammatory beneficial event. The mediators of this encouraged activity, is a fleet of bacteria that assault all mucosal surfaces as well as the skin. Thus initiating effects that eventually provide the infant with immune tissue maturation. These effects occur beneath an emergent immune system surveillance and antigenic tolerance capability …	Review	gutmicrobiome-immune
https://www.ncbi.nlm.nih.gov/pubmed/?term=25244509	25244509	[108] Atopic dermatitis/eczema with/without cow's milk/food allergies Atopic dermatitis DBPCT (90) 5 X 109 CFU/g L. acidophilus DDS-1/ B. lactis UABLA-12/1g, b.i.d 8 weeks ↓SCORAD* score ↓CD4 and CD25 lymphocytes ↑CD8 Lymphocytes [109] High-risk atopic dermatitis children PCT (15) B. breve M-16V strain [dose administered not provided] 4 weeks ↑Proportion of Bifidobacteria in the fecal microflora …	unnamed	2:[(lymphocytes, B. breve), (lymphocytes, L. acidophilus)]	All_exclusion_criteria	[infant gut microbiome], [beneficial bacteria for the infants immune system], [beneficial bacteria preventing infections in infants]		L. acidophilus	probiotics	The overarching influence of the gut microbiome on end-organ function: the role of live probiotic cultures.	2014	Pharmaceuticals (Basel)	At the time of birth, humans experience an induced pro-inflammatory beneficial event. The mediators of this encouraged activity, is a fleet of bacteria that assault all mucosal surfaces as well as the skin. Thus initiating effects that eventually provide the infant with immune tissue maturation. These effects occur beneath an emergent immune system surveillance and antigenic tolerance capability …	Review	gutmicrobiome-immune
https://www.ncbi.nlm.nih.gov/pubmed/?term=25244509	25244509	i.d. 4 weeks ↑Fecal IgA ↓Fecal alpha1-antitrypsin [116] Atopic dermatitis DBPCT (66) 1 X 109 /sachet L. fermentum VRI-033 PCC (b.i.d) 8 weeks ↓SCORAD total scores [117] High-risk allergy children DBPCT (425) 6 X 109 CFU/day L. rhamnosus HN001 or 9 X 10 9 CFU/day B.animalis subsp lactis HN019/from 35 weeks gestation to 2 years after birth 109 weeks Protective effect of HN001 against eczema, when g…	unnamed	2:[(IgA, L. rhamnosus), (IgA, L. rhamnosus)]	All_exclusion_criteria	[infant gut microbiome], [beneficial bacteria for the infants immune system], [beneficial bacteria preventing infections in infants]		L. rhamnosus	probiotics	The overarching influence of the gut microbiome on end-organ function: the role of live probiotic cultures.	2014	Pharmaceuticals (Basel)	At the time of birth, humans experience an induced pro-inflammatory beneficial event. The mediators of this encouraged activity, is a fleet of bacteria that assault all mucosal surfaces as well as the skin. Thus initiating effects that eventually provide the infant with immune tissue maturation. These effects occur beneath an emergent immune system surveillance and antigenic tolerance capability …	Review	gutmicrobiome-immune
https://www.ncbi.nlm.nih.gov/pubmed/?term=25255831	25255831	This more breast milk-like microbial gut colonization is likely to connect to and to impact on the developing infant's immune system in a beneficial way.In a study in pre-term infants, no bifidogenic effect was found after two weeks on a formula fermented by Bifidobacterium breve and Streptococcus thermophilus [55].	unnamed	2:[(immune, Bifidobacterium breve), (immune, Streptococcus thermophilus)]	All_exclusion_criteria	[infant gut microbiome]	pre-term	Bifidobacterium breve	probiotics	GI symptoms in infants are a potential target for fermented infant milk formulae: a review.	2014	Nutrients	Besides pre- and pro-biotic-containing infant formulae, fermented infant formulae are commonly used to relieve or prevent symptoms of gastrointestinal (GI) discomfort in young infants. During the fermentation process in cow's milk-based formulae, the beneficial bacteria modulate the product by forming several beneficial compounds, which contribute to the alleviation of the symptoms observed. This…	Review	gutmicrobiome-immune
https://www.ncbi.nlm.nih.gov/pubmed/?term=25255831	25255831	This more breast milk-like microbial gut colonization is likely to connect to and to impact on the developing infant's immune system in a beneficial way.In a study in pre-term infants, no bifidogenic effect was found after two weeks on a formula fermented by Bifidobacterium breve and Streptococcus thermophilus [55].	unnamed	2:[(immune, Bifidobacterium breve), (immune, Streptococcus thermophilus)]	All_exclusion_criteria	[infant gut microbiome]	pre-term	Streptococcus thermophilus	probiotics	GI symptoms in infants are a potential target for fermented infant milk formulae: a review.	2014	Nutrients	Besides pre- and pro-biotic-containing infant formulae, fermented infant formulae are commonly used to relieve or prevent symptoms of gastrointestinal (GI) discomfort in young infants. During the fermentation process in cow's milk-based formulae, the beneficial bacteria modulate the product by forming several beneficial compounds, which contribute to the alleviation of the symptoms observed. This…	Review	gutmicrobiome-immune
https://www.ncbi.nlm.nih.gov/pubmed/?term=25303277	25303277	In ongoing studies, B. infantis produces an endo-β-N-acetylglucosaminidase that is able to cleave the N-glycans associated with human glycoproteins like lactoferrin, IgA, and IgG.	unnamed	2:[(IgG, B. infantis), (IgA, B. infantis)]	No_animals_exclusion_criterion	[infant gut microbiome], [infant nutrition and microbiome metabolism], [beneficial bacteria preventing infections in infants]		B. infantis	not-relevant	Bifidobacterium longum subspecies infantis: champion colonizer of the infant gut.	2014	Pediatr Res	Oligosaccharides are abundant in human milk. Production of these highly diverse structures requires significant energy expenditure by the mother and yet these human milk oligosaccharides offer no direct nutritive value to her infant. A primary function of human milk oligosaccharides is to shape the infant's intestinal microbiota with life-long consequences. Bifidobacterium longum subspecies infan…	Review	gutmicrobiome-immune
https://www.ncbi.nlm.nih.gov/pubmed/?term=25303277	25303277	The B. infantis supernatant suppressed the exuberant production of the proinflammatory cytokines IL-6 and IL-8 and toll-like receptors TLR2 and TLR4 triggered by lipopolysaccharide and IL1β in the immature tissue explants.	unnamed	1:[(B. infantis, IL -6)]	No_animals_exclusion_criterion	[infant gut microbiome], [infant nutrition and microbiome metabolism], [beneficial bacteria preventing infections in infants]		B. infantis	not-relevant	Bifidobacterium longum subspecies infantis: champion colonizer of the infant gut.	2014	Pediatr Res	Oligosaccharides are abundant in human milk. Production of these highly diverse structures requires significant energy expenditure by the mother and yet these human milk oligosaccharides offer no direct nutritive value to her infant. A primary function of human milk oligosaccharides is to shape the infant's intestinal microbiota with life-long consequences. Bifidobacterium longum subspecies infan…	Review	gutmicrobiome-immune
https://www.ncbi.nlm.nih.gov/pubmed/?term=25310351	25310351	of L. casei DN114 G01, L. bulgaricus, snf S. thermophiles [16] [14,16] Prevention of recurrent CDAD B/C S. boulardii [17], LGG [13], Bacteriotherapy [18] [17] Prevention of CDAD B/C LGG [17], S. boulardii [13] [13,17] IBD Pouchitis Preventing and maintaining remission A VSL#3 [19,20,21] [19,20,21] Induce remission C VSL#3 [22] [22] Ulcerative colitis Inducing remission B E. coli Nissle [23], VSL#…	unnamed	1:[(L. acidophilus, Immune)]	All_exclusion_criteria	[beneficial bacteria preventing infections in infants]		L. acidophilus	probiotics	Recommendations for probiotic use in humans-a 2014 update.	2014	Pharmaceuticals (Basel)	Probiotics have gained worldwide use during the last two decades. However, which probiotic to use in which clinical condition has remained confusing in some clinical conditions. We convened a workshop at Yale in conjunction with Harvard in 2005, inviting a spectrum of probiotic authorities to discuss and reach conclusions on recommendations for use in common clinical conditions; the workshop was …	Review	gutmicrobiome-immune
https://www.ncbi.nlm.nih.gov/pubmed/?term=25346925	25346925	In addition, mice exposed to dog-associated house dust were found to be protected against airway allergen challenge, because they exhibited less Th2 cytokine production, fewer activated T cells, and a distinct gut microbiome composition that was highly enriched for Lactobacillus johnsonii, which itself can confer airway protection when orally supplemented as a single species (91).	unnamed	2:[(cytokine, Lactobacillus), (cytokine, Lactobacillus johnsonii)]	All_exclusion_criteria	[infant gut microbiome]	mice	Lactobacillus johnsonii	probiotics	External influence of early childhood establishment of gut microbiota and subsequent health implications.	2014	Front Pediatr	Postnatal maturation of immune regulation is largely driven by exposure to microbes. The gastrointestinal tract is the largest source of microbial exposure, as the human gut microbiome contains up to 10(14) bacteria, which is 10 times the number of cells in the human body. Several studies in recent years have shown differences in the composition of the gut microbiota in children who are exposed t…	Review	gutmicrobiome-immune
https://www.ncbi.nlm.nih.gov/pubmed/?term=22691248	22691248	Furthermore, the cytokines exam showed an increase in IL-10 levels (p less than 0.05) and a significant reduction in IL-2 levels (p less than 0.05) only in L. reuteri group at T1.	abstract	1:[(cytokines, L. reuteri)]	All_exclusion_criteria	[beneficial bacteria for the infants immune system], [beneficial bacteria preventing infections in infants]		L. reuteri	probiotics	Airways allergic inflammation and L. reuterii treatment in asthmatic children.	2013	J Biol Regul Homeost Agents	Recently, it has been hypothesized that the oral administration of specific live probiotic strains may have therapeutic potential in the treatment of allergic inflammation. The aim of this study was to evaluate the effect of the oral L. reuteri DSM 17938 administration (1X108CFU), in airways allergic inflammation in mild persistent asthmatic children. In this DBPC randomized study we selected 50 …	Journal Article	gutmicrobiome-immune
https://www.ncbi.nlm.nih.gov/pubmed/?term=23282383	23282383	Similar to the study with L. rhamnosus GG described above, this study was not able to match a net benefit of supplementation in terms of immune parameters (a modest improvement of eosinophilia and increased interferon gamma expression) with significant differences in peak expiratory flow or spirometry assessment [93].	unnamed	2:[(L. rhamnosus, interferon gamma), (immune, L. rhamnosus)]	All_exclusion_criteria	[infant gut microbiome], [beneficial bacteria for the infants immune system]		L. rhamnosus	probiotics	Clinical Use of Probiotics in Pediatric Allergy (CUPPA): A World Allergy Organization Position Paper.	2013	World Allergy Organ J	BACKGROUND: : Probiotic administration has been proposed for the prevention and treatment of specific allergic manifestations such as eczema, rhinitis, gastrointestinal allergy, food allergy, and asthma. However, published statements and scientific opinions disagree about the clinical usefulness.OBJECTIVE: : A World Allergy Organization Special Committee on Food Allergy and Nutrition review of th…	Journal Article	gutmicrobiome-immune
https://www.ncbi.nlm.nih.gov/pubmed/?term=23282383	23282383	A UK study found that L. casei Shirota, administered via a milk drink for 5 months, significantly reduced the levels of antigen-dependent IL-5, IL-6, and IFN-γ in grass pollen-induced rhinitis.	unnamed	1:[(L. casei, IL -6)]	All_exclusion_criteria	[infant gut microbiome], [beneficial bacteria for the infants immune system]		L. casei	probiotics	Clinical Use of Probiotics in Pediatric Allergy (CUPPA): A World Allergy Organization Position Paper.	2013	World Allergy Organ J	BACKGROUND: : Probiotic administration has been proposed for the prevention and treatment of specific allergic manifestations such as eczema, rhinitis, gastrointestinal allergy, food allergy, and asthma. However, published statements and scientific opinions disagree about the clinical usefulness.OBJECTIVE: : A World Allergy Organization Special Committee on Food Allergy and Nutrition review of th…	Journal Article	gutmicrobiome-immune
https://www.ncbi.nlm.nih.gov/pubmed/?term=23462584	23462584	Downregulation of proinflammatory cytokine production in response to bacterial lipopolysaccharide (LPS) in intestine, liver, plasma and lung has been demonstrated with Lactobacillus rhamnosus GG (LGG) treatment in rat infants.	unnamed	1:[(cytokine, Lactobacillus rhamnosus)]	All_exclusion_criteria	[infant gut microbiome], [beneficial bacteria preventing infections in infants]	rat	Lactobacillus rhamnosus	probiotics	Role of probiotics in short bowel syndrome in infants and children--a systematic review.	2013	Nutrients	Short bowel syndrome (SBS) is a cause of significant morbidity and mortality in children. Probiotics, due to their beneficial effects on the gastrointestinal tract (e.g., improving gut barrier function, motility, facilitation of intestinal adaptation and decreasing pathogen load and inflammation) may have a therapeutic role in the management of SBS. To conduct a systematic review of the current e…	Review	gutmicrobiome-immune
https://www.ncbi.nlm.nih.gov/pubmed/?term=23469340	23469340	Nontoxigenic Clostridium difficile can effectively colonize the gut of hamsters and humans and prevent colonization by toxigenic C. difficile strains (reviewed in reference 16); further studies will be necessary to determine the probiotic potential of E. faecalis PC1.1, including its ability to similarly prevent colonization and/or modulate the activities of pathogenic microbes and to productivel…	unnamed	2:[(immune, E. faecalis), (Clostridium, immune)]	All_exclusion_criteria	[infant gut microbiome]		E. faecalis	not-relevant	Draft Genome Sequence of Enterococcus faecalis PC1.1, a Candidate Probiotic Strain Isolated from Human Feces.	2013	Genome Announc	Enterococcus faecalis is commonly isolated from the gastrointestinal tract of healthy infants and adults, where it contributes to host health and well-being. We describe here the draft genome sequence of E. faecalis PC1.1, a candidate probiotic strain isolated from human feces.	Journal Article	gutmicrobiome-immune
https://www.ncbi.nlm.nih.gov/pubmed/?term=23724248	23724248	Bifidobacterium longum strains isolated from infants' faecal microbiota were able to induce strain-specific effects on systemic and intestinal immunity whereas Bifidobacterium breve strains were found to have little effect on the immune system [36].	unnamed	3:[(immune, Bifidobacterium longum), (immunity, Bifidobacterium breve), (immunity, Bifidobacterium longum)]	All_exclusion_criteria	[infant gut microbiome]		Bifidobacterium breve	probiotics	Perinatal pet exposure, faecal microbiota, and wheezy bronchitis: is there a connection?	2013	ISRN Allergy	Background. The hygiene hypothesis suggests that high hygiene standards have led to an immune dysfunction and an increase in allergic diseases. Farming-related exposures are associated with a decreased risk of asthma. Since the gut microbiota may be a pivotal component in the hygiene hypothesis, we studied whether perinatal exposure to pets, doctor's diagnosed wheezy bronchitis (WB), and composit…	Journal Article	gutmicrobiome-immune
https://www.ncbi.nlm.nih.gov/pubmed/?term=23724248	23724248	Bifidobacterium longum strains isolated from infants' faecal microbiota were able to induce strain-specific effects on systemic and intestinal immunity whereas Bifidobacterium breve strains were found to have little effect on the immune system [36].	unnamed	3:[(immune, Bifidobacterium longum), (immunity, Bifidobacterium breve), (immunity, Bifidobacterium longum)]	All_exclusion_criteria	[infant gut microbiome]		Bifidobacterium longum	probiotics	Perinatal pet exposure, faecal microbiota, and wheezy bronchitis: is there a connection?	2013	ISRN Allergy	Background. The hygiene hypothesis suggests that high hygiene standards have led to an immune dysfunction and an increase in allergic diseases. Farming-related exposures are associated with a decreased risk of asthma. Since the gut microbiota may be a pivotal component in the hygiene hypothesis, we studied whether perinatal exposure to pets, doctor's diagnosed wheezy bronchitis (WB), and composit…	Journal Article	gutmicrobiome-immune
https://www.ncbi.nlm.nih.gov/pubmed/?term=24324465	24324465	Indeed, in the PEPS study, maternal supplementation with LGG increased the numbers of the beneficial bacteria B. longum (42) which are important for healthy immune development.	discussion	1:[(immune, B. longum)]	All_exclusion_criteria	[infant gut microbiome], [beneficial bacteria for the infants immune system], [beneficial bacteria preventing infections in infants]		B. longum	probiotics	Maternal Supplementation with LGG Reduces Vaccine-Specific Immune Responses in Infants at High-Risk of Developing Allergic Disease.	2013	Front Immunol	Probiotics are defined as live micro-organisms that when administered in adequate amounts confer a health benefit on the host. Among their pleiotropic effects, inhibition of pathogen colonization at the mucosal surface as well as modulation of immune responses are widely recognized as the principal biological activities of probiotic bacteria. In recent times, the immune effects of probiotics have…	Journal Article	gutmicrobiome-immune
https://www.ncbi.nlm.nih.gov/pubmed/?term=24353893	24353893	For example, in addition to TLRs, DC-specific intercellular adhesion molecule-3-grabbing non-integrin (DC-SIGN), a C-type lectin receptor expressed on both the macrophage and DCs, recognizes and binds to MAMPs on microbiota.64 DC-SIGN was found to bind to the commensal bacteria Lactobacillus reuteri and Lactobacillus casei, resulting in Treg cell induction.	unnamed	4:[(macrophage, Lactobacillus), (TLRs, Lactobacillus casei), (macrophage, Lactobacillus), (macrophage, Lactobacillus casei)]	All_exclusion_criteria	[infant gut microbiome], [infant nutrition and microbiome metabolism], [beneficial bacteria for the infants immune system], [beneficial bacteria preventing infections in infants]		Lactobacillus casei	probiotics	The role of gut microbiota in programming the immune phenotype.	2013	J Dev Orig Health Dis	The human fetus lives in a germ-free intrauterine environment and enters the outside world containing microorganisms from several sources, resulting in gut colonization. Full-term, vaginally born infants are completely colonized with a diverse array of bacterial families in clusters (Phyla) and species (&gt;1000) by the first year of life. Colonizing bacteria communicating with the gut epithelium…	Journal Article	gutmicrobiome-immune
https://www.ncbi.nlm.nih.gov/pubmed/?term=22289850	22289850	To examine the immune-modulatory effects of probiotics during early infancy, Bifidobacterium breve M-16V (B. breve) was administered to rat pups during the newborn or weaning period, and the expression of inflammatory genes was investigated using a cDNA microarray and real-time PCR.	abstract	2:[(immune, B. breve), (immune, Bifidobacterium breve)]	No_animals_exclusion_criterion	[infant gut microbiome], [beneficial bacteria for the infants immune system], [beneficial bacteria preventing infections in infants]	rat	Bifidobacterium breve	probiotics	Effects of Bifidobacterium breve on inflammatory gene expression in neonatal and weaning rat intestine.	2012	Pediatr Res	INTRODUCTION: To examine the immune-modulatory effects of probiotics during early infancy, Bifidobacterium breve M-16V (B. breve) was administered to rat pups during the newborn or weaning period, and the expression of inflammatory genes was investigated using a cDNA microarray and real-time PCR.RESULTS: After B. breve administration, significant increases in the numbers of Bifidobacterium in bot…	Journal Article	gutmicrobiome-immune
https://www.ncbi.nlm.nih.gov/pubmed/?term=22289850	22289850	To examine the immune-modulatory effects of probiotics during early infancy, Bifidobacterium breve M-16V (B. breve) was administered to rat pups during the newborn or weaning period, and the expression of inflammatory genes was investigated using a cDNA microarray and real-time PCR.	abstract	2:[(immune, B. breve), (immune, Bifidobacterium breve)]	No_animals_exclusion_criterion	[infant gut microbiome], [beneficial bacteria for the infants immune system], [beneficial bacteria preventing infections in infants]	rat	B. breve	probiotics	Effects of Bifidobacterium breve on inflammatory gene expression in neonatal and weaning rat intestine.	2012	Pediatr Res	INTRODUCTION: To examine the immune-modulatory effects of probiotics during early infancy, Bifidobacterium breve M-16V (B. breve) was administered to rat pups during the newborn or weaning period, and the expression of inflammatory genes was investigated using a cDNA microarray and real-time PCR.RESULTS: After B. breve administration, significant increases in the numbers of Bifidobacterium in bot…	Journal Article	gutmicrobiome-immune
https://www.ncbi.nlm.nih.gov/pubmed/?term=22672413	22672413	Interestingly, Ogawa et al. [39] demonstrated that orally administered L. casei was effective in the control of the IgE levels in human allergic reactions and, recently, Schiffer et al. [40] reported that L. casei could inhibit the effector phase of immune inflammation in vivo.	discussion	1:[(immune, L. casei)]	All_exclusion_criteria	[beneficial bacteria for the infants immune system]	vivo	L. casei	probiotics	Unbalance of intestinal microbiota in atopic children.	2012	BMC Microbiol	BACKGROUND: Playing a strategic role in the host immune function, the intestinal microbiota has been recently hypothesized to be involved in the etiology of atopy. In order to investigate the gastrointestinal microbial ecology of atopic disease, here we performed a pilot comparative molecular analysis of the faecal microbiota in atopic children and healthy controls.RESULTS: Nineteen atopic childr…	Journal Article	gutmicrobiome-immune
https://www.ncbi.nlm.nih.gov/pubmed/?term=22792257	22792257	While allergen-specific IgE and IgG antibody levels remained unchanged by the treatment, IL-4 and IL-5 production in spleen cell cultures were significantly reduced upon allergen stimulation in offspring of L. paracasei treated mice.	abstract	2:[(IL -4, L. paracasei), (IgG, L. paracasei)]	No_animals_exclusion_criterion	[infant gut microbiome], [infant nutrition and microbiome metabolism], [beneficial bacteria for the infants immune system], [beneficial bacteria preventing infections in infants]		L. paracasei	probiotics	Perinatal maternal administration of Lactobacillus paracasei NCC 2461 prevents allergic inflammation in a mouse model of birch pollen allergy.	2012	PLoS One	BACKGROUND: The hygiene hypothesis implies that microbial agents including probiotic bacteria may modulate foetal/neonatal immune programming and hence offer effective strategies for primary allergy prevention; however their mechanisms of action are poorly understood. We investigated whether oral administration of Lactobacillus paracasei NCC 2461 to mothers during gestation/lactation can protect …	Journal Article	gutmicrobiome-immune
https://www.ncbi.nlm.nih.gov/pubmed/?term=22792257	22792257	Offspring of L. paracasei supplemented mothers had significantly reduced Bet v 1-specific as well as Concanavalin A-induced responses in spleen and mesenteric lymph node cell cultures, suggesting the modulation of both antigen-specific and mitogen-induced immune responses in offspring.	abstract	1:[(L. paracasei, antigen - specific)]	No_animals_exclusion_criterion	[infant gut microbiome], [infant nutrition and microbiome metabolism], [beneficial bacteria for the infants immune system], [beneficial bacteria preventing infections in infants]		L. paracasei	probiotics	Perinatal maternal administration of Lactobacillus paracasei NCC 2461 prevents allergic inflammation in a mouse model of birch pollen allergy.	2012	PLoS One	BACKGROUND: The hygiene hypothesis implies that microbial agents including probiotic bacteria may modulate foetal/neonatal immune programming and hence offer effective strategies for primary allergy prevention; however their mechanisms of action are poorly understood. We investigated whether oral administration of Lactobacillus paracasei NCC 2461 to mothers during gestation/lactation can protect …	Journal Article	gutmicrobiome-immune
https://www.ncbi.nlm.nih.gov/pubmed/?term=23008734	23008734	Results showed that L. casei ATCC 9595 restored intestinal damage and TNF-α production, but positive effects on gliadin-specific production of IFN-γ, IL-10, and IL-4 were not detected [109].	unnamed	1:[(L. casei, IL -4)]	All_exclusion_criteria	[infant gut microbiome]		L. casei	probiotics	Immune development and intestinal microbiota in celiac disease.	2012	Clin Dev Immunol	Celiac disease (CD) is an immune-mediated enteropathy, triggered by dietary wheat gluten and similar proteins of barley and rye in genetically susceptible individuals. The etiology of this disorder is complex, involving both environmental and genetic factors. The major genetic risk factor for CD is represented by HLA-DQ genes, which account for approximately 40% of the genetic risk; however, only…	Review	gutmicrobiome-immune
https://www.ncbi.nlm.nih.gov/pubmed/?term=24744976	24744976	That observation that Lf and sIgA can survive intact in stools of term and preterm infants [7,10] suggests that such stimulatory peptide fragments could, indeed, survive to support growth of B. infantis in the colon, but also that even after exposure to bacteria in the infant large intestine, some milk proteins resist degradation.	unnamed	1:[(sIgA, B. infantis)]	No_animals_exclusion_criterion_Pubmed_only	[infant gut microbiome]	preterm	B. infantis	not-relevant	Digestion of Protein in Premature and Term Infants.	2012	J Nutr Disord Ther	Premature birth rates and premature infant morbidity remain discouragingly high. Improving nourishment for these infants is the key for accelerating their development and decreasing disease risk. Dietary protein is essential for growth and development of infants. Studies on protein nourishment for premature infants have focused on protein requirements for catch-up growth, nitrogen balance, and di…	Journal Article	gutmicrobiome-immune
https://www.ncbi.nlm.nih.gov/pubmed/?term=21419479	21419479	In neonate mice, the administration of antibiotics leads to alterations of the intestinal flora and impaired Th1 immune responses86 that can be reversed by administration of Enterococcus faecalis (and to a lesser extent, Lactobacillus acidophilus) to neonates but not older mice.87 In another study, a full intestinal flora - but not monocolonization with Escherichia coli or lactobacilli - supporte…	unnamed	3:[(immune, Bacteroides fragilis), (immune, Enterococcus faecalis), (immune, Lactobacillus acidophilus)]	All_exclusion_criteria	[infant gut microbiome], [beneficial bacteria for the infants immune system], [beneficial bacteria preventing infections in infants]		Lactobacillus acidophilus	probiotics	Gut microbiota, probiotics, and vitamin D: interrelated exposures influencing allergy, asthma, and obesity?	2011	J Allergy Clin Immunol	Current evidence supports a role for gut colonization in promoting and maintaining a balanced immune response in early life. An altered or less diverse gut microbiota composition has been associated with atopic diseases, obesity, or both. Moreover, certain gut microbial strains have been shown to inhibit or attenuate immune responses associated with chronic inflammation in experimental models. Ho…	Review	gutmicrobiome-immune
https://www.ncbi.nlm.nih.gov/pubmed/?term=21419479	21419479	In rodents, some Lactobacillus strains have been shown to induce production of IL-12 and IFN-γ and suppress production of total IgE. 89-91 Neonatal treatment with Lactobacillus rhamnosus GG have been shown to inhibit the development of experimental asthma in mice that was associated with increased Foxp3 expression and TGF-b production.92 In another study, oral treatment with live Lactobacillus re…	unnamed	5:[(Lactobacillus, IFN-Î³), (IFN-Î³, Lactobacillus rhamnosus), (IFN-Î³, Lactobacillus), (IFN-Î³, Lactobacillus salivarius), (IFN-Î³, Lactobacillus)]	All_exclusion_criteria	[infant gut microbiome], [beneficial bacteria for the infants immune system], [beneficial bacteria preventing infections in infants]	mice	Lactobacillus rhamnosus	probiotics	Gut microbiota, probiotics, and vitamin D: interrelated exposures influencing allergy, asthma, and obesity?	2011	J Allergy Clin Immunol	Current evidence supports a role for gut colonization in promoting and maintaining a balanced immune response in early life. An altered or less diverse gut microbiota composition has been associated with atopic diseases, obesity, or both. Moreover, certain gut microbial strains have been shown to inhibit or attenuate immune responses associated with chronic inflammation in experimental models. Ho…	Review	gutmicrobiome-immune
https://www.ncbi.nlm.nih.gov/pubmed/?term=21419479	21419479	In rodents, some Lactobacillus strains have been shown to induce production of IL-12 and IFN-γ and suppress production of total IgE. 89-91 Neonatal treatment with Lactobacillus rhamnosus GG have been shown to inhibit the development of experimental asthma in mice that was associated with increased Foxp3 expression and TGF-b production.92 In another study, oral treatment with live Lactobacillus re…	unnamed	5:[(Lactobacillus, IFN-Î³), (IFN-Î³, Lactobacillus rhamnosus), (IFN-Î³, Lactobacillus), (IFN-Î³, Lactobacillus salivarius), (IFN-Î³, Lactobacillus)]	All_exclusion_criteria	[infant gut microbiome], [beneficial bacteria for the infants immune system], [beneficial bacteria preventing infections in infants]	mice	Lactobacillus salivarius	probiotics	Gut microbiota, probiotics, and vitamin D: interrelated exposures influencing allergy, asthma, and obesity?	2011	J Allergy Clin Immunol	Current evidence supports a role for gut colonization in promoting and maintaining a balanced immune response in early life. An altered or less diverse gut microbiota composition has been associated with atopic diseases, obesity, or both. Moreover, certain gut microbial strains have been shown to inhibit or attenuate immune responses associated with chronic inflammation in experimental models. Ho…	Review	gutmicrobiome-immune
https://www.ncbi.nlm.nih.gov/pubmed/?term=21813005	21813005	L. casei CRL 431 is a probiotic bacterium and its effects on the gut immune cells have been extensively studied.	unnamed	1:[(immune, L. casei)]	No_animals_exclusion_criterion	[beneficial bacteria for the infants immune system], [beneficial bacteria preventing infections in infants]		L. casei	probiotics	Oral administration of a probiotic Lactobacillus modulates cytokine production and TLR expression improving the immune response against Salmonella enterica serovar Typhimurium infection in mice.	2011	BMC Microbiol	BACKGROUND: Diarrheal infections caused by Salmonella, are one of the major causes of childhood morbidity and mortality in developing countries. Salmonella causes various diseases that range from mild gastroenteritis to enteric fever, depending on the serovar involved, infective dose, species, age and immune status of the host. Probiotics are proposed as an attractive alternative possibility in t…	Journal Article	gutmicrobiome-immune
https://www.ncbi.nlm.nih.gov/pubmed/?term=21813005	21813005	Table 1 Cytokine producing cells isolated from Peyer's patches of mice untreated or treated with L. casei CRL 431 previous and post challenge with S.	unnamed	1:[(Cytokine, L. casei)]	No_animals_exclusion_criterion	[beneficial bacteria for the infants immune system], [beneficial bacteria preventing infections in infants]	mice	L. casei	probiotics	Oral administration of a probiotic Lactobacillus modulates cytokine production and TLR expression improving the immune response against Salmonella enterica serovar Typhimurium infection in mice.	2011	BMC Microbiol	BACKGROUND: Diarrheal infections caused by Salmonella, are one of the major causes of childhood morbidity and mortality in developing countries. Salmonella causes various diseases that range from mild gastroenteritis to enteric fever, depending on the serovar involved, infective dose, species, age and immune status of the host. Probiotics are proposed as an attractive alternative possibility in t…	Journal Article	gutmicrobiome-immune
https://www.ncbi.nlm.nih.gov/pubmed/?term=21813005	21813005	Experimental groups N° of cytokine secreting cells TNFα IFNγ IL-10 C 10 ± 4a 13 ± 3ad 12 ± 3a Lc 24 ± 9b 20 ± 3b 17 ± 1b S 26 ± 4b 16 ± 1ab 22 ± 6b Lc - S 36 ± 12b 12 ± 2d 9 ± 4a Lc - S-Lc 75 ± 4c 41 ± 10c 13 ± 5a,b Cytokine producing cells were analyzed by immunocytochemistry in mononuclear cells isolated from Peyer's patches of mice at 2 time points: the day of the infection (basal data) for th…	unnamed	1:[(Cytokine, L. casei)]	No_animals_exclusion_criterion	[beneficial bacteria for the infants immune system], [beneficial bacteria preventing infections in infants]	mice	L. casei	probiotics	Oral administration of a probiotic Lactobacillus modulates cytokine production and TLR expression improving the immune response against Salmonella enterica serovar Typhimurium infection in mice.	2011	BMC Microbiol	BACKGROUND: Diarrheal infections caused by Salmonella, are one of the major causes of childhood morbidity and mortality in developing countries. Salmonella causes various diseases that range from mild gastroenteritis to enteric fever, depending on the serovar involved, infective dose, species, age and immune status of the host. Probiotics are proposed as an attractive alternative possibility in t…	Journal Article	gutmicrobiome-immune
https://www.ncbi.nlm.nih.gov/pubmed/?term=21813005	21813005	The concentration of this cytokine from Lc-S-Lc group was similar to those obtained from healthy mice fed with L. casei (Lc group).	unnamed	1:[(cytokine, L. casei)]	No_animals_exclusion_criterion	[beneficial bacteria for the infants immune system], [beneficial bacteria preventing infections in infants]	mice	L. casei	probiotics	Oral administration of a probiotic Lactobacillus modulates cytokine production and TLR expression improving the immune response against Salmonella enterica serovar Typhimurium infection in mice.	2011	BMC Microbiol	BACKGROUND: Diarrheal infections caused by Salmonella, are one of the major causes of childhood morbidity and mortality in developing countries. Salmonella causes various diseases that range from mild gastroenteritis to enteric fever, depending on the serovar involved, infective dose, species, age and immune status of the host. Probiotics are proposed as an attractive alternative possibility in t…	Journal Article	gutmicrobiome-immune
https://www.ncbi.nlm.nih.gov/pubmed/?term=21813005	21813005	Experimental groups Cytokine concentration (pg/ml) TNFα IFNγ IL-10 C 203 ± 32a 139 ± 83a 65 ± 13ac Lc 257 ± 55ac 1175 ± 563bc 187 ± 91b S 336 ± 90bcd 1384 ± 74c 102 ± 42ab Lc - S 328 ± 4b 148 ± 86a 102 ± 24ab Lc - S-Lc 432 ± 20d 592 ± 40b 34 ± 18c The concentration of different cytokines were evaluated in supernatant of cultures of cells isolated from Peyer's patches of mice at 2 time points: the…	unnamed	1:[(cytokines, L. casei)]	No_animals_exclusion_criterion	[beneficial bacteria for the infants immune system], [beneficial bacteria preventing infections in infants]	mice	L. casei	probiotics	Oral administration of a probiotic Lactobacillus modulates cytokine production and TLR expression improving the immune response against Salmonella enterica serovar Typhimurium infection in mice.	2011	BMC Microbiol	BACKGROUND: Diarrheal infections caused by Salmonella, are one of the major causes of childhood morbidity and mortality in developing countries. Salmonella causes various diseases that range from mild gastroenteritis to enteric fever, depending on the serovar involved, infective dose, species, age and immune status of the host. Probiotics are proposed as an attractive alternative possibility in t…	Journal Article	gutmicrobiome-immune
https://www.ncbi.nlm.nih.gov/pubmed/?term=21813005	21813005	In the present work, some immune mechanisms by which L. casei CRL 431 administration exerts its protective effect against Salmonella infection were analyzed, as the intestinal cytokine profile in the inductor (Peyer's patches) and effector sites (lamina propria) of the gut immune response.	unnamed	1:[(immune, L. casei)]	No_animals_exclusion_criterion	[beneficial bacteria for the infants immune system], [beneficial bacteria preventing infections in infants]		L. casei	probiotics	Oral administration of a probiotic Lactobacillus modulates cytokine production and TLR expression improving the immune response against Salmonella enterica serovar Typhimurium infection in mice.	2011	BMC Microbiol	BACKGROUND: Diarrheal infections caused by Salmonella, are one of the major causes of childhood morbidity and mortality in developing countries. Salmonella causes various diseases that range from mild gastroenteritis to enteric fever, depending on the serovar involved, infective dose, species, age and immune status of the host. Probiotics are proposed as an attractive alternative possibility in t…	Journal Article	gutmicrobiome-immune
https://www.ncbi.nlm.nih.gov/pubmed/?term=21813005	21813005	The modulation of TLRs expressions was also determined in the small intestine tissues.Previous to the infection, analyzing the mononuclear cells isolated from Peyer's patches, it was observed that mice fed 7 days with L. casei CRL 431 significantly increased cytokines expression and also the release of IFNγ and IL-10 by these cells.	unnamed	1:[(TLRs, L. casei)]	No_animals_exclusion_criterion	[beneficial bacteria for the infants immune system], [beneficial bacteria preventing infections in infants]	mice	L. casei	probiotics	Oral administration of a probiotic Lactobacillus modulates cytokine production and TLR expression improving the immune response against Salmonella enterica serovar Typhimurium infection in mice.	2011	BMC Microbiol	BACKGROUND: Diarrheal infections caused by Salmonella, are one of the major causes of childhood morbidity and mortality in developing countries. Salmonella causes various diseases that range from mild gastroenteritis to enteric fever, depending on the serovar involved, infective dose, species, age and immune status of the host. Probiotics are proposed as an attractive alternative possibility in t…	Journal Article	gutmicrobiome-immune
https://www.ncbi.nlm.nih.gov/pubmed/?term=21813005	21813005	In our model, the number of IFNγ (+) cells in small intestinal tissues was significantly lower in the group of mice from the infection control group (S) than in the group of mice given continuously L. casei CRL 431, which maintained the number of these positive cells similar to the Lc group (Figure 1B).	unnamed	1:[(IFNÎ³, L. casei)]	No_animals_exclusion_criterion	[beneficial bacteria for the infants immune system], [beneficial bacteria preventing infections in infants]	mice	L. casei	probiotics	Oral administration of a probiotic Lactobacillus modulates cytokine production and TLR expression improving the immune response against Salmonella enterica serovar Typhimurium infection in mice.	2011	BMC Microbiol	BACKGROUND: Diarrheal infections caused by Salmonella, are one of the major causes of childhood morbidity and mortality in developing countries. Salmonella causes various diseases that range from mild gastroenteritis to enteric fever, depending on the serovar involved, infective dose, species, age and immune status of the host. Probiotics are proposed as an attractive alternative possibility in t…	Journal Article	gutmicrobiome-immune
https://www.ncbi.nlm.nih.gov/pubmed/?term=21813005	21813005	This preliminary study shows some of the immune mechanisms implicated in the protective effect of L. casei CRL 431 againts S.	unnamed	1:[(immune, L. casei)]	No_animals_exclusion_criterion	[beneficial bacteria for the infants immune system], [beneficial bacteria preventing infections in infants]		L. casei	probiotics	Oral administration of a probiotic Lactobacillus modulates cytokine production and TLR expression improving the immune response against Salmonella enterica serovar Typhimurium infection in mice.	2011	BMC Microbiol	BACKGROUND: Diarrheal infections caused by Salmonella, are one of the major causes of childhood morbidity and mortality in developing countries. Salmonella causes various diseases that range from mild gastroenteritis to enteric fever, depending on the serovar involved, infective dose, species, age and immune status of the host. Probiotics are proposed as an attractive alternative possibility in t…	Journal Article	gutmicrobiome-immune
https://www.ncbi.nlm.nih.gov/pubmed/?term=22092915	22092915	In a murine model of allergic inflammation, Bifidobacterium breve M-16V has been shown to reduce IL-4 and IgE by inducing IL-10 and IFN-γ.	abstract	1:[(Bifidobacterium breve, IL -4)]	All_exclusion_criteria_Pubmed_only	[infant gut microbiome], [infant nutrition and microbiome metabolism], [beneficial bacteria for the infants immune system], [beneficial bacteria preventing infections in infants]		Bifidobacterium breve	probiotics	No detectable beneficial systemic immunomodulatory effects of a specific synbiotic mixture in infants with atopic dermatitis.	2011	Clin Exp Allergy	BACKGROUND: In a murine model of allergic inflammation, Bifidobacterium breve M-16V has been shown to reduce IL-4 and IgE by inducing IL-10 and IFN-γ. However, it remains unknown whether this strain has the same effect in humans with allergic disease.OBJECTIVE: To determine the effects of Bifidobacterium breve M-16V combined with a prebiotic oligosaccharide mixture (synbiotic) on atopic markers, …	Journal Article	gutmicrobiome-immune
https://www.ncbi.nlm.nih.gov/pubmed/?term=22150569	22150569	At the post-trial evaluation of cytokine mucosal expression levels, IL-10 significantly increased (P < 0.01) whereas IL-1β, TNFα and IL-8 significantly decreased (P < 0.01) only in the L. reuteri group.	abstract	3:[(TNFÎ±, L. reuteri), (cytokine, L. reuteri), (IL-1Î², L. reuteri)]	All_exclusion_criteria_Pubmed_only	[beneficial bacteria for the infants immune system], [beneficial bacteria preventing infections in infants]		L. reuteri	probiotics	Randomised clinical trial: the effectiveness of Lactobacillus reuteri ATCC 55730 rectal enema in children with active distal ulcerative colitis.	2011	Aliment Pharmacol Ther	BACKGROUND: Intestinal microbiota manipulation, one of the pathogenetic components of inflammatory bowel disease (IBD), has become an attractive therapy for ulcerative colitis (UC).AIM: To assess in children with active distal UC the effectiveness of Lactobacillus (L) reuteri ATCC 55730 enema on inflammation and cytokine expression of rectal mucosa.METHODS: A total of 40 patients (median age: 7.2…	Journal Article	gutmicrobiome-immune
https://www.ncbi.nlm.nih.gov/pubmed/?term=22150569	22150569	In children with active distal ulcerative colitis, rectal infusion of L. reuteri is effective in improving mucosal inflammation and changing mucosal expression levels of some cytokines involved in the mechanisms of inflammatory bowel disease.	abstract	1:[(cytokines, L. reuteri)]	All_exclusion_criteria_Pubmed_only	[beneficial bacteria for the infants immune system], [beneficial bacteria preventing infections in infants]		L. reuteri	probiotics	Randomised clinical trial: the effectiveness of Lactobacillus reuteri ATCC 55730 rectal enema in children with active distal ulcerative colitis.	2011	Aliment Pharmacol Ther	BACKGROUND: Intestinal microbiota manipulation, one of the pathogenetic components of inflammatory bowel disease (IBD), has become an attractive therapy for ulcerative colitis (UC).AIM: To assess in children with active distal UC the effectiveness of Lactobacillus (L) reuteri ATCC 55730 enema on inflammation and cytokine expression of rectal mucosa.METHODS: A total of 40 patients (median age: 7.2…	Journal Article	gutmicrobiome-immune
https://www.ncbi.nlm.nih.gov/pubmed/?term=22171685	22171685	For example, the dynamic TNO-gastrointestinal system (TIM-1) of the human small intestine combined with the Caco-2 cell model was used to investigate the digestive stability and intestinal absorption of lycopene and α-tocopherol [7] Furthermore, adhesion to and cytokine expression of Caco-2 cells was assessed using bacterial cultures, including the probiotic strain Bifidobacterium longum DD2004, …	unnamed	1:[(cytokine, Bifidobacterium longum)]	No_animals_exclusion_criterion	[infant gut microbiome], [beneficial bacteria preventing infections in infants]		Bifidobacterium longum	probiotics	Protective effect of probiotics on Salmonella infectivity assessed with combined in vitro gut fermentation-cellular models.	2011	BMC Microbiol	BACKGROUND: Accurate assessment of probiotics with targeted anti-Salmonella activity requires suitable models accounting for both, microbe-microbe and host-microbe interactions in gut environments. Here we report the combination of two original in vitro intestinal models closely mimicking the complex in vivo conditions of the large intestine. Effluents from continuous in vitro three-stage ferment…	Journal Article	gutmicrobiome-immune
https://www.ncbi.nlm.nih.gov/pubmed/?term=22171685	22171685	Additional studies examining cellular immune responses, including utilizing fecal material from other donors to account for differences in individual gut ecosystems, are necessary in further elucidating the mechanisms of B. thermophilum RBL67 and E. coli L1000 for treatment of Salmonella infections prior to large-scale and costly in vivo trials.	unnamed	2:[(immune, E. coli), (immune, B. thermophilum)]	No_animals_exclusion_criterion	[infant gut microbiome], [beneficial bacteria preventing infections in infants]	vivo	B. thermophilum	not-relevant	Protective effect of probiotics on Salmonella infectivity assessed with combined in vitro gut fermentation-cellular models.	2011	BMC Microbiol	BACKGROUND: Accurate assessment of probiotics with targeted anti-Salmonella activity requires suitable models accounting for both, microbe-microbe and host-microbe interactions in gut environments. Here we report the combination of two original in vitro intestinal models closely mimicking the complex in vivo conditions of the large intestine. Effluents from continuous in vitro three-stage ferment…	Journal Article	gutmicrobiome-immune
https://www.ncbi.nlm.nih.gov/pubmed/?term=20113481	20113481	The two other isolates show differences in their abilities to stimulate the intestinal immune system in gnotobiotic mice by inducing either T-helper 2 (B. longum BS64) or T-helper 1 cytokines (B. longum BS49) [28].	unnamed	2:[(immune, B. longum), (immune, B. longum)]	All_exclusion_criteria	[infant gut microbiome]	mice	B. longum	probiotics	Proteomic comparison of the cytosolic proteins of three Bifidobacterium longum human isolates and B. longum NCC2705.	2010	BMC Microbiol	BACKGROUND: Bifidobacteria are natural inhabitants of the human gastrointestinal tract. In full-term newborns, these bacteria are acquired from the mother during delivery and rapidly become the predominant organisms in the intestinal microbiota. Bifidobacteria contribute to the establishment of healthy intestinal ecology and can confer health benefits to their host. Consequently, there is growing…	Journal Article	gutmicrobiome-immune
https://www.ncbi.nlm.nih.gov/pubmed/?term=20219262	20219262	With respect to acquired immunity, approximately 9% of CD8+ T cells became activated after co-cultivation with L. fermentum or L salivarius.	abstract	1:[(immunity, L. fermentum)]	No_animals_exclusion_criterion	[infant gut microbiome], [infant nutrition and microbiome metabolism], [beneficial bacteria for the infants immune system], [beneficial bacteria preventing infections in infants]		L. fermentum	probiotics	In vitro immunomodulatory activity of Lactobacillus fermentum CECT5716 and Lactobacillus salivarius CECT5713: two probiotic strains isolated from human breast milk.	2010	Immunobiology	Commensal bacteria, including some species of lactobacilli commonly present in human breast milk, appear to colonize the neonatal gut and contribute to protection against infant infections, suggesting that lactobacilli could potentially modulate immunity. In this study, we evaluated the potential of two Lactobacillus strains isolated from human milk to modulate the activation and cytokine profile…	Journal Article	gutmicrobiome-immune
https://www.ncbi.nlm.nih.gov/pubmed/?term=20501441	20501441	Increased levels of IL-6, mucin-3, and Tff3 in the ileum of NEC rats was normalized in B. bifidum treated rats.	abstract	1:[(IL -6, B. bifidum)]	No_animals_exclusion_criterion	[infant gut microbiome], [beneficial bacteria for the infants immune system], [beneficial bacteria preventing infections in infants]	rats	B. bifidum	probiotics	Bifidobacterium bifidum improves intestinal integrity in a rat model of necrotizing enterocolitis.	2010	Am J Physiol Gastrointest Liver Physiol	Neonatal necrotizing enterocolitis (NEC) is a major cause of morbidity and mortality in premature infants. Oral administration of probiotics has been suggested as a promising strategy for prevention of NEC. However, little is known about the mechanism(s) of probiotic-mediated protection against NEC. The aim of this study was to evaluate the effects of Bifidobacterium bifidum treatment on developm…	Journal Article	gutmicrobiome-immune
https://www.ncbi.nlm.nih.gov/pubmed/?term=20526842	20526842	Heat-inactivated Lactobacillus casei LOCK 0900, L. casei LOCK 0908 and Lactobacillus paracasei LOCK 0919 strains, applied to blood cell cultures obtained from children with atopic dermatitis induced production of anti-allergic T(H)1 cytokines (interleukin-12, interleukin-18, interferon-gamma, tumor necrosis factor-alpha) and regulatory transforming growth factor-beta(1)), but did not stimulate pr…	abstract	8:[(Lactobacillus, cytokines), (Lactobacillus, interferon - gamma), (L. casei, interferon - gamma), (Lactobacillus, tumor necrosis factor - alpha), (Lactobacillus, interferon - gamma), (L. casei, tumor necrosis factor - alpha), (Lactobacillus, tumor necrosis factor - alpha), (Lactobacillus, cytokines)]	No_animals_exclusion_criterion	[beneficial bacteria for the infants immune system]		L. casei	probiotics	Impact of heat-inactivated Lactobacillus casei and Lactobacillus paracasei strains on cytokine responses in whole blood cell cultures of children with atopic dermatitis.	2010	Folia Microbiol (Praha)	Heat-inactivated Lactobacillus casei LOCK 0900, L. casei LOCK 0908 and Lactobacillus paracasei LOCK 0919 strains, applied to blood cell cultures obtained from children with atopic dermatitis induced production of anti-allergic T(H)1 cytokines (interleukin-12, interleukin-18, interferon-gamma, tumor necrosis factor-alpha) and regulatory transforming growth factor-beta(1)), but did not stimulate pr…	Journal Article	gutmicrobiome-immune
https://www.ncbi.nlm.nih.gov/pubmed/?term=20664519	20664519	Oral supplementation with lactoferrin (an innate immune defense compound present in breast milk) either alone or in combination with L. rhamnosus GG (LGG) significantly reduces the development of sepsis in preterm neonates.	unnamed	1:[(immune, L. rhamnosus)]	No_animals_exclusion_criterion	[beneficial bacteria for the infants immune system]	preterm	L. rhamnosus	probiotics	Probiotics and the gut microbiota in intestinal health and disease.	2010	Nat Rev Gastroenterol Hepatol	The use of probiotics is increasing in popularity for both the prevention and treatment of a variety of diseases. While a growing number of well-conducted, prospective, randomized, controlled, clinical trials are emerging and investigations of underlying mechanisms of action are being undertaken, questions remain with respect to the specific immune and physiological effects of probiotics in healt…	Review	gutmicrobiome-immune
https://www.ncbi.nlm.nih.gov/pubmed/?term=20664519	20664519	Direct modulation of the mucosal immune system has been demonstrated by an L. lactis strain that was engineered to produce IL-10 locally in the colon.	unnamed	1:[(immune, L. lactis)]	No_animals_exclusion_criterion	[beneficial bacteria for the infants immune system]		L. lactis	not-relevant	Probiotics and the gut microbiota in intestinal health and disease.	2010	Nat Rev Gastroenterol Hepatol	The use of probiotics is increasing in popularity for both the prevention and treatment of a variety of diseases. While a growing number of well-conducted, prospective, randomized, controlled, clinical trials are emerging and investigations of underlying mechanisms of action are being undertaken, questions remain with respect to the specific immune and physiological effects of probiotics in healt…	Review	gutmicrobiome-immune
https://www.ncbi.nlm.nih.gov/pubmed/?term=21172038	21172038	Genetic analysis of probiotic effects following treatment of healthy adults with L. casei and L. rhamnosus revealed upregulation of several key mucosal immune response genes encoding IFN-γ production and TLR3/9 expression while L. acidophilus was found to upregulate immunoregulatory genes including IL-17B, IRAK2 as well as several chemokines and cellular adhesion molecules in duodenal biopsies us…	unnamed	2:[(IFN-Î³, L. acidophilus), (immune, L. acidophilus)]	No_animals_exclusion_criterion	[infant gut microbiome], [beneficial bacteria for the infants immune system], [beneficial bacteria preventing infections in infants]		L. acidophilus	probiotics	Epigenome targeting by probiotic metabolites.	2010	Gut Pathog	BACKGROUND: The intestinal microbiota plays an important role in immune development and homeostasis. A disturbed microbiota during early infancy is associated with an increased risk of developing inflammatory and allergic diseases later in life. The mechanisms underlying these effects are poorly understood but are likely to involve alterations in microbial production of fermentation-derived metab…	Journal Article	gutmicrobiome-immune
https://www.ncbi.nlm.nih.gov/pubmed/?term=19243931	19243931	Also, mutant strains of L. casei deficient in cell wall-associated polysaccharides are unable to exert immunosuppressive effects on macrophage cytokine production as seen by the wild-type strains [16].	unnamed	2:[(cytokine, L. casei), (macrophage, L. casei)]	All_exclusion_criteria	[infant gut microbiome], [infant nutrition and microbiome metabolism]		L. casei	probiotics	Mechanisms of probiosis and prebiosis: considerations for enhanced functional foods.	2009	Curr Opin Biotechnol	The technologies of metagenomics and metabolomics are broadening our knowledge of the roles the human gut microbiota play in health and disease. For many years now, probiotics and prebiotics have been included in foods for their health benefits; however, we have only recently begun to understand their modes of action. This review highlights recent advances in deciphering the mechanisms of probios…	Review	gutmicrobiome-immune
https://www.ncbi.nlm.nih.gov/pubmed/?term=19752564	19752564	B. breve M-16V but not L. plantarum NumRes8 reduced interleukin 4, interleukin 5 and interleukin 10.	abstract	2:[(L. plantarum, interleukin 4), (B. breve, interleukin 4)]	No_animals_exclusion_criterion_Pubmed_only	[infant gut microbiome], [beneficial bacteria for the infants immune system], [beneficial bacteria preventing infections in infants]		L. plantarum	not-relevant	Oral treatment with probiotics reduces allergic symptoms in ovalbumin-sensitized mice: a bacterial strain comparative study.	2009	Int Arch Allergy Immunol	AIM: Evidence demonstrating an important role of the intestinal microbiota in the incidence of allergic disorders has led to the concept of using probiotics as possible antiallergic therapy. This study aimed to select a bacterial strain with the best antiallergic treatment effects from a panel of 6 bacterial strains in a mouse model of ovalbumin(OVA)-allergic asthma.METHODS: OVA-sensitized BALB/c…	Journal Article	gutmicrobiome-immune
https://www.ncbi.nlm.nih.gov/pubmed/?term=19752564	19752564	B. breve M-16V but not L. plantarum NumRes8 reduced interleukin 4, interleukin 5 and interleukin 10.	abstract	2:[(L. plantarum, interleukin 4), (B. breve, interleukin 4)]	No_animals_exclusion_criterion_Pubmed_only	[infant gut microbiome], [beneficial bacteria for the infants immune system], [beneficial bacteria preventing infections in infants]		B. breve	probiotics	Oral treatment with probiotics reduces allergic symptoms in ovalbumin-sensitized mice: a bacterial strain comparative study.	2009	Int Arch Allergy Immunol	AIM: Evidence demonstrating an important role of the intestinal microbiota in the incidence of allergic disorders has led to the concept of using probiotics as possible antiallergic therapy. This study aimed to select a bacterial strain with the best antiallergic treatment effects from a panel of 6 bacterial strains in a mouse model of ovalbumin(OVA)-allergic asthma.METHODS: OVA-sensitized BALB/c…	Journal Article	gutmicrobiome-immune
https://www.ncbi.nlm.nih.gov/pubmed/?term=23818794	23818794	Bacterial infections caused by Shigella, Salmonella and Campylobacter, viral gastrointestinal infections (mainly rotavirus) and antibiotic treatment have all been associated with acute diarrhea in infants.119 Oral administration of probiotics have shown benefits in infantile diarrhea in a number of studies, including decreased frequency of infections, reduction in the severity and length of the d…	unnamed	4:[(Campylobacter, immune), (immune, Bifidobacterium bifidum), (immune, Streptococcus thermophilus), (immune, L. rhamnosus)]	All_exclusion_criteria	[infant gut microbiome], [infant nutrition and microbiome metabolism], [beneficial bacteria preventing infections in infants]		Bifidobacterium bifidum	probiotics	Role of gut microbiota in early infant development.	2009	Clin Med Pediatr	Early colonization of the infant gastrointestinal tract is crucial for the overall health of the infant, and establishment and maintenance of non-pathogenic intestinal microbiota may reduce several neonatal inflammatory conditions. Much effort has therefore been devoted to manipulation of the composition of the microbiota through 1) the role of early infant nutrition, particularly breast milk, an…	Journal Article	gutmicrobiome-immune
https://www.ncbi.nlm.nih.gov/pubmed/?term=23818794	23818794	Bacterial infections caused by Shigella, Salmonella and Campylobacter, viral gastrointestinal infections (mainly rotavirus) and antibiotic treatment have all been associated with acute diarrhea in infants.119 Oral administration of probiotics have shown benefits in infantile diarrhea in a number of studies, including decreased frequency of infections, reduction in the severity and length of the d…	unnamed	4:[(Campylobacter, immune), (immune, Bifidobacterium bifidum), (immune, Streptococcus thermophilus), (immune, L. rhamnosus)]	All_exclusion_criteria	[infant gut microbiome], [infant nutrition and microbiome metabolism], [beneficial bacteria preventing infections in infants]		L. rhamnosus	probiotics	Role of gut microbiota in early infant development.	2009	Clin Med Pediatr	Early colonization of the infant gastrointestinal tract is crucial for the overall health of the infant, and establishment and maintenance of non-pathogenic intestinal microbiota may reduce several neonatal inflammatory conditions. Much effort has therefore been devoted to manipulation of the composition of the microbiota through 1) the role of early infant nutrition, particularly breast milk, an…	Journal Article	gutmicrobiome-immune
https://www.ncbi.nlm.nih.gov/pubmed/?term=23818794	23818794	Bacterial infections caused by Shigella, Salmonella and Campylobacter, viral gastrointestinal infections (mainly rotavirus) and antibiotic treatment have all been associated with acute diarrhea in infants.119 Oral administration of probiotics have shown benefits in infantile diarrhea in a number of studies, including decreased frequency of infections, reduction in the severity and length of the d…	unnamed	4:[(Campylobacter, immune), (immune, Bifidobacterium bifidum), (immune, Streptococcus thermophilus), (immune, L. rhamnosus)]	All_exclusion_criteria	[infant gut microbiome], [infant nutrition and microbiome metabolism], [beneficial bacteria preventing infections in infants]		Streptococcus thermophilus	probiotics	Role of gut microbiota in early infant development.	2009	Clin Med Pediatr	Early colonization of the infant gastrointestinal tract is crucial for the overall health of the infant, and establishment and maintenance of non-pathogenic intestinal microbiota may reduce several neonatal inflammatory conditions. Much effort has therefore been devoted to manipulation of the composition of the microbiota through 1) the role of early infant nutrition, particularly breast milk, an…	Journal Article	gutmicrobiome-immune
https://www.ncbi.nlm.nih.gov/pubmed/?term=18221472	18221472	Total IgA, secretory IgA (SIgA), TGF-beta1, TGF-beta2, IL-10, TNF, soluble CD14 (sCD14), and Na/K ratios were analyzed in colostrum and mature milk obtained from women treated with L. reuteri (n=54) or placebo (n=55) from gestational week 36 until delivery.	abstract	3:[(SIgA, L. reuteri), (IgA, L. reuteri), (IgA, L. reuteri)]	All_exclusion_criteria	[infant gut microbiome], [beneficial bacteria for the infants immune system]		L. reuteri	probiotics	Low breast milk TGF-beta2 is induced by Lactobacillus reuteri supplementation and associates with reduced risk of sensitization during infancy.	2008	Pediatr Allergy Immunol	The immunological composition of breast milk differs between mothers. The reasons for these differences and the consequences for the breast-fed infants are poorly understood. The aim of this study was to evaluate the effect of probiotic Lactobacillus reuteri supplementation on the immunological composition of breast milk in relation to sensitization and eczema in the babies. Total IgA, secretory …	Journal Article	gutmicrobiome-immune
https://www.ncbi.nlm.nih.gov/pubmed/?term=18221472	18221472	The levels of total IgA, SIgA, TGF-beta1, TNF, sCD14, and Na/K ratios in breast milk were not affected by the intake of L. reuteri.	abstract	2:[(SIgA, L. reuteri), (IgA, L. reuteri)]	All_exclusion_criteria	[infant gut microbiome], [beneficial bacteria for the infants immune system]		L. reuteri	probiotics	Low breast milk TGF-beta2 is induced by Lactobacillus reuteri supplementation and associates with reduced risk of sensitization during infancy.	2008	Pediatr Allergy Immunol	The immunological composition of breast milk differs between mothers. The reasons for these differences and the consequences for the breast-fed infants are poorly understood. The aim of this study was to evaluate the effect of probiotic Lactobacillus reuteri supplementation on the immunological composition of breast milk in relation to sensitization and eczema in the babies. Total IgA, secretory …	Journal Article	gutmicrobiome-immune
https://www.ncbi.nlm.nih.gov/pubmed/?term=18341756	18341756	A decrease in the pro-inflammatory cytokine TNF-alpha in maternal milk and fewer gastrointestinal disturbances were also observed in the breast-fed child of the mothers who consumed L. casei.	abstract	1:[(cytokine, L. casei)]	All_exclusion_criteria	[infant gut microbiome], [infant nutrition and microbiome metabolism], [beneficial bacteria for the infants immune system], [beneficial bacteria preventing infections in infants]		L. casei	probiotics	Immunomodulatory effects of the intake of fermented milk with Lactobacillus casei DN114001 in lactating mothers and their children.	2008	Br J Nutr	The healthy action of probiotics is not only due to their nutritional properties and their influence on the gastrointestinal environment, but also to their action on the immune system. The aim of the present study was to determine if 6 weeks of probiotic intake would be able to modulate the immune system in women who had recently delivered and were breast-feeding. The design consisted of a random…	Journal Article	gutmicrobiome-immune
https://www.ncbi.nlm.nih.gov/pubmed/?term=18425802	18425802	Quantities of the chemokine MCP-1/CCL2 were also reduced by probiotic L. reuteri strain ATCC PTA 6475 in macrophages of children in remission.	abstract	1:[(chemokine, L. reuteri)]	All_exclusion_criteria	[beneficial bacteria for the infants immune system], [beneficial bacteria preventing infections in infants]		L. reuteri	probiotics	Probiotic Lactobacillus reuteri suppress proinflammatory cytokines via c-Jun.	2008	Inflamm Bowel Dis	BACKGROUND: Differential immunoregulatory capabilities of probiotic Lactobacillus were explored in the context of pediatric Crohn's disease. Experimental strategies addressed molecular mechanisms of tumor necrosis factor (TNF) suppression in activated macrophages by transcriptional regulation.METHODS: Secreted factors produced by probiotic Lactobacillus reuteri strains were harvested and tested w…	Journal Article	gutmicrobiome-immune
https://www.ncbi.nlm.nih.gov/pubmed/?term=18631345	18631345	While this pattern was evident for both probiotics, when examined separately only the L. rhamnosus HN001 group showed statistically significant higher IFN-gamma levels (P=0.030) compared with the placebo group.	abstract	1:[(L. rhamnosus, IFN - gamma)]	All_exclusion_criteria	[infant gut microbiome], [infant nutrition and microbiome metabolism], [beneficial bacteria for the infants immune system]		L. rhamnosus	probiotics	Supplementation with Lactobacillus rhamnosus or Bifidobacterium lactis probiotics in pregnancy increases cord blood interferon-gamma and breast milk transforming growth factor-beta and immunoglobin A detection.	2008	Clin Exp Allergy	BACKGROUND: This study explored the effects of maternal probiotic supplementation on immune markers in cord blood (CB) and breast milk.METHODS: CB plasma and breast milk samples were collected from a cohort of women who had received daily supplements of either 6 x 10(9) CFU/day Lactobacillus rhamnosus HN001 (n=34), 9 x 10(9) CFU/day Bifidobacterium lactis HN019 (n=35) or a placebo (n=36) beginnin…	Journal Article	gutmicrobiome-immune
https://www.ncbi.nlm.nih.gov/pubmed/?term=18631345	18631345	Similar patterns were seen for breast milk IgA, which was more readily detected in breast milk from both the B. lactis HN019 (P=0.008) and the L. rhamnosus HN001 group (P=0.011).	abstract	1:[(IgA, L. rhamnosus)]	All_exclusion_criteria	[infant gut microbiome], [infant nutrition and microbiome metabolism], [beneficial bacteria for the infants immune system]		L. rhamnosus	probiotics	Supplementation with Lactobacillus rhamnosus or Bifidobacterium lactis probiotics in pregnancy increases cord blood interferon-gamma and breast milk transforming growth factor-beta and immunoglobin A detection.	2008	Clin Exp Allergy	BACKGROUND: This study explored the effects of maternal probiotic supplementation on immune markers in cord blood (CB) and breast milk.METHODS: CB plasma and breast milk samples were collected from a cohort of women who had received daily supplements of either 6 x 10(9) CFU/day Lactobacillus rhamnosus HN001 (n=34), 9 x 10(9) CFU/day Bifidobacterium lactis HN019 (n=35) or a placebo (n=36) beginnin…	Journal Article	gutmicrobiome-immune
https://www.ncbi.nlm.nih.gov/pubmed/?term=18083875	18083875	One B. longum strain induced a T(H)2 orientation with high levels of IL-4 and IL-10, both secreted by splenocytes, and of TGF-beta gene expression in the ileum.	abstract	1:[(B. longum, IL -4)]	No_animals_exclusion_criterion	[infant gut microbiome], [beneficial bacteria for the infants immune system]		B. longum	probiotics	Gnotobiotic mouse immune response induced by Bifidobacterium sp. strains isolated from infants.	2007	Appl Environ Microbiol	Bifidobacterium, which is a dominant genus in infants' fecal flora and can be used as a probiotic, has shown beneficial effects in various pathologies, including allergic diseases, but its role in immunity has so far been little known. Numerous studies have shown the crucial role of the initial intestinal colonization in the development of the intestinal immune system, and bifidobacteria could pl…	Journal Article	gutmicrobiome-immune
https://www.ncbi.nlm.nih.gov/pubmed/?term=16771855	16771855	The data demonstrate that, although the intestinal epithelium is immunologically quiescent when it encounters B. infantis or L. salivarius, these commensal bacteria exert immunomodulatory effects on intestinal immune cells that mediate host responses to flagellin and enteric pathogens.	abstract	2:[(immune, B. infantis), (immune, L. salivarius)]	All_exclusion_criteria_Pubmed_only	[infant gut microbiome], [beneficial bacteria for the infants immune system], [beneficial bacteria preventing infections in infants]		B. infantis	not-relevant	Functional modulation of human intestinal epithelial cell responses by Bifidobacterium infantis and Lactobacillus salivarius.	2006	Immunology	Intestinal epithelial cells (IECs) and dendritic cells (DCs) play a pivotal role in antigen sampling and the maintenance of gut homeostasis. However, the interaction of commensal bacteria with the intestinal surface remains incompletely understood. Here we investigated immune cell responses to commensal and pathogenic bacteria. HT-29 human IECs were incubated with Bifidobacterium infantis 35624, …	Journal Article	gutmicrobiome-immune
https://www.ncbi.nlm.nih.gov/pubmed/?term=16771855	16771855	The data demonstrate that, although the intestinal epithelium is immunologically quiescent when it encounters B. infantis or L. salivarius, these commensal bacteria exert immunomodulatory effects on intestinal immune cells that mediate host responses to flagellin and enteric pathogens.	abstract	2:[(immune, B. infantis), (immune, L. salivarius)]	All_exclusion_criteria_Pubmed_only	[infant gut microbiome], [beneficial bacteria for the infants immune system], [beneficial bacteria preventing infections in infants]		L. salivarius	probiotics	Functional modulation of human intestinal epithelial cell responses by Bifidobacterium infantis and Lactobacillus salivarius.	2006	Immunology	Intestinal epithelial cells (IECs) and dendritic cells (DCs) play a pivotal role in antigen sampling and the maintenance of gut homeostasis. However, the interaction of commensal bacteria with the intestinal surface remains incompletely understood. Here we investigated immune cell responses to commensal and pathogenic bacteria. HT-29 human IECs were incubated with Bifidobacterium infantis 35624, …	Journal Article	gutmicrobiome-immune
https://www.ncbi.nlm.nih.gov/pubmed/?term=16306191	16306191	Preinoculation with L. acidophilus is more effective than concomitant use of probiotics in the induction of intestinal IgA secretion and in the downregulation of proinflammatory cytokine expression [tumor necrosis factor alpha (TNF-alpha), IL-6, and IL-12].	abstract	5:[(L. acidophilus, TNF - alpha), (L. acidophilus, IL -6), (cytokine, L. acidophilus), (IgA, L. acidophilus), (L. acidophilus, tumor necrosis factor alpha)]	No_animals_exclusion_criterion	[infant gut microbiome], [beneficial bacteria for the infants immune system], [beneficial bacteria preventing infections in infants]		L. acidophilus	probiotics	Preinoculation with the probiotic Lactobacillus acidophilus early in life effectively inhibits murine Citrobacter rodentium colitis.	2005	Pediatr Res	Enteropathogenic Escherichia coli (EPEC) is a common pathogen in infantile diarrhea, causing a characteristic histopathologic attaching and effacing (A/E) lesion in the intestinal mucosa. The mouse pathogen Citrobacter rodentium causes a similar A/E lesion in the murine intestine. Like EPEC, C. rodentium infection results in colonic crypt hyperplasia, goblet cell depletion, epithelial proliferati…	Journal Article	gutmicrobiome-immune
https://www.ncbi.nlm.nih.gov/pubmed/?term=28459051	28459051	The structure and main characteristics of the E. faecalis, S. aureus, E. coli, and K. pneumoniae populations were investigated, and, for these four species, high-risk clones linked to nosocomial infection were detected (e.g., E. faecalis ST64).	discussion	4:[(K. pneumoniae, nosocomial infection), (E. coli, nosocomial infection), (nosocomial infection, E. faecalis), (S. aureus, nosocomial infection)]	No_animals_exclusion_criterion	[infant gut microbiome]		E. faecalis	not-relevant	Bacterial Diversity of the Gastric Content of Preterm Infants during Their First Month of Life at the Hospital.	2017	Front Nutr	Studies focused on the stomach microbiota are relatively scarce, and most of them are focused on the adult population. The aim of this work is to describe the bacterial communities inhabiting the gastric content (GC) of preterm neonates. For that purpose, GC samples were collected weekly from a total of 13 preterm neonates during their first month of life within their hospital stay. Samples were …	Journal Article	gutmicrobiome-disease
https://www.ncbi.nlm.nih.gov/pubmed/?term=28574970	28574970	Based on currently available evidence the WG recommends using Lactobacillus rhamnosus GG if the use of probiotics for preventing nosocomial diarrhea in children is considered.	abstract	1:[(Lactobacillus rhamnosus, nosocomial diarrhea)]	All_exclusion_criteria	[infant nutrition and microbiome metabolism]		Lactobacillus rhamnosus	probiotics	Probiotics for the Prevention of Nosocomial Diarrhea in Children.	2017	J Pediatr Gastroenterol Nutr	This document provides recommendations developed by the ESPGHAN Working Group (WG) on Probiotics and Prebiotics on the role of probiotics in the prevention of nosocomial diarrhea in children based on a systematic review of previously completed systematic reviews and of subsequently published randomized controlled trials (RCTs). The quality of evidence was assessed using the Grading of Recommendat…	Journal Article	gutmicrobiome-disease
https://www.ncbi.nlm.nih.gov/pubmed/?term=28634691	28634691	The prebiotic-group shortened the duration of RV acute watery diarrhea Islek et al. (2014) Bifidobacterium breve Short-chain galactooligosaccharides/long-chain fructooligosaccharides In vivo murine model Reduced viral sheddingProbiotic and prebiotic mixture enhanced the viral elimination and the host immune response against the virus Rigo-Adrover et al. (2016) Bifidobacterium breve Streptococcus …	unnamed	2:[(diarrhea, Streptococcus thermophilus), (diarrhea, Bifidobacterium breve)]	All_exclusion_criteria	[infant nutrition and microbiome metabolism], [beneficial bacteria for the infants immune system], [beneficial bacteria preventing infections in infants]	vivo	Bifidobacterium breve	probiotics	Modulation of rotavirus severe gastroenteritis by the combination of probiotics and prebiotics.	2017	Arch Microbiol	Annual mortality rates due to infectious diarrhea are about 2.2 million; children are the most vulnerable age group to severe gastroenteritis, representing group A rotaviruses as the main cause of disease. One of the main factors of rotavirus pathogenesis is the NSP4 protein, which has been characterized as a viral toxin involved in triggering several cellular responses leading to diarrhea. Furth…	Review	gutmicrobiome-disease
https://www.ncbi.nlm.nih.gov/pubmed/?term=28634691	28634691	The prebiotic-group shortened the duration of RV acute watery diarrhea Islek et al. (2014) Bifidobacterium breve Short-chain galactooligosaccharides/long-chain fructooligosaccharides In vivo murine model Reduced viral sheddingProbiotic and prebiotic mixture enhanced the viral elimination and the host immune response against the virus Rigo-Adrover et al. (2016) Bifidobacterium breve Streptococcus …	unnamed	2:[(diarrhea, Streptococcus thermophilus), (diarrhea, Bifidobacterium breve)]	All_exclusion_criteria	[infant nutrition and microbiome metabolism], [beneficial bacteria for the infants immune system], [beneficial bacteria preventing infections in infants]	vivo	Streptococcus thermophilus	probiotics	Modulation of rotavirus severe gastroenteritis by the combination of probiotics and prebiotics.	2017	Arch Microbiol	Annual mortality rates due to infectious diarrhea are about 2.2 million; children are the most vulnerable age group to severe gastroenteritis, representing group A rotaviruses as the main cause of disease. One of the main factors of rotavirus pathogenesis is the NSP4 protein, which has been characterized as a viral toxin involved in triggering several cellular responses leading to diarrhea. Furth…	Review	gutmicrobiome-disease
https://www.ncbi.nlm.nih.gov/pubmed/?term=28654019	28654019	Data obtained in vitro on dendritic cells, ex vivo on intestinal biopsies, as well as in vivo and on a murine model of experimental colitis and of S. typhimurium infection showed that milk fermented with L. paracasei CBA L74 exerts anti-inflammatory properties in terms of stimulation of interleukin (IL)-10 production and reduction of IL-12 synthesis [28].	unnamed	1:[(colitis, L. paracasei)]	All_exclusion_criteria	[infant gut microbiome], [beneficial bacteria for the infants immune system], [beneficial bacteria preventing infections in infants]	vitro, vivo	L. paracasei	probiotics	Preventive Effect of Cow's Milk Fermented with Lactobacillus paracasei CBA L74 on Common Infectious Diseases in Children: A Multicenter Randomized Controlled Trial.	2017	Nutrients	Background: Fermented foods have been proposed to prevent common infectious diseases (CIDs) in children attending day care or preschool.OBJECTIVES: To investigate the efficacy of dietary supplementation with cow's skim milk fermented with the probiotic Lactobacillus paracasei CBA L74 in reducing CIDs in children attending day care or preschool. Methods: Multicenter, randomized, double-blind, plac…	Journal Article	gutmicrobiome-disease
https://www.ncbi.nlm.nih.gov/pubmed/?term=28678006	28678006	Notably, it has been shown that colonization of germ-free IL10-deficient mice with H. hepaticus and Lactobacillus reuteri but not either species alone, led to severe typhlocolitis in germ-free IL10-deficient mice (Whary et al., 2011), indicating that colonization with a Gram-negative pathobiont (Helicobacter) in association with other microbes is sufficient to drive intestinal inflammation in sus…	discussion	5:[(Helicobacter, colitis), (Lactobacillus, colitis), (colitis, H. hepaticus), (colitis, Lactobacillus reuteri), (colitis, H. ganmani)]	No_animals_exclusion_criterion	[infant gut microbiome]	mice	H. ganmani	not-relevant	Macrophage dysfunction initiates colitis during weaning of infant mice lacking the interleukin-10 receptor.	2017	Elife	Infants with defects in the interleukin 10 receptor (IL10R) develop very early onset inflammatory bowel disease. Whether IL10R regulates lamina propria macrophage function during infant development in mice and whether macrophage-intrinsic IL10R signaling is required to prevent colitis in infancy is unknown. Here we show that although signs of colitis are absent in IL10R-deficient mice during the …	Journal Article	gutmicrobiome-disease
https://www.ncbi.nlm.nih.gov/pubmed/?term=28678006	28678006	Notably, it has been shown that colonization of germ-free IL10-deficient mice with H. hepaticus and Lactobacillus reuteri but not either species alone, led to severe typhlocolitis in germ-free IL10-deficient mice (Whary et al., 2011), indicating that colonization with a Gram-negative pathobiont (Helicobacter) in association with other microbes is sufficient to drive intestinal inflammation in sus…	discussion	5:[(Helicobacter, colitis), (Lactobacillus, colitis), (colitis, H. hepaticus), (colitis, Lactobacillus reuteri), (colitis, H. ganmani)]	No_animals_exclusion_criterion	[infant gut microbiome]	mice	Lactobacillus reuteri	probiotics	Macrophage dysfunction initiates colitis during weaning of infant mice lacking the interleukin-10 receptor.	2017	Elife	Infants with defects in the interleukin 10 receptor (IL10R) develop very early onset inflammatory bowel disease. Whether IL10R regulates lamina propria macrophage function during infant development in mice and whether macrophage-intrinsic IL10R signaling is required to prevent colitis in infancy is unknown. Here we show that although signs of colitis are absent in IL10R-deficient mice during the …	Journal Article	gutmicrobiome-disease
https://www.ncbi.nlm.nih.gov/pubmed/?term=28681177	28681177	As for the subtypes of side effects, multi-strain of Bifidobacterium infantis, Bifidobacterium longum, L. acidophilus, L. casei, Lactobacillus plantarum, Lactobacillus reuteri, L. rhamnosus, Lactobacillus salivarius, Lactobacillus sporogenes, and Streptococcus thermophilus was the best to reduce the incidence of diarrhea; multi-strain of Bacillus mesentericus, Clostridium butyricum, and Streptoco…	abstract	29:[(Lactobacillus, diarrhea), (Bifidobacterium, diarrhea), (diarrhea, Bifidobacterium longum), (diarrhea, L. acidophilus), (diarrhea, L. casei), (diarrhea, Lactobacillus plantarum), (diarrhea, Lactobacillus), (diarrhea, Lactobacillus reuteri), (diarrhea, L. rhamnosus), (diarrhea, Lactobacillus salivarius), (diarrhea, Streptococcus thermophilus), (diarrhea, Bacillus), (diarrhea, Clostridium butyr…	All_exclusion_criteria	[infant gut microbiome], [beneficial bacteria preventing infections in infants]		B. infantis	not-relevant	Efficacy and safety of probiotic-supplemented triple therapy for eradication of Helicobacter pylori in children: a systematic review and network meta-analysis.	2017	Eur J Clin Pharmacol	AIM: The aim of this study was to identify the best probiotic supplementation in triple therapy for pediatric population with Helicobacter pylori infection.METHODS: Eligible trials were identified by comprehensive searches. Relative risks with 95% confidence intervals and relative ranks with P scores were assessed.RESULTS: Twenty-nine trials (3122 participants) involving 17 probiotic regimens wer…	Review	gutmicrobiome-disease
https://www.ncbi.nlm.nih.gov/pubmed/?term=28681177	28681177	As for the subtypes of side effects, multi-strain of Bifidobacterium infantis, Bifidobacterium longum, L. acidophilus, L. casei, Lactobacillus plantarum, Lactobacillus reuteri, L. rhamnosus, Lactobacillus salivarius, Lactobacillus sporogenes, and Streptococcus thermophilus was the best to reduce the incidence of diarrhea; multi-strain of Bacillus mesentericus, Clostridium butyricum, and Streptoco…	abstract	29:[(Lactobacillus, diarrhea), (Bifidobacterium, diarrhea), (diarrhea, Bifidobacterium longum), (diarrhea, L. acidophilus), (diarrhea, L. casei), (diarrhea, Lactobacillus plantarum), (diarrhea, Lactobacillus), (diarrhea, Lactobacillus reuteri), (diarrhea, L. rhamnosus), (diarrhea, Lactobacillus salivarius), (diarrhea, Streptococcus thermophilus), (diarrhea, Bacillus), (diarrhea, Clostridium butyr…	All_exclusion_criteria	[infant gut microbiome], [beneficial bacteria preventing infections in infants]		S. thermophilus	not-relevant	Efficacy and safety of probiotic-supplemented triple therapy for eradication of Helicobacter pylori in children: a systematic review and network meta-analysis.	2017	Eur J Clin Pharmacol	AIM: The aim of this study was to identify the best probiotic supplementation in triple therapy for pediatric population with Helicobacter pylori infection.METHODS: Eligible trials were identified by comprehensive searches. Relative risks with 95% confidence intervals and relative ranks with P scores were assessed.RESULTS: Twenty-nine trials (3122 participants) involving 17 probiotic regimens wer…	Review	gutmicrobiome-disease
https://www.ncbi.nlm.nih.gov/pubmed/?term=28681177	28681177	As for the subtypes of side effects, multi-strain of Bifidobacterium infantis, Bifidobacterium longum, L. acidophilus, L. casei, Lactobacillus plantarum, Lactobacillus reuteri, L. rhamnosus, Lactobacillus salivarius, Lactobacillus sporogenes, and Streptococcus thermophilus was the best to reduce the incidence of diarrhea; multi-strain of Bacillus mesentericus, Clostridium butyricum, and Streptoco…	abstract	29:[(Lactobacillus, diarrhea), (Bifidobacterium, diarrhea), (diarrhea, Bifidobacterium longum), (diarrhea, L. acidophilus), (diarrhea, L. casei), (diarrhea, Lactobacillus plantarum), (diarrhea, Lactobacillus), (diarrhea, Lactobacillus reuteri), (diarrhea, L. rhamnosus), (diarrhea, Lactobacillus salivarius), (diarrhea, Streptococcus thermophilus), (diarrhea, Bacillus), (diarrhea, Clostridium butyr…	All_exclusion_criteria	[infant gut microbiome], [beneficial bacteria preventing infections in infants]		Bifidobacterium bifidum	probiotics	Efficacy and safety of probiotic-supplemented triple therapy for eradication of Helicobacter pylori in children: a systematic review and network meta-analysis.	2017	Eur J Clin Pharmacol	AIM: The aim of this study was to identify the best probiotic supplementation in triple therapy for pediatric population with Helicobacter pylori infection.METHODS: Eligible trials were identified by comprehensive searches. Relative risks with 95% confidence intervals and relative ranks with P scores were assessed.RESULTS: Twenty-nine trials (3122 participants) involving 17 probiotic regimens wer…	Review	gutmicrobiome-disease
https://www.ncbi.nlm.nih.gov/pubmed/?term=28681177	28681177	As for the subtypes of side effects, multi-strain of Bifidobacterium infantis, Bifidobacterium longum, L. acidophilus, L. casei, Lactobacillus plantarum, Lactobacillus reuteri, L. rhamnosus, Lactobacillus salivarius, Lactobacillus sporogenes, and Streptococcus thermophilus was the best to reduce the incidence of diarrhea; multi-strain of Bacillus mesentericus, Clostridium butyricum, and Streptoco…	abstract	29:[(Lactobacillus, diarrhea), (Bifidobacterium, diarrhea), (diarrhea, Bifidobacterium longum), (diarrhea, L. acidophilus), (diarrhea, L. casei), (diarrhea, Lactobacillus plantarum), (diarrhea, Lactobacillus), (diarrhea, Lactobacillus reuteri), (diarrhea, L. rhamnosus), (diarrhea, Lactobacillus salivarius), (diarrhea, Streptococcus thermophilus), (diarrhea, Bacillus), (diarrhea, Clostridium butyr…	All_exclusion_criteria	[infant gut microbiome], [beneficial bacteria preventing infections in infants]		Bifidobacterium breve	probiotics	Efficacy and safety of probiotic-supplemented triple therapy for eradication of Helicobacter pylori in children: a systematic review and network meta-analysis.	2017	Eur J Clin Pharmacol	AIM: The aim of this study was to identify the best probiotic supplementation in triple therapy for pediatric population with Helicobacter pylori infection.METHODS: Eligible trials were identified by comprehensive searches. Relative risks with 95% confidence intervals and relative ranks with P scores were assessed.RESULTS: Twenty-nine trials (3122 participants) involving 17 probiotic regimens wer…	Review	gutmicrobiome-disease
https://www.ncbi.nlm.nih.gov/pubmed/?term=28681177	28681177	As for the subtypes of side effects, multi-strain of Bifidobacterium infantis, Bifidobacterium longum, L. acidophilus, L. casei, Lactobacillus plantarum, Lactobacillus reuteri, L. rhamnosus, Lactobacillus salivarius, Lactobacillus sporogenes, and Streptococcus thermophilus was the best to reduce the incidence of diarrhea; multi-strain of Bacillus mesentericus, Clostridium butyricum, and Streptoco…	abstract	29:[(Lactobacillus, diarrhea), (Bifidobacterium, diarrhea), (diarrhea, Bifidobacterium longum), (diarrhea, L. acidophilus), (diarrhea, L. casei), (diarrhea, Lactobacillus plantarum), (diarrhea, Lactobacillus), (diarrhea, Lactobacillus reuteri), (diarrhea, L. rhamnosus), (diarrhea, Lactobacillus salivarius), (diarrhea, Streptococcus thermophilus), (diarrhea, Bacillus), (diarrhea, Clostridium butyr…	All_exclusion_criteria	[infant gut microbiome], [beneficial bacteria preventing infections in infants]		Bifidobacterium longum	probiotics	Efficacy and safety of probiotic-supplemented triple therapy for eradication of Helicobacter pylori in children: a systematic review and network meta-analysis.	2017	Eur J Clin Pharmacol	AIM: The aim of this study was to identify the best probiotic supplementation in triple therapy for pediatric population with Helicobacter pylori infection.METHODS: Eligible trials were identified by comprehensive searches. Relative risks with 95% confidence intervals and relative ranks with P scores were assessed.RESULTS: Twenty-nine trials (3122 participants) involving 17 probiotic regimens wer…	Review	gutmicrobiome-disease
https://www.ncbi.nlm.nih.gov/pubmed/?term=28681177	28681177	As for the subtypes of side effects, multi-strain of Bifidobacterium infantis, Bifidobacterium longum, L. acidophilus, L. casei, Lactobacillus plantarum, Lactobacillus reuteri, L. rhamnosus, Lactobacillus salivarius, Lactobacillus sporogenes, and Streptococcus thermophilus was the best to reduce the incidence of diarrhea; multi-strain of Bacillus mesentericus, Clostridium butyricum, and Streptoco…	abstract	29:[(Lactobacillus, diarrhea), (Bifidobacterium, diarrhea), (diarrhea, Bifidobacterium longum), (diarrhea, L. acidophilus), (diarrhea, L. casei), (diarrhea, Lactobacillus plantarum), (diarrhea, Lactobacillus), (diarrhea, Lactobacillus reuteri), (diarrhea, L. rhamnosus), (diarrhea, Lactobacillus salivarius), (diarrhea, Streptococcus thermophilus), (diarrhea, Bacillus), (diarrhea, Clostridium butyr…	All_exclusion_criteria	[infant gut microbiome], [beneficial bacteria preventing infections in infants]		B. longum	probiotics	Efficacy and safety of probiotic-supplemented triple therapy for eradication of Helicobacter pylori in children: a systematic review and network meta-analysis.	2017	Eur J Clin Pharmacol	AIM: The aim of this study was to identify the best probiotic supplementation in triple therapy for pediatric population with Helicobacter pylori infection.METHODS: Eligible trials were identified by comprehensive searches. Relative risks with 95% confidence intervals and relative ranks with P scores were assessed.RESULTS: Twenty-nine trials (3122 participants) involving 17 probiotic regimens wer…	Review	gutmicrobiome-disease
https://www.ncbi.nlm.nih.gov/pubmed/?term=28681177	28681177	As for the subtypes of side effects, multi-strain of Bifidobacterium infantis, Bifidobacterium longum, L. acidophilus, L. casei, Lactobacillus plantarum, Lactobacillus reuteri, L. rhamnosus, Lactobacillus salivarius, Lactobacillus sporogenes, and Streptococcus thermophilus was the best to reduce the incidence of diarrhea; multi-strain of Bacillus mesentericus, Clostridium butyricum, and Streptoco…	abstract	29:[(Lactobacillus, diarrhea), (Bifidobacterium, diarrhea), (diarrhea, Bifidobacterium longum), (diarrhea, L. acidophilus), (diarrhea, L. casei), (diarrhea, Lactobacillus plantarum), (diarrhea, Lactobacillus), (diarrhea, Lactobacillus reuteri), (diarrhea, L. rhamnosus), (diarrhea, Lactobacillus salivarius), (diarrhea, Streptococcus thermophilus), (diarrhea, Bacillus), (diarrhea, Clostridium butyr…	All_exclusion_criteria	[infant gut microbiome], [beneficial bacteria preventing infections in infants]		L. acidophilus	probiotics	Efficacy and safety of probiotic-supplemented triple therapy for eradication of Helicobacter pylori in children: a systematic review and network meta-analysis.	2017	Eur J Clin Pharmacol	AIM: The aim of this study was to identify the best probiotic supplementation in triple therapy for pediatric population with Helicobacter pylori infection.METHODS: Eligible trials were identified by comprehensive searches. Relative risks with 95% confidence intervals and relative ranks with P scores were assessed.RESULTS: Twenty-nine trials (3122 participants) involving 17 probiotic regimens wer…	Review	gutmicrobiome-disease
https://www.ncbi.nlm.nih.gov/pubmed/?term=28681177	28681177	As for the subtypes of side effects, multi-strain of Bifidobacterium infantis, Bifidobacterium longum, L. acidophilus, L. casei, Lactobacillus plantarum, Lactobacillus reuteri, L. rhamnosus, Lactobacillus salivarius, Lactobacillus sporogenes, and Streptococcus thermophilus was the best to reduce the incidence of diarrhea; multi-strain of Bacillus mesentericus, Clostridium butyricum, and Streptoco…	abstract	29:[(Lactobacillus, diarrhea), (Bifidobacterium, diarrhea), (diarrhea, Bifidobacterium longum), (diarrhea, L. acidophilus), (diarrhea, L. casei), (diarrhea, Lactobacillus plantarum), (diarrhea, Lactobacillus), (diarrhea, Lactobacillus reuteri), (diarrhea, L. rhamnosus), (diarrhea, Lactobacillus salivarius), (diarrhea, Streptococcus thermophilus), (diarrhea, Bacillus), (diarrhea, Clostridium butyr…	All_exclusion_criteria	[infant gut microbiome], [beneficial bacteria preventing infections in infants]		L. casei	probiotics	Efficacy and safety of probiotic-supplemented triple therapy for eradication of Helicobacter pylori in children: a systematic review and network meta-analysis.	2017	Eur J Clin Pharmacol	AIM: The aim of this study was to identify the best probiotic supplementation in triple therapy for pediatric population with Helicobacter pylori infection.METHODS: Eligible trials were identified by comprehensive searches. Relative risks with 95% confidence intervals and relative ranks with P scores were assessed.RESULTS: Twenty-nine trials (3122 participants) involving 17 probiotic regimens wer…	Review	gutmicrobiome-disease
https://www.ncbi.nlm.nih.gov/pubmed/?term=28681177	28681177	As for the subtypes of side effects, multi-strain of Bifidobacterium infantis, Bifidobacterium longum, L. acidophilus, L. casei, Lactobacillus plantarum, Lactobacillus reuteri, L. rhamnosus, Lactobacillus salivarius, Lactobacillus sporogenes, and Streptococcus thermophilus was the best to reduce the incidence of diarrhea; multi-strain of Bacillus mesentericus, Clostridium butyricum, and Streptoco…	abstract	29:[(Lactobacillus, diarrhea), (Bifidobacterium, diarrhea), (diarrhea, Bifidobacterium longum), (diarrhea, L. acidophilus), (diarrhea, L. casei), (diarrhea, Lactobacillus plantarum), (diarrhea, Lactobacillus), (diarrhea, Lactobacillus reuteri), (diarrhea, L. rhamnosus), (diarrhea, Lactobacillus salivarius), (diarrhea, Streptococcus thermophilus), (diarrhea, Bacillus), (diarrhea, Clostridium butyr…	All_exclusion_criteria	[infant gut microbiome], [beneficial bacteria preventing infections in infants]		Lactobacillus plantarum	probiotics	Efficacy and safety of probiotic-supplemented triple therapy for eradication of Helicobacter pylori in children: a systematic review and network meta-analysis.	2017	Eur J Clin Pharmacol	AIM: The aim of this study was to identify the best probiotic supplementation in triple therapy for pediatric population with Helicobacter pylori infection.METHODS: Eligible trials were identified by comprehensive searches. Relative risks with 95% confidence intervals and relative ranks with P scores were assessed.RESULTS: Twenty-nine trials (3122 participants) involving 17 probiotic regimens wer…	Review	gutmicrobiome-disease
https://www.ncbi.nlm.nih.gov/pubmed/?term=28681177	28681177	As for the subtypes of side effects, multi-strain of Bifidobacterium infantis, Bifidobacterium longum, L. acidophilus, L. casei, Lactobacillus plantarum, Lactobacillus reuteri, L. rhamnosus, Lactobacillus salivarius, Lactobacillus sporogenes, and Streptococcus thermophilus was the best to reduce the incidence of diarrhea; multi-strain of Bacillus mesentericus, Clostridium butyricum, and Streptoco…	abstract	29:[(Lactobacillus, diarrhea), (Bifidobacterium, diarrhea), (diarrhea, Bifidobacterium longum), (diarrhea, L. acidophilus), (diarrhea, L. casei), (diarrhea, Lactobacillus plantarum), (diarrhea, Lactobacillus), (diarrhea, Lactobacillus reuteri), (diarrhea, L. rhamnosus), (diarrhea, Lactobacillus salivarius), (diarrhea, Streptococcus thermophilus), (diarrhea, Bacillus), (diarrhea, Clostridium butyr…	All_exclusion_criteria	[infant gut microbiome], [beneficial bacteria preventing infections in infants]		Lactobacillus reuteri	probiotics	Efficacy and safety of probiotic-supplemented triple therapy for eradication of Helicobacter pylori in children: a systematic review and network meta-analysis.	2017	Eur J Clin Pharmacol	AIM: The aim of this study was to identify the best probiotic supplementation in triple therapy for pediatric population with Helicobacter pylori infection.METHODS: Eligible trials were identified by comprehensive searches. Relative risks with 95% confidence intervals and relative ranks with P scores were assessed.RESULTS: Twenty-nine trials (3122 participants) involving 17 probiotic regimens wer…	Review	gutmicrobiome-disease
https://www.ncbi.nlm.nih.gov/pubmed/?term=28681177	28681177	As for the subtypes of side effects, multi-strain of Bifidobacterium infantis, Bifidobacterium longum, L. acidophilus, L. casei, Lactobacillus plantarum, Lactobacillus reuteri, L. rhamnosus, Lactobacillus salivarius, Lactobacillus sporogenes, and Streptococcus thermophilus was the best to reduce the incidence of diarrhea; multi-strain of Bacillus mesentericus, Clostridium butyricum, and Streptoco…	abstract	29:[(Lactobacillus, diarrhea), (Bifidobacterium, diarrhea), (diarrhea, Bifidobacterium longum), (diarrhea, L. acidophilus), (diarrhea, L. casei), (diarrhea, Lactobacillus plantarum), (diarrhea, Lactobacillus), (diarrhea, Lactobacillus reuteri), (diarrhea, L. rhamnosus), (diarrhea, Lactobacillus salivarius), (diarrhea, Streptococcus thermophilus), (diarrhea, Bacillus), (diarrhea, Clostridium butyr…	All_exclusion_criteria	[infant gut microbiome], [beneficial bacteria preventing infections in infants]		L. reuteri	probiotics	Efficacy and safety of probiotic-supplemented triple therapy for eradication of Helicobacter pylori in children: a systematic review and network meta-analysis.	2017	Eur J Clin Pharmacol	AIM: The aim of this study was to identify the best probiotic supplementation in triple therapy for pediatric population with Helicobacter pylori infection.METHODS: Eligible trials were identified by comprehensive searches. Relative risks with 95% confidence intervals and relative ranks with P scores were assessed.RESULTS: Twenty-nine trials (3122 participants) involving 17 probiotic regimens wer…	Review	gutmicrobiome-disease
https://www.ncbi.nlm.nih.gov/pubmed/?term=28681177	28681177	As for the subtypes of side effects, multi-strain of Bifidobacterium infantis, Bifidobacterium longum, L. acidophilus, L. casei, Lactobacillus plantarum, Lactobacillus reuteri, L. rhamnosus, Lactobacillus salivarius, Lactobacillus sporogenes, and Streptococcus thermophilus was the best to reduce the incidence of diarrhea; multi-strain of Bacillus mesentericus, Clostridium butyricum, and Streptoco…	abstract	29:[(Lactobacillus, diarrhea), (Bifidobacterium, diarrhea), (diarrhea, Bifidobacterium longum), (diarrhea, L. acidophilus), (diarrhea, L. casei), (diarrhea, Lactobacillus plantarum), (diarrhea, Lactobacillus), (diarrhea, Lactobacillus reuteri), (diarrhea, L. rhamnosus), (diarrhea, Lactobacillus salivarius), (diarrhea, Streptococcus thermophilus), (diarrhea, Bacillus), (diarrhea, Clostridium butyr…	All_exclusion_criteria	[infant gut microbiome], [beneficial bacteria preventing infections in infants]		L. rhamnosus	probiotics	Efficacy and safety of probiotic-supplemented triple therapy for eradication of Helicobacter pylori in children: a systematic review and network meta-analysis.	2017	Eur J Clin Pharmacol	AIM: The aim of this study was to identify the best probiotic supplementation in triple therapy for pediatric population with Helicobacter pylori infection.METHODS: Eligible trials were identified by comprehensive searches. Relative risks with 95% confidence intervals and relative ranks with P scores were assessed.RESULTS: Twenty-nine trials (3122 participants) involving 17 probiotic regimens wer…	Review	gutmicrobiome-disease
https://www.ncbi.nlm.nih.gov/pubmed/?term=28681177	28681177	As for the subtypes of side effects, multi-strain of Bifidobacterium infantis, Bifidobacterium longum, L. acidophilus, L. casei, Lactobacillus plantarum, Lactobacillus reuteri, L. rhamnosus, Lactobacillus salivarius, Lactobacillus sporogenes, and Streptococcus thermophilus was the best to reduce the incidence of diarrhea; multi-strain of Bacillus mesentericus, Clostridium butyricum, and Streptoco…	abstract	29:[(Lactobacillus, diarrhea), (Bifidobacterium, diarrhea), (diarrhea, Bifidobacterium longum), (diarrhea, L. acidophilus), (diarrhea, L. casei), (diarrhea, Lactobacillus plantarum), (diarrhea, Lactobacillus), (diarrhea, Lactobacillus reuteri), (diarrhea, L. rhamnosus), (diarrhea, Lactobacillus salivarius), (diarrhea, Streptococcus thermophilus), (diarrhea, Bacillus), (diarrhea, Clostridium butyr…	All_exclusion_criteria	[infant gut microbiome], [beneficial bacteria preventing infections in infants]		Lactobacillus salivarius	probiotics	Efficacy and safety of probiotic-supplemented triple therapy for eradication of Helicobacter pylori in children: a systematic review and network meta-analysis.	2017	Eur J Clin Pharmacol	AIM: The aim of this study was to identify the best probiotic supplementation in triple therapy for pediatric population with Helicobacter pylori infection.METHODS: Eligible trials were identified by comprehensive searches. Relative risks with 95% confidence intervals and relative ranks with P scores were assessed.RESULTS: Twenty-nine trials (3122 participants) involving 17 probiotic regimens wer…	Review	gutmicrobiome-disease
https://www.ncbi.nlm.nih.gov/pubmed/?term=28681177	28681177	As for the subtypes of side effects, multi-strain of Bifidobacterium infantis, Bifidobacterium longum, L. acidophilus, L. casei, Lactobacillus plantarum, Lactobacillus reuteri, L. rhamnosus, Lactobacillus salivarius, Lactobacillus sporogenes, and Streptococcus thermophilus was the best to reduce the incidence of diarrhea; multi-strain of Bacillus mesentericus, Clostridium butyricum, and Streptoco…	abstract	29:[(Lactobacillus, diarrhea), (Bifidobacterium, diarrhea), (diarrhea, Bifidobacterium longum), (diarrhea, L. acidophilus), (diarrhea, L. casei), (diarrhea, Lactobacillus plantarum), (diarrhea, Lactobacillus), (diarrhea, Lactobacillus reuteri), (diarrhea, L. rhamnosus), (diarrhea, Lactobacillus salivarius), (diarrhea, Streptococcus thermophilus), (diarrhea, Bacillus), (diarrhea, Clostridium butyr…	All_exclusion_criteria	[infant gut microbiome], [beneficial bacteria preventing infections in infants]		Streptococcus thermophilus	probiotics	Efficacy and safety of probiotic-supplemented triple therapy for eradication of Helicobacter pylori in children: a systematic review and network meta-analysis.	2017	Eur J Clin Pharmacol	AIM: The aim of this study was to identify the best probiotic supplementation in triple therapy for pediatric population with Helicobacter pylori infection.METHODS: Eligible trials were identified by comprehensive searches. Relative risks with 95% confidence intervals and relative ranks with P scores were assessed.RESULTS: Twenty-nine trials (3122 participants) involving 17 probiotic regimens wer…	Review	gutmicrobiome-disease
https://www.ncbi.nlm.nih.gov/pubmed/?term=28813007	28813007	There were no serious, adverse events and no difference in the frequency of adverse events in both groups.The probiotic formula containing B. longum BORI and L. acidophilus AD031 utilized in this work is likely be an effective adjuvant to relieve acute diarrhea caused by rotavirus.	unnamed	2:[(L. acidophilus, acute diarrhea), (B. longum, acute diarrhea)]	All_exclusion_criteria	[infant gut microbiome], [beneficial bacteria preventing infections in infants]		B. longum	probiotics	The Efficacy of Bifidobacterium longum BORI and Lactobacillus acidophilus AD031 Probiotic Treatment in Infants with Rotavirus Infection.	2017	Nutrients	A total of 57 infants hospitalized with rotavirus disease were included in this study. The children were randomly divided into the study's two treatment groups: three days of the oral administration of (i) a probiotics formula containing both Bifidobacterium longum BORI and Lactobacillus acidophilus AD031 (N = 28); or (ii) a placebo (probiotic-free skim milk, N = 29) and the standard therapy for …	Journal Article	gutmicrobiome-disease
https://www.ncbi.nlm.nih.gov/pubmed/?term=28813007	28813007	There were no serious, adverse events and no difference in the frequency of adverse events in both groups.The probiotic formula containing B. longum BORI and L. acidophilus AD031 utilized in this work is likely be an effective adjuvant to relieve acute diarrhea caused by rotavirus.	unnamed	2:[(L. acidophilus, acute diarrhea), (B. longum, acute diarrhea)]	All_exclusion_criteria	[infant gut microbiome], [beneficial bacteria preventing infections in infants]		L. acidophilus	probiotics	The Efficacy of Bifidobacterium longum BORI and Lactobacillus acidophilus AD031 Probiotic Treatment in Infants with Rotavirus Infection.	2017	Nutrients	A total of 57 infants hospitalized with rotavirus disease were included in this study. The children were randomly divided into the study's two treatment groups: three days of the oral administration of (i) a probiotics formula containing both Bifidobacterium longum BORI and Lactobacillus acidophilus AD031 (N = 28); or (ii) a placebo (probiotic-free skim milk, N = 29) and the standard therapy for …	Journal Article	gutmicrobiome-disease
https://www.ncbi.nlm.nih.gov/pubmed/?term=28813007	28813007	Several studies showed that various strains of probiotic bacteria, such as L. reuteri and L. rhamnosus, were effective in managing acute diarrhea caused by rotavirus in toddlers.	unnamed	2:[(L. rhamnosus, acute diarrhea), (L. reuteri, acute diarrhea)]	All_exclusion_criteria	[infant gut microbiome], [beneficial bacteria preventing infections in infants]		L. reuteri	probiotics	The Efficacy of Bifidobacterium longum BORI and Lactobacillus acidophilus AD031 Probiotic Treatment in Infants with Rotavirus Infection.	2017	Nutrients	A total of 57 infants hospitalized with rotavirus disease were included in this study. The children were randomly divided into the study's two treatment groups: three days of the oral administration of (i) a probiotics formula containing both Bifidobacterium longum BORI and Lactobacillus acidophilus AD031 (N = 28); or (ii) a placebo (probiotic-free skim milk, N = 29) and the standard therapy for …	Journal Article	gutmicrobiome-disease
https://www.ncbi.nlm.nih.gov/pubmed/?term=28813007	28813007	Several studies showed that various strains of probiotic bacteria, such as L. reuteri and L. rhamnosus, were effective in managing acute diarrhea caused by rotavirus in toddlers.	unnamed	2:[(L. rhamnosus, acute diarrhea), (L. reuteri, acute diarrhea)]	All_exclusion_criteria	[infant gut microbiome], [beneficial bacteria preventing infections in infants]		L. rhamnosus	probiotics	The Efficacy of Bifidobacterium longum BORI and Lactobacillus acidophilus AD031 Probiotic Treatment in Infants with Rotavirus Infection.	2017	Nutrients	A total of 57 infants hospitalized with rotavirus disease were included in this study. The children were randomly divided into the study's two treatment groups: three days of the oral administration of (i) a probiotics formula containing both Bifidobacterium longum BORI and Lactobacillus acidophilus AD031 (N = 28); or (ii) a placebo (probiotic-free skim milk, N = 29) and the standard therapy for …	Journal Article	gutmicrobiome-disease
https://www.ncbi.nlm.nih.gov/pubmed/?term=28813007	28813007	In contrast to the positive results mentioned above, a probiotic formula containing 10 9 CFU/day of B. lactis and 10 8 CFU/day of S. thermophilus failed to decrease the duration of rotavirus diarrhea [22].	unnamed	1:[(S. thermophilus, rotavirus diarrhea)]	All_exclusion_criteria	[infant gut microbiome], [beneficial bacteria preventing infections in infants]		S. thermophilus	not-relevant	The Efficacy of Bifidobacterium longum BORI and Lactobacillus acidophilus AD031 Probiotic Treatment in Infants with Rotavirus Infection.	2017	Nutrients	A total of 57 infants hospitalized with rotavirus disease were included in this study. The children were randomly divided into the study's two treatment groups: three days of the oral administration of (i) a probiotics formula containing both Bifidobacterium longum BORI and Lactobacillus acidophilus AD031 (N = 28); or (ii) a placebo (probiotic-free skim milk, N = 29) and the standard therapy for …	Journal Article	gutmicrobiome-disease
https://www.ncbi.nlm.nih.gov/pubmed/?term=28813007	28813007	The results of the present study demonstrated that a probiotic formula containing Bifidobacterium longum BORI and Lactobacillus acidophilus AD031 reduced the duration of rotavirus diarrhea in young Korean children.	unnamed	2:[(Lactobacillus acidophilus, rotavirus diarrhea), (Bifidobacterium longum, rotavirus diarrhea)]	All_exclusion_criteria	[infant gut microbiome], [beneficial bacteria preventing infections in infants]		Bifidobacterium longum	probiotics	The Efficacy of Bifidobacterium longum BORI and Lactobacillus acidophilus AD031 Probiotic Treatment in Infants with Rotavirus Infection.	2017	Nutrients	A total of 57 infants hospitalized with rotavirus disease were included in this study. The children were randomly divided into the study's two treatment groups: three days of the oral administration of (i) a probiotics formula containing both Bifidobacterium longum BORI and Lactobacillus acidophilus AD031 (N = 28); or (ii) a placebo (probiotic-free skim milk, N = 29) and the standard therapy for …	Journal Article	gutmicrobiome-disease
https://www.ncbi.nlm.nih.gov/pubmed/?term=28813007	28813007	The results of the present study demonstrated that a probiotic formula containing Bifidobacterium longum BORI and Lactobacillus acidophilus AD031 reduced the duration of rotavirus diarrhea in young Korean children.	unnamed	2:[(Lactobacillus acidophilus, rotavirus diarrhea), (Bifidobacterium longum, rotavirus diarrhea)]	All_exclusion_criteria	[infant gut microbiome], [beneficial bacteria preventing infections in infants]		Lactobacillus acidophilus	probiotics	The Efficacy of Bifidobacterium longum BORI and Lactobacillus acidophilus AD031 Probiotic Treatment in Infants with Rotavirus Infection.	2017	Nutrients	A total of 57 infants hospitalized with rotavirus disease were included in this study. The children were randomly divided into the study's two treatment groups: three days of the oral administration of (i) a probiotics formula containing both Bifidobacterium longum BORI and Lactobacillus acidophilus AD031 (N = 28); or (ii) a placebo (probiotic-free skim milk, N = 29) and the standard therapy for …	Journal Article	gutmicrobiome-disease
https://www.ncbi.nlm.nih.gov/pubmed/?term=28817095	28817095	In addition, it was recently shown in a mouse study that the combination of B. infantis with HMO decreased GI inflammation and permeability [182].	unnamed	1:[(B. infantis, GI inflammation)]	All_exclusion_criteria_Pubmed_only	[infant gut microbiome]	mouse	B. infantis	not-relevant	Human Milk and Allergic Diseases: An Unsolved Puzzle.	2017	Nutrients	There is conflicting evidence on the protective role of breastfeeding in relation to the development of allergic sensitisation and allergic disease. Studies vary in methodology and definition of outcomes, which lead to considerable heterogeneity. Human milk composition varies both within and between individuals, which may partially explain conflicting data. It is known that human milk composition…	Review	gutmicrobiome-disease
https://www.ncbi.nlm.nih.gov/pubmed/?term=28858247	28858247	Also, fecal calprotectin, a well-known marker of gut inflammation, was reduced in the infants supplemented with L. reuteri DSM 17938.	unnamed	1:[(gut inflammation, L. reuteri)]	No_animals_exclusion_criterion	[infant gut microbiome], [beneficial bacteria for the infants immune system], [beneficial bacteria preventing infections in infants]		L. reuteri	probiotics	Probiotic Supplementation in Preterm: Feeding Intolerance and Hospital Cost.	2017	Nutrients	We hypothesized that giving the probiotic strain Lactobacillus reuteri (L. reuteri) DSM 17938 to preterm, formula-fed infants would prevent an early traumatic intestinal inflammatory insult modulating intestinal cytokine profile and reducing the onset of feeding intolerance. Newborn were randomly allocated during the first 48 h of life to receive either daily probiotic (10⁸ colony forming units (…	Journal Article	gutmicrobiome-disease
https://www.ncbi.nlm.nih.gov/pubmed/?term=26809484	26809484	Probiotic efficacy in treatment of acute RV diarrhea was best exemplified for Lactobacillus rhamnosus GG (LGG), L. reuteri and some bifidobacteria in multiple randomized, double-blind, placebo-controlled trials (Table 1).	unnamed	2:[(diarrhea, Lactobacillus rhamnosus), (diarrhea, L. reuteri)]	All_exclusion_criteria	[infant gut microbiome], [beneficial bacteria for the infants immune system], [beneficial bacteria preventing infections in infants]		L. reuteri	probiotics	Comparison of probiotic lactobacilli and bifidobacteria effects, immune responses and rotavirus vaccines and infection in different host species.	2016	Vet Immunol Immunopathol	Different probiotic strains of Lactobacillus and Bifidobacterium genera possess significant and widely acknowledged health-promoting and immunomodulatory properties. They also provide an affordable means for prevention and treatment of various infectious, allergic and inflammatory conditions as demonstrated in numerous human and animal studies. Despite the ample evidence of protective effects of …	Review	gutmicrobiome-disease
https://www.ncbi.nlm.nih.gov/pubmed/?term=26809484	26809484	Probiotic efficacy in treatment of acute RV diarrhea was best exemplified for Lactobacillus rhamnosus GG (LGG), L. reuteri and some bifidobacteria in multiple randomized, double-blind, placebo-controlled trials (Table 1).	unnamed	2:[(diarrhea, Lactobacillus rhamnosus), (diarrhea, L. reuteri)]	All_exclusion_criteria	[infant gut microbiome], [beneficial bacteria for the infants immune system], [beneficial bacteria preventing infections in infants]		Lactobacillus rhamnosus	probiotics	Comparison of probiotic lactobacilli and bifidobacteria effects, immune responses and rotavirus vaccines and infection in different host species.	2016	Vet Immunol Immunopathol	Different probiotic strains of Lactobacillus and Bifidobacterium genera possess significant and widely acknowledged health-promoting and immunomodulatory properties. They also provide an affordable means for prevention and treatment of various infectious, allergic and inflammatory conditions as demonstrated in numerous human and animal studies. Despite the ample evidence of protective effects of …	Review	gutmicrobiome-disease
https://www.ncbi.nlm.nih.gov/pubmed/?term=26809484	26809484	These studies demonstrated that asymptomatic RVA infection did not affect colonization patterns of bifido- and enterobacteria in the gut of Indian neonates in the first month of life (Balamurugan et al., 2010), while RV diarrhea only negligibly altered the adherence properties of the evaluated probiotics (L. rhamnosus GG, L. casei Shirota, L. paracasei F19, L. acidophilus LA5, and B. lactis Bb12)…	unnamed	4:[(diarrhea, L. casei), (diarrhea, L. paracasei), (diarrhea, L. acidophilus), (diarrhea, L. rhamnosus)]	All_exclusion_criteria	[infant gut microbiome], [beneficial bacteria for the infants immune system], [beneficial bacteria preventing infections in infants]		L. acidophilus	probiotics	Comparison of probiotic lactobacilli and bifidobacteria effects, immune responses and rotavirus vaccines and infection in different host species.	2016	Vet Immunol Immunopathol	Different probiotic strains of Lactobacillus and Bifidobacterium genera possess significant and widely acknowledged health-promoting and immunomodulatory properties. They also provide an affordable means for prevention and treatment of various infectious, allergic and inflammatory conditions as demonstrated in numerous human and animal studies. Despite the ample evidence of protective effects of …	Review	gutmicrobiome-disease
https://www.ncbi.nlm.nih.gov/pubmed/?term=26809484	26809484	These studies demonstrated that asymptomatic RVA infection did not affect colonization patterns of bifido- and enterobacteria in the gut of Indian neonates in the first month of life (Balamurugan et al., 2010), while RV diarrhea only negligibly altered the adherence properties of the evaluated probiotics (L. rhamnosus GG, L. casei Shirota, L. paracasei F19, L. acidophilus LA5, and B. lactis Bb12)…	unnamed	4:[(diarrhea, L. casei), (diarrhea, L. paracasei), (diarrhea, L. acidophilus), (diarrhea, L. rhamnosus)]	All_exclusion_criteria	[infant gut microbiome], [beneficial bacteria for the infants immune system], [beneficial bacteria preventing infections in infants]		L. casei	probiotics	Comparison of probiotic lactobacilli and bifidobacteria effects, immune responses and rotavirus vaccines and infection in different host species.	2016	Vet Immunol Immunopathol	Different probiotic strains of Lactobacillus and Bifidobacterium genera possess significant and widely acknowledged health-promoting and immunomodulatory properties. They also provide an affordable means for prevention and treatment of various infectious, allergic and inflammatory conditions as demonstrated in numerous human and animal studies. Despite the ample evidence of protective effects of …	Review	gutmicrobiome-disease
https://www.ncbi.nlm.nih.gov/pubmed/?term=26809484	26809484	These studies demonstrated that asymptomatic RVA infection did not affect colonization patterns of bifido- and enterobacteria in the gut of Indian neonates in the first month of life (Balamurugan et al., 2010), while RV diarrhea only negligibly altered the adherence properties of the evaluated probiotics (L. rhamnosus GG, L. casei Shirota, L. paracasei F19, L. acidophilus LA5, and B. lactis Bb12)…	unnamed	4:[(diarrhea, L. casei), (diarrhea, L. paracasei), (diarrhea, L. acidophilus), (diarrhea, L. rhamnosus)]	All_exclusion_criteria	[infant gut microbiome], [beneficial bacteria for the infants immune system], [beneficial bacteria preventing infections in infants]		L. paracasei	probiotics	Comparison of probiotic lactobacilli and bifidobacteria effects, immune responses and rotavirus vaccines and infection in different host species.	2016	Vet Immunol Immunopathol	Different probiotic strains of Lactobacillus and Bifidobacterium genera possess significant and widely acknowledged health-promoting and immunomodulatory properties. They also provide an affordable means for prevention and treatment of various infectious, allergic and inflammatory conditions as demonstrated in numerous human and animal studies. Despite the ample evidence of protective effects of …	Review	gutmicrobiome-disease
https://www.ncbi.nlm.nih.gov/pubmed/?term=26809484	26809484	These studies demonstrated that asymptomatic RVA infection did not affect colonization patterns of bifido- and enterobacteria in the gut of Indian neonates in the first month of life (Balamurugan et al., 2010), while RV diarrhea only negligibly altered the adherence properties of the evaluated probiotics (L. rhamnosus GG, L. casei Shirota, L. paracasei F19, L. acidophilus LA5, and B. lactis Bb12)…	unnamed	4:[(diarrhea, L. casei), (diarrhea, L. paracasei), (diarrhea, L. acidophilus), (diarrhea, L. rhamnosus)]	All_exclusion_criteria	[infant gut microbiome], [beneficial bacteria for the infants immune system], [beneficial bacteria preventing infections in infants]		L. rhamnosus	probiotics	Comparison of probiotic lactobacilli and bifidobacteria effects, immune responses and rotavirus vaccines and infection in different host species.	2016	Vet Immunol Immunopathol	Different probiotic strains of Lactobacillus and Bifidobacterium genera possess significant and widely acknowledged health-promoting and immunomodulatory properties. They also provide an affordable means for prevention and treatment of various infectious, allergic and inflammatory conditions as demonstrated in numerous human and animal studies. Despite the ample evidence of protective effects of …	Review	gutmicrobiome-disease
https://www.ncbi.nlm.nih.gov/pubmed/?term=26832746	26832746	Lactobacillus reuteri DSM 17938 (parent strain L. reuteri ATCC 55730) [9] has been safely used in infants [10] and adults in the US and Europe [11] and recently in adults in the Peruvian Amazon [12] and has been reported to prevent or reduce diarrhea and gastrointestinal and respiratory infections [13-15], reduce pathogen colonization and alter microbiota composition [16, 17], reduce infant colic…	unnamed	8:[(Helicobacter pylori, respiratory infections), (diarrhea, Helicobacter pylori), (L. reuteri, abdominal pain), (Lactobacillus, abdominal pain), (L. reuteri, respiratory infections), (Helicobacter pylori, abdominal pain), (Lactobacillus, diarrhea), (Lactobacillus, respiratory infections)]	All_exclusion_criteria	[infant gut microbiome]		L. reuteri	probiotics	Safety and acceptability of Lactobacillus reuteri DSM 17938 and Bifidobacterium longum subspecies infantis 35624 in Bangladeshi infants: a phase I randomized clinical trial.	2016	BMC Complement Altern Med	BACKGROUND: Probiotics have rarely been studied in young healthy infants from low-income countries. This phase I study investigated the safety and acceptability of two probiotics in Bangladesh.METHODS: Healthy infants aged four to twelve weeks from urban slums in Bangladesh were randomized to one of three different intervention dosing arms (daily, weekly, biweekly - once every two weeks) of Lacto…	Journal Article	gutmicrobiome-disease
https://www.ncbi.nlm.nih.gov/pubmed/?term=26872618	26872618	The recent publication of the much awaited PiPS trial 60 which showed no improvement in NEC, sepsis, or mortality in 1315 premature infants with gestational age 23-30 weeks randomized to receive either B. breve (strain BBG-001) or placebo underscores the importance of determining the best species and strain of probiotic for NEC prevention and that this choice may differ based on populations and g…	introduction	1:[(sepsis, B. breve)]	All_exclusion_criteria	[infant gut microbiome], [infant nutrition and microbiome metabolism], [beneficial bacteria for the infants immune system], [beneficial bacteria preventing infections in infants]		B. breve	probiotics	Prevention of Necrotizing Enterocolitis Through Manipulation of the Intestinal Microbiota of the Premature Infant.	2016	Clin Ther	In spite of four decades of research, necrotizing enterocolitis (NEC) remains the most common gastrointestinal complication in premature infants with high mortality and long-term morbidity. The composition of the intestinal microbiota of the premature infant differs dramatically from that of the healthy term infant and appears to be an important risk factor for NEC.</AbstractText>: In spite of fo…	Review	gutmicrobiome-disease
https://www.ncbi.nlm.nih.gov/pubmed/?term=27012237	27012237	The aim of this research was to determine how L. plantarum combats E. coli infection and why it is a representative probiotic in the intestine.	abstract	1:[(L. plantarum, E. coli infection)]	All_exclusion_criteria	[infant gut microbiome], [beneficial bacteria preventing infections in infants]		L. plantarum	not-relevant	Escherichia coli-Derived Uracil Increases the Antibacterial Activity and Growth Rate of Lactobacillus plantarum.	2016	J Microbiol Biotechnol	Lactobacillus plantarum (L. plantarum) is a representative probiotic. In particular, L. plantarum is the first commensal bacterium to colonize the intestine of infants. For this reason, the initial settlement of L. plantarum can play an important role in determining an infant's health as well as their eventual health status as an adult. In addition, L. plantarum combats pathogenic infections (suc…	Journal Article	gutmicrobiome-disease
https://www.ncbi.nlm.nih.gov/pubmed/?term=27074706	27074706	Lactobacillus species are used as probiotics [141], with L. salivarius being effective against Listeria infection [142] and L. reuteri being preventive against antibiotic-associated diarrhea [143].	unnamed	4:[(diarrhea, L. reuteri), (Lactobacillus, diarrhea), (Listeria, diarrhea), (diarrhea, L. salivarius)]	All_exclusion_criteria	[infant gut microbiome], [beneficial bacteria for the infants immune system], [beneficial bacteria preventing infections in infants]		L. reuteri	probiotics	The effects of antibiotics on the microbiome throughout development and alternative approaches for therapeutic modulation.	2016	Genome Med	The widespread use of antibiotics in the past 80 years has saved millions of human lives, facilitated technological progress and killed incalculable numbers of microbes, both pathogenic and commensal. Human-associated microbes perform an array of important functions, and we are now just beginning to understand the ways in which antibiotics have reshaped their ecology and the functional consequenc…	Review	gutmicrobiome-disease
https://www.ncbi.nlm.nih.gov/pubmed/?term=27074706	27074706	Lactobacillus species are used as probiotics [141], with L. salivarius being effective against Listeria infection [142] and L. reuteri being preventive against antibiotic-associated diarrhea [143].	unnamed	4:[(diarrhea, L. reuteri), (Lactobacillus, diarrhea), (Listeria, diarrhea), (diarrhea, L. salivarius)]	All_exclusion_criteria	[infant gut microbiome], [beneficial bacteria for the infants immune system], [beneficial bacteria preventing infections in infants]		L. salivarius	probiotics	The effects of antibiotics on the microbiome throughout development and alternative approaches for therapeutic modulation.	2016	Genome Med	The widespread use of antibiotics in the past 80 years has saved millions of human lives, facilitated technological progress and killed incalculable numbers of microbes, both pathogenic and commensal. Human-associated microbes perform an array of important functions, and we are now just beginning to understand the ways in which antibiotics have reshaped their ecology and the functional consequenc…	Review	gutmicrobiome-disease
https://www.ncbi.nlm.nih.gov/pubmed/?term=27081478	27081478	Orally administered Lactobacillus casei subspecies rhamnosus, Lactobacillus reuteri, and Lactobacillus rhamnosus were effective in the prevention of late-onset sepsis and GIT colonization by Candida in preterm very low birth weight infants.	abstract	5:[(sepsis, Lactobacillus casei), (Lactobacillus, sepsis), (sepsis, Lactobacillus reuteri), (Lactobacillus, sepsis), (sepsis, Lactobacillus rhamnosus)]	No_animals_exclusion_criterion	[infant gut microbiome], [beneficial bacteria for the infants immune system], [beneficial bacteria preventing infections in infants]	preterm	Lactobacillus casei	probiotics	Probiotics in critically ill children.	2016	F1000Res	Gut microflora contribute greatly to immune and nutritive functions and act as a physical barrier against pathogenic organisms across the gut mucosa. Critical illness disrupts the balance between host and gut microflora, facilitating colonization, overgrowth, and translocation of pathogens and microbial products across intestinal mucosal barrier and causing systemic inflammatory response syndrome…	Review	gutmicrobiome-disease
https://www.ncbi.nlm.nih.gov/pubmed/?term=27081478	27081478	Orally administered Lactobacillus casei subspecies rhamnosus, Lactobacillus reuteri, and Lactobacillus rhamnosus were effective in the prevention of late-onset sepsis and GIT colonization by Candida in preterm very low birth weight infants.	abstract	5:[(sepsis, Lactobacillus casei), (Lactobacillus, sepsis), (sepsis, Lactobacillus reuteri), (Lactobacillus, sepsis), (sepsis, Lactobacillus rhamnosus)]	No_animals_exclusion_criterion	[infant gut microbiome], [beneficial bacteria for the infants immune system], [beneficial bacteria preventing infections in infants]	preterm	Lactobacillus reuteri	probiotics	Probiotics in critically ill children.	2016	F1000Res	Gut microflora contribute greatly to immune and nutritive functions and act as a physical barrier against pathogenic organisms across the gut mucosa. Critical illness disrupts the balance between host and gut microflora, facilitating colonization, overgrowth, and translocation of pathogens and microbial products across intestinal mucosal barrier and causing systemic inflammatory response syndrome…	Review	gutmicrobiome-disease
https://www.ncbi.nlm.nih.gov/pubmed/?term=27081478	27081478	Orally administered Lactobacillus casei subspecies rhamnosus, Lactobacillus reuteri, and Lactobacillus rhamnosus were effective in the prevention of late-onset sepsis and GIT colonization by Candida in preterm very low birth weight infants.	abstract	5:[(sepsis, Lactobacillus casei), (Lactobacillus, sepsis), (sepsis, Lactobacillus reuteri), (Lactobacillus, sepsis), (sepsis, Lactobacillus rhamnosus)]	No_animals_exclusion_criterion	[infant gut microbiome], [beneficial bacteria for the infants immune system], [beneficial bacteria preventing infections in infants]	preterm	Lactobacillus rhamnosus	probiotics	Probiotics in critically ill children.	2016	F1000Res	Gut microflora contribute greatly to immune and nutritive functions and act as a physical barrier against pathogenic organisms across the gut mucosa. Critical illness disrupts the balance between host and gut microflora, facilitating colonization, overgrowth, and translocation of pathogens and microbial products across intestinal mucosal barrier and causing systemic inflammatory response syndrome…	Review	gutmicrobiome-disease
https://www.ncbi.nlm.nih.gov/pubmed/?term=27081478	27081478	This was followed by a negative study showing that 7 days of L. rhamnosus GG supplementation starting with the first feed was not effective in reducing the incidence of urinary tract infection, NEC, or sepsis in preterm infants 18.	unnamed	2:[(L. rhamnosus, urinary tract infection), (sepsis, L. rhamnosus)]	No_animals_exclusion_criterion	[infant gut microbiome], [beneficial bacteria for the infants immune system], [beneficial bacteria preventing infections in infants]	preterm	L. rhamnosus	probiotics	Probiotics in critically ill children.	2016	F1000Res	Gut microflora contribute greatly to immune and nutritive functions and act as a physical barrier against pathogenic organisms across the gut mucosa. Critical illness disrupts the balance between host and gut microflora, facilitating colonization, overgrowth, and translocation of pathogens and microbial products across intestinal mucosal barrier and causing systemic inflammatory response syndrome…	Review	gutmicrobiome-disease
https://www.ncbi.nlm.nih.gov/pubmed/?term=27081478	27081478	More recently, Oncel et al. 36, in a RCT, demonstrated that prophylactic oral administration of L. reuteri in preterm infants (gestational age of not more than 32 weeks and birth weight of not more than 1500g) was as effective as nystatin in the prevention of fungal colonization and invasive candidiasis and reduced the incidence of sepsis, feeding intolerance, and duration of hospitalization.Limi…	unnamed	2:[(L. reuteri, Candida infection), (candidiasis, L. reuteri)]	No_animals_exclusion_criterion	[infant gut microbiome], [beneficial bacteria for the infants immune system], [beneficial bacteria preventing infections in infants]	preterm	L. reuteri	probiotics	Probiotics in critically ill children.	2016	F1000Res	Gut microflora contribute greatly to immune and nutritive functions and act as a physical barrier against pathogenic organisms across the gut mucosa. Critical illness disrupts the balance between host and gut microflora, facilitating colonization, overgrowth, and translocation of pathogens and microbial products across intestinal mucosal barrier and causing systemic inflammatory response syndrome…	Review	gutmicrobiome-disease
https://www.ncbi.nlm.nih.gov/pubmed/?term=27081478	27081478	The use of L. rhamnosus GG in critically ill children was found to have a statistically non-significant trend toward increase in nosocomial infection 29.	unnamed	1:[(L. rhamnosus, nosocomial infection)]	No_animals_exclusion_criterion	[infant gut microbiome], [beneficial bacteria for the infants immune system], [beneficial bacteria preventing infections in infants]		L. rhamnosus	probiotics	Probiotics in critically ill children.	2016	F1000Res	Gut microflora contribute greatly to immune and nutritive functions and act as a physical barrier against pathogenic organisms across the gut mucosa. Critical illness disrupts the balance between host and gut microflora, facilitating colonization, overgrowth, and translocation of pathogens and microbial products across intestinal mucosal barrier and causing systemic inflammatory response syndrome…	Review	gutmicrobiome-disease
https://www.ncbi.nlm.nih.gov/pubmed/?term=27124686	27124686	There is increasing evidence that probiotic use in premature neonates reduces the risk of developing necrotizing enterocolitis.22 However, a previous small study noted no effect of L. acidophilus on gastrointestinal colonization of premature infants, 23 and a recent study on infants with colic showed no impact of Lactobacillus reuteri on gastrointestinal microbiome diversity.	discussion	2:[(enterocolitis, Lactobacillus), (enterocolitis, L. acidophilus)]	All_exclusion_criteria	[infant gut microbiome], [beneficial bacteria preventing infections in infants]		L. acidophilus	probiotics	High Prevalence of Antimicrobial-resistant Gram-negative Colonization in Hospitalized Cambodian Infants.	2016	Pediatr Infect Dis J	BACKGROUND: Antimicrobial-resistant Gram-negative infections are a significant cause of mortality in young infants. We aimed to determine characteristics of, and risk factors for, colonization and invasive infection caused by 3rd generation cephalosporin (3GC) or carbapenem-resistant organisms in outborn infants admitted to a neonatal unit (NU) in Cambodia.METHODS: During the first year of operat…	Journal Article	gutmicrobiome-disease
https://www.ncbi.nlm.nih.gov/pubmed/?term=27199974	27199974	Regarding the efficacy of these microorganisms in treating rotavirus-related diarrhea, a number of probiotics have been reported including Bifidobacterium longum and Lactobacillus acidophilus strains (Lee et al., 2014) and commercial probiotic strains such as Lactobacillus GG (Sindhu et al., 2014).	unnamed	3:[(diarrhea, Bifidobacterium longum), (diarrhea, Lactobacillus), (diarrhea, Lactobacillus acidophilus)]	No_animals_exclusion_criterion	[infant gut microbiome], [beneficial bacteria preventing infections in infants]		Bifidobacterium longum	probiotics	Identification of a Peptide Produced by Bifidobacterium longum CECT 7210 with Antirotaviral Activity.	2016	Front Microbiol	Rotavirus is one of the main causes of acute diarrhea and enteritis in infants. Currently, studies are underway to assess the use of probiotics to improve rotavirus vaccine protection. A previous work demonstrated that the probiotic strain Bifidobacterium longum subsp. infantis CECT 7210 is able to hinder rotavirus replication both in vitro and in vivo. The present study takes a systematic approa…	Journal Article	gutmicrobiome-disease
https://www.ncbi.nlm.nih.gov/pubmed/?term=27199974	27199974	Regarding the efficacy of these microorganisms in treating rotavirus-related diarrhea, a number of probiotics have been reported including Bifidobacterium longum and Lactobacillus acidophilus strains (Lee et al., 2014) and commercial probiotic strains such as Lactobacillus GG (Sindhu et al., 2014).	unnamed	3:[(diarrhea, Bifidobacterium longum), (diarrhea, Lactobacillus), (diarrhea, Lactobacillus acidophilus)]	No_animals_exclusion_criterion	[infant gut microbiome], [beneficial bacteria preventing infections in infants]		Lactobacillus acidophilus	probiotics	Identification of a Peptide Produced by Bifidobacterium longum CECT 7210 with Antirotaviral Activity.	2016	Front Microbiol	Rotavirus is one of the main causes of acute diarrhea and enteritis in infants. Currently, studies are underway to assess the use of probiotics to improve rotavirus vaccine protection. A previous work demonstrated that the probiotic strain Bifidobacterium longum subsp. infantis CECT 7210 is able to hinder rotavirus replication both in vitro and in vivo. The present study takes a systematic approa…	Journal Article	gutmicrobiome-disease
https://www.ncbi.nlm.nih.gov/pubmed/?term=27199974	27199974	Supernatant treated with proteases showed no inhibition of rotavirus infection via either strategy A or B (Table 2) and confirmed the proteinaceous nature of the active compound. Table 2 Assay for in vitro activity against human rotavirus SA11 in MA-104 cell line in supernatants obtained with the growth of B. longum subsp.	unnamed	1:[(rotavirus infection, B. longum)]	No_animals_exclusion_criterion	[infant gut microbiome], [beneficial bacteria preventing infections in infants]	vitro	B. longum	probiotics	Identification of a Peptide Produced by Bifidobacterium longum CECT 7210 with Antirotaviral Activity.	2016	Front Microbiol	Rotavirus is one of the main causes of acute diarrhea and enteritis in infants. Currently, studies are underway to assess the use of probiotics to improve rotavirus vaccine protection. A previous work demonstrated that the probiotic strain Bifidobacterium longum subsp. infantis CECT 7210 is able to hinder rotavirus replication both in vitro and in vivo. The present study takes a systematic approa…	Journal Article	gutmicrobiome-disease
https://www.ncbi.nlm.nih.gov/pubmed/?term=27199974	27199974	Likewise, Lee et al. (2014) found that B. longum (IBG) and L. acidophilus (LA) strongly inhibited rotavirus infection using Vero cell line, but did not identify the mechanism further.	unnamed	2:[(L. acidophilus, rotavirus infection), (B. longum, rotavirus infection)]	No_animals_exclusion_criterion	[infant gut microbiome], [beneficial bacteria preventing infections in infants]		B. longum	probiotics	Identification of a Peptide Produced by Bifidobacterium longum CECT 7210 with Antirotaviral Activity.	2016	Front Microbiol	Rotavirus is one of the main causes of acute diarrhea and enteritis in infants. Currently, studies are underway to assess the use of probiotics to improve rotavirus vaccine protection. A previous work demonstrated that the probiotic strain Bifidobacterium longum subsp. infantis CECT 7210 is able to hinder rotavirus replication both in vitro and in vivo. The present study takes a systematic approa…	Journal Article	gutmicrobiome-disease
https://www.ncbi.nlm.nih.gov/pubmed/?term=27199974	27199974	Likewise, Lee et al. (2014) found that B. longum (IBG) and L. acidophilus (LA) strongly inhibited rotavirus infection using Vero cell line, but did not identify the mechanism further.	unnamed	2:[(L. acidophilus, rotavirus infection), (B. longum, rotavirus infection)]	No_animals_exclusion_criterion	[infant gut microbiome], [beneficial bacteria preventing infections in infants]		L. acidophilus	probiotics	Identification of a Peptide Produced by Bifidobacterium longum CECT 7210 with Antirotaviral Activity.	2016	Front Microbiol	Rotavirus is one of the main causes of acute diarrhea and enteritis in infants. Currently, studies are underway to assess the use of probiotics to improve rotavirus vaccine protection. A previous work demonstrated that the probiotic strain Bifidobacterium longum subsp. infantis CECT 7210 is able to hinder rotavirus replication both in vitro and in vivo. The present study takes a systematic approa…	Journal Article	gutmicrobiome-disease
https://www.ncbi.nlm.nih.gov/pubmed/?term=27276856	27276856	The study aimed to determine optimal time efficiency of a synbiotic (5 x 109 Lactobacillus acidophilus Rosell-52, Bifidobacterium infantis Rosell-33, Bifidobacterium bifidum Rosell-71) in controlling respiratory infections and wheezing disease.	abstract	3:[(Lactobacillus acidophilus, respiratory infections), (Bifidobacterium bifidum, respiratory infections), (Bifidobacterium, respiratory infections)]	All_exclusion_criteria	[infant gut microbiome], [beneficial bacteria for the infants immune system], [beneficial bacteria preventing infections in infants]		Bifidobacterium bifidum	probiotics	Clinical trial/experimental study (consort compliant): Optimal time period to achieve the effects on synbiotic-controlled wheezing and respiratory infections in young children.	2016	Srp Arh Celok Lek	INTRODUCTION: Urban life is often followed by immune dysfunction and loss of immune tolerance in the youngest children.OBJECTIVE: The study aimed to determine optimal time efficiency of a synbiotic (5 x 10⁹ Lactobacillus acidophilus Rosell-52, Bifidobacterium infantis Rosell-33, Bifidobacterium bifidum Rosell-71) in controlling respiratory infections and wheezing disease.METHODS: We randomly sele…	Journal Article	gutmicrobiome-disease
https://www.ncbi.nlm.nih.gov/pubmed/?term=27276856	27276856	The study aimed to determine optimal time efficiency of a synbiotic (5 x 109 Lactobacillus acidophilus Rosell-52, Bifidobacterium infantis Rosell-33, Bifidobacterium bifidum Rosell-71) in controlling respiratory infections and wheezing disease.	abstract	3:[(Lactobacillus acidophilus, respiratory infections), (Bifidobacterium bifidum, respiratory infections), (Bifidobacterium, respiratory infections)]	All_exclusion_criteria	[infant gut microbiome], [beneficial bacteria for the infants immune system], [beneficial bacteria preventing infections in infants]		Lactobacillus acidophilus	probiotics	Clinical trial/experimental study (consort compliant): Optimal time period to achieve the effects on synbiotic-controlled wheezing and respiratory infections in young children.	2016	Srp Arh Celok Lek	INTRODUCTION: Urban life is often followed by immune dysfunction and loss of immune tolerance in the youngest children.OBJECTIVE: The study aimed to determine optimal time efficiency of a synbiotic (5 x 10⁹ Lactobacillus acidophilus Rosell-52, Bifidobacterium infantis Rosell-33, Bifidobacterium bifidum Rosell-71) in controlling respiratory infections and wheezing disease.METHODS: We randomly sele…	Journal Article	gutmicrobiome-disease
https://www.ncbi.nlm.nih.gov/pubmed/?term=27341804	27341804	L. casei Shirota contained in Yakult products has also been demonstrated to relieve gastrointestinal symptoms, prevent viral infections and reduce risk for various cancers [31-35].	unnamed	1:[(L. casei, viral infections)]	No_animals_exclusion_criterion	[infant gut microbiome], [beneficial bacteria preventing infections in infants]		L. casei	probiotics	Antiviral activity of Lactobacillus reuteri Protectis against Coxsackievirus A and Enterovirus 71 infection in human skeletal muscle and colon cell lines.	2016	Virol J	BACKGROUND: Recurrence of hand, foot and mouth disease (HFMD) pandemics continues to threaten public health. Despite increasing awareness and efforts, effective vaccine and drug treatment have yet to be available. Probiotics have gained recognition in the field of healthcare worldwide, and have been extensively prescribed to babies and young children to relieve gastrointestinal (GI) disturbances …	Journal Article	gutmicrobiome-disease
https://www.ncbi.nlm.nih.gov/pubmed/?term=27449926	27449926	The ultimate goal of this trial is to establish a recommended starting dose of B. infantis for further efficacy-testing phase II trials designed to evaluate B. infantis for the prevention of atopic dermatitis and food allergies in at-risk children.	abstract	1:[(B. infantis, food allergies)]	All_exclusion_criteria	[infant gut microbiome]		B. infantis	not-relevant	Dietary supplementation with Bifidobacterium longum subsp. infantis (B. infantis) in healthy breastfed infants: study protocol for a randomised controlled trial.	2016	Trials	BACKGROUND: The development of probiotics as therapies to cure or prevent disease lags far behind that of other investigational medications. Rigorously designed phase I clinical trials are nearly non-existent in the field of probiotic research, which is a contributing factor to this disparity. As a consequence, how to appropriately dose probiotics to study their efficacy is unknown. Herein we pro…	Journal Article	gutmicrobiome-disease
https://www.ncbi.nlm.nih.gov/pubmed/?term=27449926	27449926	If successful, this study will be the first of its kind to establish a standardised dosing regime for probiotic supplementation in infants and will serve as a platform from which to design phase II and III trials to investigate the ability of B. infantis to protect against the development of a variety of childhood illnesses, including atopic dermatitis and food allergies.	unnamed	1:[(B. infantis, food allergies)]	All_exclusion_criteria	[infant gut microbiome]		B. infantis	not-relevant	Dietary supplementation with Bifidobacterium longum subsp. infantis (B. infantis) in healthy breastfed infants: study protocol for a randomised controlled trial.	2016	Trials	BACKGROUND: The development of probiotics as therapies to cure or prevent disease lags far behind that of other investigational medications. Rigorously designed phase I clinical trials are nearly non-existent in the field of probiotic research, which is a contributing factor to this disparity. As a consequence, how to appropriately dose probiotics to study their efficacy is unknown. Herein we pro…	Journal Article	gutmicrobiome-disease
https://www.ncbi.nlm.nih.gov/pubmed/?term=27449926	27449926	If the safety monitoring board deems that one or more of the three infants in the B. infantis supplementation group experienced an adverse event (such as fever >38.9°C (102°F), abdominal pain or colic, blood or purulence in the stool, diarrhoea or vomiting) then additional dose escalation will be halted.	unnamed	1:[(B. infantis, abdominal pain)]	All_exclusion_criteria	[infant gut microbiome]		B. infantis	not-relevant	Dietary supplementation with Bifidobacterium longum subsp. infantis (B. infantis) in healthy breastfed infants: study protocol for a randomised controlled trial.	2016	Trials	BACKGROUND: The development of probiotics as therapies to cure or prevent disease lags far behind that of other investigational medications. Rigorously designed phase I clinical trials are nearly non-existent in the field of probiotic research, which is a contributing factor to this disparity. As a consequence, how to appropriately dose probiotics to study their efficacy is unknown. Herein we pro…	Journal Article	gutmicrobiome-disease
https://www.ncbi.nlm.nih.gov/pubmed/?term=27449926	27449926	The described cases of bifidobacterium bacteraemia include one adult that developed incidental sepsis following acupuncture, and two infants that received Bifidobacterium breve or Bifidobacterium longum as a probiotic supplement.	unnamed	3:[(bifidobacterium, sepsis), (sepsis, Bifidobacterium breve), (sepsis, Bifidobacterium longum)]	All_exclusion_criteria	[infant gut microbiome]		Bifidobacterium breve	probiotics	Dietary supplementation with Bifidobacterium longum subsp. infantis (B. infantis) in healthy breastfed infants: study protocol for a randomised controlled trial.	2016	Trials	BACKGROUND: The development of probiotics as therapies to cure or prevent disease lags far behind that of other investigational medications. Rigorously designed phase I clinical trials are nearly non-existent in the field of probiotic research, which is a contributing factor to this disparity. As a consequence, how to appropriately dose probiotics to study their efficacy is unknown. Herein we pro…	Journal Article	gutmicrobiome-disease
https://www.ncbi.nlm.nih.gov/pubmed/?term=27449926	27449926	The described cases of bifidobacterium bacteraemia include one adult that developed incidental sepsis following acupuncture, and two infants that received Bifidobacterium breve or Bifidobacterium longum as a probiotic supplement.	unnamed	3:[(bifidobacterium, sepsis), (sepsis, Bifidobacterium breve), (sepsis, Bifidobacterium longum)]	All_exclusion_criteria	[infant gut microbiome]		Bifidobacterium longum	probiotics	Dietary supplementation with Bifidobacterium longum subsp. infantis (B. infantis) in healthy breastfed infants: study protocol for a randomised controlled trial.	2016	Trials	BACKGROUND: The development of probiotics as therapies to cure or prevent disease lags far behind that of other investigational medications. Rigorously designed phase I clinical trials are nearly non-existent in the field of probiotic research, which is a contributing factor to this disparity. As a consequence, how to appropriately dose probiotics to study their efficacy is unknown. Herein we pro…	Journal Article	gutmicrobiome-disease
https://www.ncbi.nlm.nih.gov/pubmed/?term=27504147	27504147	1999 Pediatrics 279 9th Pessi et al. [40] Interleukin-10 generation in atopic children following oral lactobacillus rhamnosus GG 2000 Clinical and Experimental Allergy 273 10th Hoyos [37] Reduced incidence of necrotizing enterocolitis associated with enteral administration of Lactobacillus acidophilus and Bifidobacterium infantis to neonates in an intensive care unit 1999 International Journal of…	results	2:[(enterocolitis, Lactobacillus acidophilus), (enterocolitis, Bifidobacterium)]	All_exclusion_criteria	[infant gut microbiome]		Lactobacillus acidophilus	probiotics	Assessing worldwide research activity on probiotics in pediatrics using Scopus database: 1994-2014.	2016	World Allergy Organ J	BACKGROUND: A wide variety of probiotic products has been introduced into the market in the past decade. Research trends and activity on probiotics help understand how these products were evolved and their potential future role in medicine. The objective of this study was to assess the research activity on probiotics in pediatrics using bibliometric indicators and network visualization.METHODS: O…	Journal Article	gutmicrobiome-disease
https://www.ncbi.nlm.nih.gov/pubmed/?term=27594848	27594848	Techniques Reference Infants Allergic mothers ↑ B. adolescentis q-PCR Grönlund et al., 2007 Coeliac disease (Non-active) ↓B. longum; ↑ B. dentium q-PCR Collado et al., 2008a Celiac disease ↓B. longum q-PCR Palma et al., 2012 Allergic diseases ↓B. longum ↑ B. pseudocatenulatum, B. catenulatum Culture-based analyses Akay et al., 2014 Adults Allergy ↑ B. adolescentis PCR-DGGE Stsepetova et al., 2007…	unnamed	22:[(Coeliac disease, B. longum), (Coeliac disease, B. pseudocatenulatum), (Coeliac disease, B. catenulatum), (Coeliac disease, B. adolescentis), (Coeliac disease, B. catenulatum), (Coeliac disease, B. pseudocatenulatum), (Coeliac disease, B. gallicum), (Coeliac disease, B. adolescentis), (Coeliac disease, B. dentium), (Coeliac disease, B. catenulatum), (Coeliac disease, B. longum), (Coeliac dise…	All_exclusion_criteria	[infant gut microbiome]		B. animalis	not-relevant	Gut Bifidobacteria Populations in Human Health and Aging.	2016	Front Microbiol	The intestinal microbiota has increasingly been shown to have a vital role in various aspects of human health. Indeed, several studies have linked alterations in the gut microbiota with the development of different diseases. Among the vast gut bacterial community, Bifidobacterium is a genus which dominates the intestine of healthy breast-fed infants whereas in adulthood the levels are lower but r…	Review	gutmicrobiome-disease
https://www.ncbi.nlm.nih.gov/pubmed/?term=27594848	27594848	Techniques Reference Infants Allergic mothers ↑ B. adolescentis q-PCR Grönlund et al., 2007 Coeliac disease (Non-active) ↓B. longum; ↑ B. dentium q-PCR Collado et al., 2008a Celiac disease ↓B. longum q-PCR Palma et al., 2012 Allergic diseases ↓B. longum ↑ B. pseudocatenulatum, B. catenulatum Culture-based analyses Akay et al., 2014 Adults Allergy ↑ B. adolescentis PCR-DGGE Stsepetova et al., 2007…	unnamed	22:[(Coeliac disease, B. longum), (Coeliac disease, B. pseudocatenulatum), (Coeliac disease, B. catenulatum), (Coeliac disease, B. adolescentis), (Coeliac disease, B. catenulatum), (Coeliac disease, B. pseudocatenulatum), (Coeliac disease, B. gallicum), (Coeliac disease, B. adolescentis), (Coeliac disease, B. dentium), (Coeliac disease, B. catenulatum), (Coeliac disease, B. longum), (Coeliac dise…	All_exclusion_criteria	[infant gut microbiome]		B. adolescentis	probiotics	Gut Bifidobacteria Populations in Human Health and Aging.	2016	Front Microbiol	The intestinal microbiota has increasingly been shown to have a vital role in various aspects of human health. Indeed, several studies have linked alterations in the gut microbiota with the development of different diseases. Among the vast gut bacterial community, Bifidobacterium is a genus which dominates the intestine of healthy breast-fed infants whereas in adulthood the levels are lower but r…	Review	gutmicrobiome-disease
https://www.ncbi.nlm.nih.gov/pubmed/?term=27594848	27594848	Techniques Reference Infants Allergic mothers ↑ B. adolescentis q-PCR Grönlund et al., 2007 Coeliac disease (Non-active) ↓B. longum; ↑ B. dentium q-PCR Collado et al., 2008a Celiac disease ↓B. longum q-PCR Palma et al., 2012 Allergic diseases ↓B. longum ↑ B. pseudocatenulatum, B. catenulatum Culture-based analyses Akay et al., 2014 Adults Allergy ↑ B. adolescentis PCR-DGGE Stsepetova et al., 2007…	unnamed	22:[(Coeliac disease, B. longum), (Coeliac disease, B. pseudocatenulatum), (Coeliac disease, B. catenulatum), (Coeliac disease, B. adolescentis), (Coeliac disease, B. catenulatum), (Coeliac disease, B. pseudocatenulatum), (Coeliac disease, B. gallicum), (Coeliac disease, B. adolescentis), (Coeliac disease, B. dentium), (Coeliac disease, B. catenulatum), (Coeliac disease, B. longum), (Coeliac dise…	All_exclusion_criteria	[infant gut microbiome]		B. longum	probiotics	Gut Bifidobacteria Populations in Human Health and Aging.	2016	Front Microbiol	The intestinal microbiota has increasingly been shown to have a vital role in various aspects of human health. Indeed, several studies have linked alterations in the gut microbiota with the development of different diseases. Among the vast gut bacterial community, Bifidobacterium is a genus which dominates the intestine of healthy breast-fed infants whereas in adulthood the levels are lower but r…	Review	gutmicrobiome-disease
https://www.ncbi.nlm.nih.gov/pubmed/?term=27594848	27594848	Techniques Reference Infants Allergic mothers ↑ B. adolescentis q-PCR Grönlund et al., 2007 Coeliac disease (Non-active) ↓B. longum; ↑ B. dentium q-PCR Collado et al., 2008a Celiac disease ↓B. longum q-PCR Palma et al., 2012 Allergic diseases ↓B. longum ↑ B. pseudocatenulatum, B. catenulatum Culture-based analyses Akay et al., 2014 Adults Allergy ↑ B. adolescentis PCR-DGGE Stsepetova et al., 2007…	unnamed	22:[(Coeliac disease, B. longum), (Coeliac disease, B. pseudocatenulatum), (Coeliac disease, B. catenulatum), (Coeliac disease, B. adolescentis), (Coeliac disease, B. catenulatum), (Coeliac disease, B. pseudocatenulatum), (Coeliac disease, B. gallicum), (Coeliac disease, B. adolescentis), (Coeliac disease, B. dentium), (Coeliac disease, B. catenulatum), (Coeliac disease, B. longum), (Coeliac dise…	All_exclusion_criteria	[infant gut microbiome]		B. catenulatum	relevant	Gut Bifidobacteria Populations in Human Health and Aging.	2016	Front Microbiol	The intestinal microbiota has increasingly been shown to have a vital role in various aspects of human health. Indeed, several studies have linked alterations in the gut microbiota with the development of different diseases. Among the vast gut bacterial community, Bifidobacterium is a genus which dominates the intestine of healthy breast-fed infants whereas in adulthood the levels are lower but r…	Review	gutmicrobiome-disease
https://www.ncbi.nlm.nih.gov/pubmed/?term=27594848	27594848	Techniques Reference Infants Allergic mothers ↑ B. adolescentis q-PCR Grönlund et al., 2007 Coeliac disease (Non-active) ↓B. longum; ↑ B. dentium q-PCR Collado et al., 2008a Celiac disease ↓B. longum q-PCR Palma et al., 2012 Allergic diseases ↓B. longum ↑ B. pseudocatenulatum, B. catenulatum Culture-based analyses Akay et al., 2014 Adults Allergy ↑ B. adolescentis PCR-DGGE Stsepetova et al., 2007…	unnamed	22:[(Coeliac disease, B. longum), (Coeliac disease, B. pseudocatenulatum), (Coeliac disease, B. catenulatum), (Coeliac disease, B. adolescentis), (Coeliac disease, B. catenulatum), (Coeliac disease, B. pseudocatenulatum), (Coeliac disease, B. gallicum), (Coeliac disease, B. adolescentis), (Coeliac disease, B. dentium), (Coeliac disease, B. catenulatum), (Coeliac disease, B. longum), (Coeliac dise…	All_exclusion_criteria	[infant gut microbiome]		B. dentium	relevant	Gut Bifidobacteria Populations in Human Health and Aging.	2016	Front Microbiol	The intestinal microbiota has increasingly been shown to have a vital role in various aspects of human health. Indeed, several studies have linked alterations in the gut microbiota with the development of different diseases. Among the vast gut bacterial community, Bifidobacterium is a genus which dominates the intestine of healthy breast-fed infants whereas in adulthood the levels are lower but r…	Review	gutmicrobiome-disease
https://www.ncbi.nlm.nih.gov/pubmed/?term=27594848	27594848	Techniques Reference Infants Allergic mothers ↑ B. adolescentis q-PCR Grönlund et al., 2007 Coeliac disease (Non-active) ↓B. longum; ↑ B. dentium q-PCR Collado et al., 2008a Celiac disease ↓B. longum q-PCR Palma et al., 2012 Allergic diseases ↓B. longum ↑ B. pseudocatenulatum, B. catenulatum Culture-based analyses Akay et al., 2014 Adults Allergy ↑ B. adolescentis PCR-DGGE Stsepetova et al., 2007…	unnamed	22:[(Coeliac disease, B. longum), (Coeliac disease, B. pseudocatenulatum), (Coeliac disease, B. catenulatum), (Coeliac disease, B. adolescentis), (Coeliac disease, B. catenulatum), (Coeliac disease, B. pseudocatenulatum), (Coeliac disease, B. gallicum), (Coeliac disease, B. adolescentis), (Coeliac disease, B. dentium), (Coeliac disease, B. catenulatum), (Coeliac disease, B. longum), (Coeliac dise…	All_exclusion_criteria	[infant gut microbiome]		B. gallicum	relevant	Gut Bifidobacteria Populations in Human Health and Aging.	2016	Front Microbiol	The intestinal microbiota has increasingly been shown to have a vital role in various aspects of human health. Indeed, several studies have linked alterations in the gut microbiota with the development of different diseases. Among the vast gut bacterial community, Bifidobacterium is a genus which dominates the intestine of healthy breast-fed infants whereas in adulthood the levels are lower but r…	Review	gutmicrobiome-disease
https://www.ncbi.nlm.nih.gov/pubmed/?term=27594848	27594848	Techniques Reference Infants Allergic mothers ↑ B. adolescentis q-PCR Grönlund et al., 2007 Coeliac disease (Non-active) ↓B. longum; ↑ B. dentium q-PCR Collado et al., 2008a Celiac disease ↓B. longum q-PCR Palma et al., 2012 Allergic diseases ↓B. longum ↑ B. pseudocatenulatum, B. catenulatum Culture-based analyses Akay et al., 2014 Adults Allergy ↑ B. adolescentis PCR-DGGE Stsepetova et al., 2007…	unnamed	22:[(Coeliac disease, B. longum), (Coeliac disease, B. pseudocatenulatum), (Coeliac disease, B. catenulatum), (Coeliac disease, B. adolescentis), (Coeliac disease, B. catenulatum), (Coeliac disease, B. pseudocatenulatum), (Coeliac disease, B. gallicum), (Coeliac disease, B. adolescentis), (Coeliac disease, B. dentium), (Coeliac disease, B. catenulatum), (Coeliac disease, B. longum), (Coeliac dise…	All_exclusion_criteria	[infant gut microbiome]		B. pseudocatenulatum	relevant	Gut Bifidobacteria Populations in Human Health and Aging.	2016	Front Microbiol	The intestinal microbiota has increasingly been shown to have a vital role in various aspects of human health. Indeed, several studies have linked alterations in the gut microbiota with the development of different diseases. Among the vast gut bacterial community, Bifidobacterium is a genus which dominates the intestine of healthy breast-fed infants whereas in adulthood the levels are lower but r…	Review	gutmicrobiome-disease
https://www.ncbi.nlm.nih.gov/pubmed/?term=27621812	27621812	Thus, L. paracasei CNCM I-1518 could not only inhibit mouse mast cell and human basophil activation 19, but also protect mice from Salmonella Typhimurium infection 31, induce regulatory T cells in skin inflammation model 32, and improve allergic rhinitis in children 33.	unnamed	1:[(L. paracasei, allergic rhinitis)]	No_animals_exclusion_criterion	[infant gut microbiome], [beneficial bacteria for the infants immune system]	mice, mouse	L. paracasei	probiotics	Individual strains of Lactobacillus paracasei differentially inhibit human basophil and mouse mast cell activation.	2016	Immun Inflamm Dis	INTRODUCTION: The microbiota controls a variety of biological functions, including immunity, and alterations of the microbiota in early life are associated with a higher risk of developing allergies later in life. Several probiotic bacteria, and particularly lactic acid bacteria, were described to reduce both the induction of allergic responses and allergic manifestations. Although specific probi…	Journal Article	gutmicrobiome-disease
https://www.ncbi.nlm.nih.gov/pubmed/?term=27649150	27649150	The various bio-functional effects and potential for industrial application of B. bifidum BGN4 has been characterized and proven by in vitro (i.e., phytochemical bio-catalysis, cell adhesion and anti-carcinogenic effects on cell lines, and immunomodulatory effects on immune cells), in vivo (i.e., suppressed allergic responses in mouse model and anti-inflammatory bowel disease), and clinical studi…	abstract	1:[(B. bifidum, irritable bowel syndrome)]	No_animals_exclusion_criterion	[infant gut microbiome], [beneficial bacteria for the infants immune system], [beneficial bacteria preventing infections in infants]	mouse, vitro, vivo	B. bifidum	probiotics	Review on Bifidobacterium bifidum BGN4: Functionality and Nutraceutical Applications as a Probiotic Microorganism.	2016	Int J Mol Sci	Bifidobacterium bifidum BGN4 is a probiotic strain that has been used as a major ingredient to produce nutraceutical products and as a dairy starter since 2000. The various bio-functional effects and potential for industrial application of B. bifidum BGN4 has been characterized and proven by in vitro (i.e., phytochemical bio-catalysis, cell adhesion and anti-carcinogenic effects on cell lines, an…	Review	gutmicrobiome-disease
https://www.ncbi.nlm.nih.gov/pubmed/?term=27649150	27649150	According to Hong et al. [32], a probiotics mixture containing 2 X 1010 of lyophilized cells (i.e., BGN4, B. lactis AD011, L. acidophilus AD031and L. casei IBS041) was effective to relieve irritable bowel syndrome.	unnamed	2:[(L. casei, irritable bowel syndrome), (L. acidophilus, irritable bowel syndrome)]	No_animals_exclusion_criterion	[infant gut microbiome], [beneficial bacteria for the infants immune system], [beneficial bacteria preventing infections in infants]		L. acidophilus	probiotics	Review on Bifidobacterium bifidum BGN4: Functionality and Nutraceutical Applications as a Probiotic Microorganism.	2016	Int J Mol Sci	Bifidobacterium bifidum BGN4 is a probiotic strain that has been used as a major ingredient to produce nutraceutical products and as a dairy starter since 2000. The various bio-functional effects and potential for industrial application of B. bifidum BGN4 has been characterized and proven by in vitro (i.e., phytochemical bio-catalysis, cell adhesion and anti-carcinogenic effects on cell lines, an…	Review	gutmicrobiome-disease
https://www.ncbi.nlm.nih.gov/pubmed/?term=27649150	27649150	According to Hong et al. [32], a probiotics mixture containing 2 X 1010 of lyophilized cells (i.e., BGN4, B. lactis AD011, L. acidophilus AD031and L. casei IBS041) was effective to relieve irritable bowel syndrome.	unnamed	2:[(L. casei, irritable bowel syndrome), (L. acidophilus, irritable bowel syndrome)]	No_animals_exclusion_criterion	[infant gut microbiome], [beneficial bacteria for the infants immune system], [beneficial bacteria preventing infections in infants]		L. casei	probiotics	Review on Bifidobacterium bifidum BGN4: Functionality and Nutraceutical Applications as a Probiotic Microorganism.	2016	Int J Mol Sci	Bifidobacterium bifidum BGN4 is a probiotic strain that has been used as a major ingredient to produce nutraceutical products and as a dairy starter since 2000. The various bio-functional effects and potential for industrial application of B. bifidum BGN4 has been characterized and proven by in vitro (i.e., phytochemical bio-catalysis, cell adhesion and anti-carcinogenic effects on cell lines, an…	Review	gutmicrobiome-disease
https://www.ncbi.nlm.nih.gov/pubmed/?term=27649150	27649150	Their work clearly demonstrated that probiotics treatment was statistically significant in the reduction of abdominal pain and defecation discomfort after eight weeks of probiotics treatment compared to placebo groups (n=70, âˆ’31.9 vs. âˆ’17.7, p=0.045), and concluded "composite probiotics containing BGN4, L. acidophilus AD031, and other species are safe and effective, especially in patients who…	unnamed	1:[(abdominal pain, L. acidophilus)]	No_animals_exclusion_criterion	[infant gut microbiome], [beneficial bacteria for the infants immune system], [beneficial bacteria preventing infections in infants]		L. acidophilus	probiotics	Review on Bifidobacterium bifidum BGN4: Functionality and Nutraceutical Applications as a Probiotic Microorganism.	2016	Int J Mol Sci	Bifidobacterium bifidum BGN4 is a probiotic strain that has been used as a major ingredient to produce nutraceutical products and as a dairy starter since 2000. The various bio-functional effects and potential for industrial application of B. bifidum BGN4 has been characterized and proven by in vitro (i.e., phytochemical bio-catalysis, cell adhesion and anti-carcinogenic effects on cell lines, an…	Review	gutmicrobiome-disease
https://www.ncbi.nlm.nih.gov/pubmed/?term=27727323	27727323	The aim of this study was to assess the ability of probiotic candidate Bifidobacterium thermophilum RBL67 to inhibit rotavirus infection.	abstract	1:[(Bifidobacterium thermophilum, rotavirus infection)]	No_animals_exclusion_criterion	[beneficial bacteria for the infants immune system], [beneficial bacteria preventing infections in infants]		Bifidobacterium thermophilum	not-relevant	Study of the Ability of Bifidobacteria of Human Origin to Prevent and Treat Rotavirus Infection Using Colonic Cell and Mouse Models.	2016	PLoS One	Rotavirus is the leading cause of severe acute gastroenteritis among children worldwide. Despite effective vaccines, inexpensive alternatives such as probiotics are needed. The aim of this study was to assess the ability of probiotic candidate Bifidobacterium thermophilum RBL67 to inhibit rotavirus infection. Bacterial adhesion to intestinal cells and interference with viral attachment were evalu…	Journal Article	gutmicrobiome-disease
https://www.ncbi.nlm.nih.gov/pubmed/?term=27727323	27727323	These results suggest that humoral immunoglobulin might provide protection against the virus and that B. thermophilum RBL67 has potential as a probiotic able to inhibit rotavirus infection and ultimately reduce its spread.	abstract	1:[(B. thermophilum, rotavirus infection)]	No_animals_exclusion_criterion	[beneficial bacteria for the infants immune system], [beneficial bacteria preventing infections in infants]		B. thermophilum	not-relevant	Study of the Ability of Bifidobacteria of Human Origin to Prevent and Treat Rotavirus Infection Using Colonic Cell and Mouse Models.	2016	PLoS One	Rotavirus is the leading cause of severe acute gastroenteritis among children worldwide. Despite effective vaccines, inexpensive alternatives such as probiotics are needed. The aim of this study was to assess the ability of probiotic candidate Bifidobacterium thermophilum RBL67 to inhibit rotavirus infection. Bacterial adhesion to intestinal cells and interference with viral attachment were evalu…	Journal Article	gutmicrobiome-disease
https://www.ncbi.nlm.nih.gov/pubmed/?term=27790333	27790333	In this double blind, placebo-controlled, randomized clinical trial, 72 children with mild persistent asthma, aged between 6 and 12 years, were randomized to receive either Lactocare®, a Synbiotic containing 1 billion CFU/Capsule of Lactobacillus casei, Lactobacillus rhamnosus, Streptococcus thermophilus, Bifidobacterium breve, Lactobacillus acidophilus, Bifidobacterium infantis, Lactobacillus bu…	abstract	8:[(asthma, Lactobacillus), (asthma, Lactobacillus casei), (asthma, Lactobacillus rhamnosus), (asthma, Streptococcus thermophilus), (asthma, Bifidobacterium breve), (asthma, Lactobacillus acidophilus), (asthma, Bifidobacterium), (asthma, Lactobacillus)]	All_exclusion_criteria	[infant gut microbiome], [beneficial bacteria preventing infections in infants]		Bifidobacterium breve	probiotics	A multi-strain Synbiotic may reduce viral respiratory infections in asthmatic children: a randomized controlled trial.	2016	Electron Physician	BACKGROUND AND OBJECTIVE: Asthma is a growing problem worldwide. Acute exacerbations impose considerable morbidity, mortality, and increased cost. Viral respiratory infections are the most common cause (80-85%) of pediatric asthma exacerbations and admissions to the hospital. The aim of this study was to determine the effect of a new synbiotic Lactocare® on viral respiratory infections and asthma…	Journal Article	gutmicrobiome-disease
https://www.ncbi.nlm.nih.gov/pubmed/?term=27790333	27790333	In this double blind, placebo-controlled, randomized clinical trial, 72 children with mild persistent asthma, aged between 6 and 12 years, were randomized to receive either Lactocare®, a Synbiotic containing 1 billion CFU/Capsule of Lactobacillus casei, Lactobacillus rhamnosus, Streptococcus thermophilus, Bifidobacterium breve, Lactobacillus acidophilus, Bifidobacterium infantis, Lactobacillus bu…	abstract	8:[(asthma, Lactobacillus), (asthma, Lactobacillus casei), (asthma, Lactobacillus rhamnosus), (asthma, Streptococcus thermophilus), (asthma, Bifidobacterium breve), (asthma, Lactobacillus acidophilus), (asthma, Bifidobacterium), (asthma, Lactobacillus)]	All_exclusion_criteria	[infant gut microbiome], [beneficial bacteria preventing infections in infants]		Lactobacillus acidophilus	probiotics	A multi-strain Synbiotic may reduce viral respiratory infections in asthmatic children: a randomized controlled trial.	2016	Electron Physician	BACKGROUND AND OBJECTIVE: Asthma is a growing problem worldwide. Acute exacerbations impose considerable morbidity, mortality, and increased cost. Viral respiratory infections are the most common cause (80-85%) of pediatric asthma exacerbations and admissions to the hospital. The aim of this study was to determine the effect of a new synbiotic Lactocare® on viral respiratory infections and asthma…	Journal Article	gutmicrobiome-disease
https://www.ncbi.nlm.nih.gov/pubmed/?term=27790333	27790333	In this double blind, placebo-controlled, randomized clinical trial, 72 children with mild persistent asthma, aged between 6 and 12 years, were randomized to receive either Lactocare®, a Synbiotic containing 1 billion CFU/Capsule of Lactobacillus casei, Lactobacillus rhamnosus, Streptococcus thermophilus, Bifidobacterium breve, Lactobacillus acidophilus, Bifidobacterium infantis, Lactobacillus bu…	abstract	8:[(asthma, Lactobacillus), (asthma, Lactobacillus casei), (asthma, Lactobacillus rhamnosus), (asthma, Streptococcus thermophilus), (asthma, Bifidobacterium breve), (asthma, Lactobacillus acidophilus), (asthma, Bifidobacterium), (asthma, Lactobacillus)]	All_exclusion_criteria	[infant gut microbiome], [beneficial bacteria preventing infections in infants]		Lactobacillus casei	probiotics	A multi-strain Synbiotic may reduce viral respiratory infections in asthmatic children: a randomized controlled trial.	2016	Electron Physician	BACKGROUND AND OBJECTIVE: Asthma is a growing problem worldwide. Acute exacerbations impose considerable morbidity, mortality, and increased cost. Viral respiratory infections are the most common cause (80-85%) of pediatric asthma exacerbations and admissions to the hospital. The aim of this study was to determine the effect of a new synbiotic Lactocare® on viral respiratory infections and asthma…	Journal Article	gutmicrobiome-disease
https://www.ncbi.nlm.nih.gov/pubmed/?term=27790333	27790333	In this double blind, placebo-controlled, randomized clinical trial, 72 children with mild persistent asthma, aged between 6 and 12 years, were randomized to receive either Lactocare®, a Synbiotic containing 1 billion CFU/Capsule of Lactobacillus casei, Lactobacillus rhamnosus, Streptococcus thermophilus, Bifidobacterium breve, Lactobacillus acidophilus, Bifidobacterium infantis, Lactobacillus bu…	abstract	8:[(asthma, Lactobacillus), (asthma, Lactobacillus casei), (asthma, Lactobacillus rhamnosus), (asthma, Streptococcus thermophilus), (asthma, Bifidobacterium breve), (asthma, Lactobacillus acidophilus), (asthma, Bifidobacterium), (asthma, Lactobacillus)]	All_exclusion_criteria	[infant gut microbiome], [beneficial bacteria preventing infections in infants]		Lactobacillus rhamnosus	probiotics	A multi-strain Synbiotic may reduce viral respiratory infections in asthmatic children: a randomized controlled trial.	2016	Electron Physician	BACKGROUND AND OBJECTIVE: Asthma is a growing problem worldwide. Acute exacerbations impose considerable morbidity, mortality, and increased cost. Viral respiratory infections are the most common cause (80-85%) of pediatric asthma exacerbations and admissions to the hospital. The aim of this study was to determine the effect of a new synbiotic Lactocare® on viral respiratory infections and asthma…	Journal Article	gutmicrobiome-disease
https://www.ncbi.nlm.nih.gov/pubmed/?term=27790333	27790333	In this double blind, placebo-controlled, randomized clinical trial, 72 children with mild persistent asthma, aged between 6 and 12 years, were randomized to receive either Lactocare®, a Synbiotic containing 1 billion CFU/Capsule of Lactobacillus casei, Lactobacillus rhamnosus, Streptococcus thermophilus, Bifidobacterium breve, Lactobacillus acidophilus, Bifidobacterium infantis, Lactobacillus bu…	abstract	8:[(asthma, Lactobacillus), (asthma, Lactobacillus casei), (asthma, Lactobacillus rhamnosus), (asthma, Streptococcus thermophilus), (asthma, Bifidobacterium breve), (asthma, Lactobacillus acidophilus), (asthma, Bifidobacterium), (asthma, Lactobacillus)]	All_exclusion_criteria	[infant gut microbiome], [beneficial bacteria preventing infections in infants]		Streptococcus thermophilus	probiotics	A multi-strain Synbiotic may reduce viral respiratory infections in asthmatic children: a randomized controlled trial.	2016	Electron Physician	BACKGROUND AND OBJECTIVE: Asthma is a growing problem worldwide. Acute exacerbations impose considerable morbidity, mortality, and increased cost. Viral respiratory infections are the most common cause (80-85%) of pediatric asthma exacerbations and admissions to the hospital. The aim of this study was to determine the effect of a new synbiotic Lactocare® on viral respiratory infections and asthma…	Journal Article	gutmicrobiome-disease
https://www.ncbi.nlm.nih.gov/pubmed/?term=27933160	27933160	A similar outcome on the acute allergic skin response was observed in previous work using a specific combination of short-chain galacto-oligosaccharides, long-chain fructo-oligosaccharides, and B. breve, showing a synergistic effect of the combination in a preventive food allergy mouse model 18.	unnamed	1:[(B. breve, food allergy)]	No_animals_exclusion_criterion_Pubmed_only	[infant gut microbiome], [infant nutrition and microbiome metabolism], [beneficial bacteria for the infants immune system]	mouse	B. breve	probiotics	Post-sensitization administration of non-digestible oligosaccharides and Bifidobacterium breve M-16V reduces allergic symptoms in mice.	2016	Immun Inflamm Dis	To support dietary management of severe cow's milk allergic infants, a synbiotic mixture of non-digestible oligosaccharides and Bifidobacterium breve M-16V (B. breve) was designed from source materials that are completely cow's milk-free. It was investigated whether this specific synbiotic concept can reduce an established food allergic response in a research model for hen's egg allergy. Mice wer…	Journal Article	gutmicrobiome-disease
https://www.ncbi.nlm.nih.gov/pubmed/?term=27994593	27994593	Although the mechanism of action of flagellin administration is substantially different to the mechanisms elicited by immunobiotics, both approaches rely on the principle of combating viral infection by enhancing innate immune defenses.Lactobacillus rhamnosus CRL1505 and L. plantarum CRL1506 also reduced TLR3-induced small intestinal injury by regulation of proinflammatory cytokines production an…	unnamed	1:[(viral infection, L. plantarum)]	No_animals_exclusion_criterion	[infant gut microbiome], [beneficial bacteria for the infants immune system], [beneficial bacteria preventing infections in infants]		L. plantarum	not-relevant	Intestinal Innate Antiviral Immunity and Immunobiotics: Beneficial Effects against Rotavirus Infection.	2016	Front Immunol	The mucosal tissues of the gastrointestinal tract are the main portal entry of pathogens such as rotavirus (RV), which is a leading cause of death due to diarrhea among young children across the globe and a major cause of severe acute intestinal infection in livestock animals. The interactions between intestinal epithelial cells (IECs) and immune cells with RVs have been studied for several years…	Review	gutmicrobiome-disease
https://www.ncbi.nlm.nih.gov/pubmed/?term=25616551	25616551	Supplement probiotic treatment with S. salivarius in patients with acute pharyngotonsillitis treated with penicillin is ineffective in relation to the parameters examined in this study and we cannot, therefore, recommend the use of S. salivarius during active pharyngotonsillar infection treated with penicillin.	abstract	1:[(acute pharyngotonsillitis, S. salivarius)]	All_exclusion_criteria	[beneficial bacteria preventing infections in infants]		S. salivarius	not-relevant	Probiotics in addition to antibiotics for the treatment of acute tonsillitis: a randomized, placebo-controlled study.	2015	Eur J Clin Microbiol Infect Dis	Probiotics are live microorganisms which, when administered in adequate amounts, confer a health benefit on the host. The probiotic Streptococcus salivarius has been shown to be effective in reducing the frequency of recurrent pharyngeal infections in children and adult populations. However, probiotics have not yet been evaluated in the treatment of acute pharyngotonsillitis in adults. We aimed t…	Journal Article	gutmicrobiome-disease
https://www.ncbi.nlm.nih.gov/pubmed/?term=25669920	25669920	In this 3-site, double-blind, placebo-controlled study, children aged 4 to 48 months with gastroenteritis were randomized to receive 5 days of placebo, low-dose (4 X 10(9) colony forming units per day), or high-dose (8 X 10(9) colony forming units per day) probiotic (Lactobacillus helveticus and Lactobacillus rhamnosus) in a 2:1:1 ratio.	abstract	2:[(gastroenteritis, Lactobacillus helveticus), (gastroenteritis, Lactobacillus rhamnosus)]	All_exclusion_criteria_Pubmed_only	[infant gut microbiome]		Lactobacillus rhamnosus	probiotics	Emergency Department Treatment of Children With Diarrhea Who Attend Day Care: A Randomized Multidose Trial of a Lactobacillus helveticus and Lactobacillus rhamnosus Combination Probiotic.	2015	Clin Pediatr (Phila)	BACKGROUND: Benefits associated with probiotic administration to children seeking emergency department care with diarrheal disease are unknown.METHODS: In this 3-site, double-blind, placebo-controlled study, children aged 4 to 48 months with gastroenteritis were randomized to receive 5 days of placebo, low-dose (4 × 10(9) colony forming units per day), or high-dose (8 × 10(9) colony forming units…	Journal Article	gutmicrobiome-disease
https://www.ncbi.nlm.nih.gov/pubmed/?term=25741339	25741339	In the mouse gut, L. plantarum and L. rhamnosus GG exacerbate inflammation and the development of dextran sulfate sodium (DSS)-induced colitis while L. paracasei is protective (116).	unnamed	1:[(colitis, L. paracasei)]	No_animals_exclusion_criterion	[beneficial bacteria for the infants immune system], [beneficial bacteria preventing infections in infants]	mouse	L. paracasei	probiotics	Is there a role for probiotics in the prevention of preterm birth?	2015	Front Immunol	Preterm birth (PTB) continues to be a global health challenge. An over-production of inflammatory cytokines and chemokines, as well as an altered maternal vaginal microbiome has been implicated in the pathogenesis of inflammation/infection-associated PTB. Lactobacillus represents the dominant species in the vagina of most healthy pregnant women. The depletion of Lactobacillus in women with bacter…	Review	gutmicrobiome-disease
https://www.ncbi.nlm.nih.gov/pubmed/?term=25793042	25793042	Ivakhnenko et al in an open randomized prospective clinical trial using Bifidobacterium lactis BB-12 (1X109 CFU) and Streptococcus thermophilus TH-4 (1X108 CFU) for four weeks showed that probiotics in addition to elimination diet in children with atopic dermatitis and cow's milk allergy may decrease gastrointestinal symptoms including diarrhea, constipation and infantile colic [20].	discussion	3:[(Bifidobacterium, dermatitis), (dermatitis, Streptococcus thermophilus), (Bifidobacterium, diarrhea)]	All_exclusion_criteria	[infant gut microbiome], [beneficial bacteria for the infants immune system]		Streptococcus thermophilus	probiotics	Synbiotics in Children with Cow's Milk Allergy: A Randomized Controlled Trial.	2015	Iran J Pediatr	OBJECTIVE: Cow`s milk protein allergy usually occurs in infants within the first months of life. It can affect several organs, but gastrointestinal symptoms are the most clinical symptoms observed. The most effective treatment is restricting the cow `s milk protein in mother and infant`s diet. Lactobacillus GG supplementation in infant could be effective through modulation of the immune system an…	Journal Article	gutmicrobiome-disease
https://www.ncbi.nlm.nih.gov/pubmed/?term=25798435	25798435	Reference Year Study type Study size Inclusion criteria Probiotic species studieda Daily dose Outcomes Janvier et al. (73) 2014 Cohort 294 <32 weeks Gestational age Bifidobacterium breve 2 X 109 CFU Significantly decreased incidence of NEC in subjects receiving probiotics Bifidobacterium bifidum No effect on in incidence of death Bifidobacterium infantis No effect on rates of healthcare associate…	unnamed	59:[(sepsis, Bifidobacterium), (sepsis, Bifidobacterium bifidum), (sepsis, Lactobacillus acidophilus), (sepsis, Bifidobacterium), (sepsis, Bifidobacterium), (sepsis, Bifidobacterium longum), (sepsis, Lactobacillus acidophilus), (sepsis, Bifidobacterium), (sepsis, Streptococcus thermophilus), (sepsis, Bifidobacterium bifidum), (sepsis, Lactobacillus acidophilus), (sepsis, Bifidobacterium), (sepsis…	No_animals_exclusion_criterion	[infant gut microbiome], [beneficial bacteria for the infants immune system], [beneficial bacteria preventing infections in infants]	preterm	Bifidobacterium bifidum	probiotics	The human neonatal gut microbiome: a brief review.	2015	Front Pediatr	The field of genomics has expanded into subspecialties such as metagenomics over the course of the last decade and a half. The development of massively parallel sequencing capabilities has allowed for increasingly detailed study of the genome of the human microbiome, the microbial super organ that resides symbiotically within the mucosal tissues and integumentary system of the human host. The gut…	Review	gutmicrobiome-disease
https://www.ncbi.nlm.nih.gov/pubmed/?term=25798435	25798435	Reference Year Study type Study size Inclusion criteria Probiotic species studieda Daily dose Outcomes Janvier et al. (73) 2014 Cohort 294 <32 weeks Gestational age Bifidobacterium breve 2 X 109 CFU Significantly decreased incidence of NEC in subjects receiving probiotics Bifidobacterium bifidum No effect on in incidence of death Bifidobacterium infantis No effect on rates of healthcare associate…	unnamed	59:[(sepsis, Bifidobacterium), (sepsis, Bifidobacterium bifidum), (sepsis, Lactobacillus acidophilus), (sepsis, Bifidobacterium), (sepsis, Bifidobacterium), (sepsis, Bifidobacterium longum), (sepsis, Lactobacillus acidophilus), (sepsis, Bifidobacterium), (sepsis, Streptococcus thermophilus), (sepsis, Bifidobacterium bifidum), (sepsis, Lactobacillus acidophilus), (sepsis, Bifidobacterium), (sepsis…	No_animals_exclusion_criterion	[infant gut microbiome], [beneficial bacteria for the infants immune system], [beneficial bacteria preventing infections in infants]	preterm	Bifidobacterium breve	probiotics	The human neonatal gut microbiome: a brief review.	2015	Front Pediatr	The field of genomics has expanded into subspecialties such as metagenomics over the course of the last decade and a half. The development of massively parallel sequencing capabilities has allowed for increasingly detailed study of the genome of the human microbiome, the microbial super organ that resides symbiotically within the mucosal tissues and integumentary system of the human host. The gut…	Review	gutmicrobiome-disease
https://www.ncbi.nlm.nih.gov/pubmed/?term=25798435	25798435	Reference Year Study type Study size Inclusion criteria Probiotic species studieda Daily dose Outcomes Janvier et al. (73) 2014 Cohort 294 <32 weeks Gestational age Bifidobacterium breve 2 X 109 CFU Significantly decreased incidence of NEC in subjects receiving probiotics Bifidobacterium bifidum No effect on in incidence of death Bifidobacterium infantis No effect on rates of healthcare associate…	unnamed	59:[(sepsis, Bifidobacterium), (sepsis, Bifidobacterium bifidum), (sepsis, Lactobacillus acidophilus), (sepsis, Bifidobacterium), (sepsis, Bifidobacterium), (sepsis, Bifidobacterium longum), (sepsis, Lactobacillus acidophilus), (sepsis, Bifidobacterium), (sepsis, Streptococcus thermophilus), (sepsis, Bifidobacterium bifidum), (sepsis, Lactobacillus acidophilus), (sepsis, Bifidobacterium), (sepsis…	No_animals_exclusion_criterion	[infant gut microbiome], [beneficial bacteria for the infants immune system], [beneficial bacteria preventing infections in infants]	preterm	Bifidobacterium longum	probiotics	The human neonatal gut microbiome: a brief review.	2015	Front Pediatr	The field of genomics has expanded into subspecialties such as metagenomics over the course of the last decade and a half. The development of massively parallel sequencing capabilities has allowed for increasingly detailed study of the genome of the human microbiome, the microbial super organ that resides symbiotically within the mucosal tissues and integumentary system of the human host. The gut…	Review	gutmicrobiome-disease
https://www.ncbi.nlm.nih.gov/pubmed/?term=25798435	25798435	Reference Year Study type Study size Inclusion criteria Probiotic species studieda Daily dose Outcomes Janvier et al. (73) 2014 Cohort 294 <32 weeks Gestational age Bifidobacterium breve 2 X 109 CFU Significantly decreased incidence of NEC in subjects receiving probiotics Bifidobacterium bifidum No effect on in incidence of death Bifidobacterium infantis No effect on rates of healthcare associate…	unnamed	59:[(sepsis, Bifidobacterium), (sepsis, Bifidobacterium bifidum), (sepsis, Lactobacillus acidophilus), (sepsis, Bifidobacterium), (sepsis, Bifidobacterium), (sepsis, Bifidobacterium longum), (sepsis, Lactobacillus acidophilus), (sepsis, Bifidobacterium), (sepsis, Streptococcus thermophilus), (sepsis, Bifidobacterium bifidum), (sepsis, Lactobacillus acidophilus), (sepsis, Bifidobacterium), (sepsis…	No_animals_exclusion_criterion	[infant gut microbiome], [beneficial bacteria for the infants immune system], [beneficial bacteria preventing infections in infants]	preterm	Lactobacillus acidophilus	probiotics	The human neonatal gut microbiome: a brief review.	2015	Front Pediatr	The field of genomics has expanded into subspecialties such as metagenomics over the course of the last decade and a half. The development of massively parallel sequencing capabilities has allowed for increasingly detailed study of the genome of the human microbiome, the microbial super organ that resides symbiotically within the mucosal tissues and integumentary system of the human host. The gut…	Review	gutmicrobiome-disease
https://www.ncbi.nlm.nih.gov/pubmed/?term=25798435	25798435	Reference Year Study type Study size Inclusion criteria Probiotic species studieda Daily dose Outcomes Janvier et al. (73) 2014 Cohort 294 <32 weeks Gestational age Bifidobacterium breve 2 X 109 CFU Significantly decreased incidence of NEC in subjects receiving probiotics Bifidobacterium bifidum No effect on in incidence of death Bifidobacterium infantis No effect on rates of healthcare associate…	unnamed	59:[(sepsis, Bifidobacterium), (sepsis, Bifidobacterium bifidum), (sepsis, Lactobacillus acidophilus), (sepsis, Bifidobacterium), (sepsis, Bifidobacterium), (sepsis, Bifidobacterium longum), (sepsis, Lactobacillus acidophilus), (sepsis, Bifidobacterium), (sepsis, Streptococcus thermophilus), (sepsis, Bifidobacterium bifidum), (sepsis, Lactobacillus acidophilus), (sepsis, Bifidobacterium), (sepsis…	No_animals_exclusion_criterion	[infant gut microbiome], [beneficial bacteria for the infants immune system], [beneficial bacteria preventing infections in infants]	preterm	Lactobacillus plantarum	probiotics	The human neonatal gut microbiome: a brief review.	2015	Front Pediatr	The field of genomics has expanded into subspecialties such as metagenomics over the course of the last decade and a half. The development of massively parallel sequencing capabilities has allowed for increasingly detailed study of the genome of the human microbiome, the microbial super organ that resides symbiotically within the mucosal tissues and integumentary system of the human host. The gut…	Review	gutmicrobiome-disease
https://www.ncbi.nlm.nih.gov/pubmed/?term=25798435	25798435	Reference Year Study type Study size Inclusion criteria Probiotic species studieda Daily dose Outcomes Janvier et al. (73) 2014 Cohort 294 <32 weeks Gestational age Bifidobacterium breve 2 X 109 CFU Significantly decreased incidence of NEC in subjects receiving probiotics Bifidobacterium bifidum No effect on in incidence of death Bifidobacterium infantis No effect on rates of healthcare associate…	unnamed	59:[(sepsis, Bifidobacterium), (sepsis, Bifidobacterium bifidum), (sepsis, Lactobacillus acidophilus), (sepsis, Bifidobacterium), (sepsis, Bifidobacterium), (sepsis, Bifidobacterium longum), (sepsis, Lactobacillus acidophilus), (sepsis, Bifidobacterium), (sepsis, Streptococcus thermophilus), (sepsis, Bifidobacterium bifidum), (sepsis, Lactobacillus acidophilus), (sepsis, Bifidobacterium), (sepsis…	No_animals_exclusion_criterion	[infant gut microbiome], [beneficial bacteria for the infants immune system], [beneficial bacteria preventing infections in infants]	preterm	Lactobacillus rhamnosus	probiotics	The human neonatal gut microbiome: a brief review.	2015	Front Pediatr	The field of genomics has expanded into subspecialties such as metagenomics over the course of the last decade and a half. The development of massively parallel sequencing capabilities has allowed for increasingly detailed study of the genome of the human microbiome, the microbial super organ that resides symbiotically within the mucosal tissues and integumentary system of the human host. The gut…	Review	gutmicrobiome-disease
https://www.ncbi.nlm.nih.gov/pubmed/?term=25798435	25798435	Reference Year Study type Study size Inclusion criteria Probiotic species studieda Daily dose Outcomes Janvier et al. (73) 2014 Cohort 294 <32 weeks Gestational age Bifidobacterium breve 2 X 109 CFU Significantly decreased incidence of NEC in subjects receiving probiotics Bifidobacterium bifidum No effect on in incidence of death Bifidobacterium infantis No effect on rates of healthcare associate…	unnamed	59:[(sepsis, Bifidobacterium), (sepsis, Bifidobacterium bifidum), (sepsis, Lactobacillus acidophilus), (sepsis, Bifidobacterium), (sepsis, Bifidobacterium), (sepsis, Bifidobacterium longum), (sepsis, Lactobacillus acidophilus), (sepsis, Bifidobacterium), (sepsis, Streptococcus thermophilus), (sepsis, Bifidobacterium bifidum), (sepsis, Lactobacillus acidophilus), (sepsis, Bifidobacterium), (sepsis…	No_animals_exclusion_criterion	[infant gut microbiome], [beneficial bacteria for the infants immune system], [beneficial bacteria preventing infections in infants]	preterm	Streptococcus thermophilus	probiotics	The human neonatal gut microbiome: a brief review.	2015	Front Pediatr	The field of genomics has expanded into subspecialties such as metagenomics over the course of the last decade and a half. The development of massively parallel sequencing capabilities has allowed for increasingly detailed study of the genome of the human microbiome, the microbial super organ that resides symbiotically within the mucosal tissues and integumentary system of the human host. The gut…	Review	gutmicrobiome-disease
https://www.ncbi.nlm.nih.gov/pubmed/?term=25798435	25798435	L. plantarum was shown to increase the frequency of regulatory T cells while decreasing responsiveness of Th2 cells and increasing responsiveness of CD8+ T cells in the spleen and/or mesenteric lymph nodes, suggesting a role for this species in modulating Th2-mediated allergic disease and host response to viral infections that require activation of CD8+ T cells.	unnamed	1:[(L. plantarum, viral infections)]	No_animals_exclusion_criterion	[infant gut microbiome], [beneficial bacteria for the infants immune system], [beneficial bacteria preventing infections in infants]		L. plantarum	not-relevant	The human neonatal gut microbiome: a brief review.	2015	Front Pediatr	The field of genomics has expanded into subspecialties such as metagenomics over the course of the last decade and a half. The development of massively parallel sequencing capabilities has allowed for increasingly detailed study of the genome of the human microbiome, the microbial super organ that resides symbiotically within the mucosal tissues and integumentary system of the human host. The gut…	Review	gutmicrobiome-disease
https://www.ncbi.nlm.nih.gov/pubmed/?term=25835022	25835022	L. reuteri also reduces the duration of acute infectious diarrhea in infants and children [51].	unnamed	1:[(L. reuteri, acute infectious diarrhea)]	All_exclusion_criteria	[infant gut microbiome], [infant nutrition and microbiome metabolism]		L. reuteri	probiotics	Milk bioactives may manipulate microbes to mediate parent-offspring conflict.	2015	Evol Med Public Health	Among mammals, milk constituents directly influence the ecology of the infant's commensal microbiota. The immunological and nutritional impacts of breast milk and microbiota are increasingly well understood; less clear are the consequences for infant behavior. Here, we propose that interactions among bioactives in mother's milk and microbes in the infant gut contribute to infant behavioral phenot…	Review	gutmicrobiome-disease
https://www.ncbi.nlm.nih.gov/pubmed/?term=25994292	25994292	The obtained B. longum strains may serve as prototypes for construction of novel probiotic medications against inflammatory bowel disease and C. difficile-associated disease.	abstract	1:[(B. longum, C. difficile - associated disease)]	No_animals_exclusion_criterion	[infant gut microbiome], [beneficial bacteria preventing infections in infants]		B. longum	probiotics	Production of biologically active scFv and VHH antibody fragments in Bifidobacterium longum.	2015	FEMS Microbiol Lett	Bifidobacteria constitute a significant part of healthy intestinal microbiota in adults and infants and present a promising platform for construction of genetically modified probiotic agents for treatment of gastrointestinal disorders. In this study, three strains of Bifidobacterium longum were constructed that express and secrete biologically active single-chain antibodies against human TNF-α an…	Journal Article	gutmicrobiome-disease
https://www.ncbi.nlm.nih.gov/pubmed/?term=26205666	26205666	Streptococcus salivarius, a non-pathogenic species and the predominant colonizer of the oral microbiota, finds a wide application in the prevention of upper respiratory tract infections, also reducing the frequency of their main pathogens.	abstract	1:[(Streptococcus salivarius, respiratory tract infections)]	All_exclusion_criteria	[beneficial bacteria preventing infections in infants]		Streptococcus salivarius	not-relevant	Colonization, safety, and tolerability study of the Streptococcus salivarius 24SMBc nasal spray for its application in upper respiratory tract infections.	2015	Eur J Clin Microbiol Infect Dis	Streptococcus salivarius, a non-pathogenic species and the predominant colonizer of the oral microbiota, finds a wide application in the prevention of upper respiratory tract infections, also reducing the frequency of their main pathogens. In this pilot study, the primary objective was to evaluate the safety and tolerability of a nasal spray, S. salivarius 24SMBc, as a medical device in a clinica…	Journal Article	gutmicrobiome-disease
https://www.ncbi.nlm.nih.gov/pubmed/?term=26271359	26271359	In the 2.5% C. crispus group, the population of beneficial bacteria such as Bifidobacterium breve increased (4.9-fold, p=0.001), and the abundance of pathogenic species such as Clostridium septicum and Streptococcus pneumonia decreased.	abstract	1:[(pneumonia, Bifidobacterium breve)]	No_animals_exclusion_criterion	[infant gut microbiome], [infant nutrition and microbiome metabolism], [beneficial bacteria for the infants immune system]		Bifidobacterium breve	probiotics	Prebiotic effects of diet supplemented with the cultivated red seaweed Chondrus crispus or with fructo-oligo-saccharide on host immunity, colonic microbiota and gut microbial metabolites.	2015	BMC Complement Altern Med	BACKGROUND: Gastrointestinal microbial communities are diverse and are composed of both beneficial and pathogenic groups. Prebiotics, such as digestion-resistant fibers, influence the composition of gut microbiota, and can contribute to the improvement of host health. The red seaweed Chondrus crispus is rich in dietary fiber and oligosaccharides, however its prebiotic potential has not been studi…	Journal Article	gutmicrobiome-disease
https://www.ncbi.nlm.nih.gov/pubmed/?term=26271359	26271359	For example, when children with food allergy-related severe atopic eczema were fed Lactobacillus rhamnosus and Bifidobacterium lactis, they showed significant improvement in clinical symptoms, as compared to the placebo group [14, 15].	introduction	1:[(food allergy, Lactobacillus rhamnosus)]	No_animals_exclusion_criterion	[infant gut microbiome], [infant nutrition and microbiome metabolism], [beneficial bacteria for the infants immune system]		Lactobacillus rhamnosus	probiotics	Prebiotic effects of diet supplemented with the cultivated red seaweed Chondrus crispus or with fructo-oligo-saccharide on host immunity, colonic microbiota and gut microbial metabolites.	2015	BMC Complement Altern Med	BACKGROUND: Gastrointestinal microbial communities are diverse and are composed of both beneficial and pathogenic groups. Prebiotics, such as digestion-resistant fibers, influence the composition of gut microbiota, and can contribute to the improvement of host health. The red seaweed Chondrus crispus is rich in dietary fiber and oligosaccharides, however its prebiotic potential has not been studi…	Journal Article	gutmicrobiome-disease
https://www.ncbi.nlm.nih.gov/pubmed/?term=26502964	26502964	Three of the bacteria, Lactobacillus ruminis SPM0211, Bifidobacterium longum SPM1205, and SPM1206, inhibited human strain Wa rotavirus infection in Caco-2 cells.	abstract	2:[(Lactobacillus, rotavirus infection), (Bifidobacterium longum, rotavirus infection)]	No_animals_exclusion_criterion	[infant gut microbiome], [beneficial bacteria for the infants immune system], [beneficial bacteria preventing infections in infants]		Bifidobacterium longum	probiotics	Antiviral effects of Lactobacillus ruminis SPM0211 and Bifidobacterium longum SPM1205 and SPM1206 on rotavirus-infected Caco-2 cells and a neonatal mouse model.	2015	J Microbiol	Rotavirus is worldwide cause of severe gastroenteritis including severe diarrhea and fatal dehydration in infants and young children. There is an available vaccination program for preventing rotavirus infection, but it has limits and restrictions. Probiotics therapy could be an alternative method of antiviral prevention and modulation against rotavirus infection. In this study, we screened the an…	Journal Article	gutmicrobiome-disease
https://www.ncbi.nlm.nih.gov/pubmed/?term=26538058	26538058	Meta-analysis of several randomized controlled trials have confirmed benefit for the administration of Lactobacillus rhamnosus GG and Saccharomyces boulardii to prevent antibiotic-associated diarrhea and to treat acute infectious diarrhea.	abstract	1:[(Lactobacillus rhamnosus, acute infectious diarrhea)]	All_exclusion_criteria	[infant gut microbiome], [infant nutrition and microbiome metabolism], [beneficial bacteria preventing infections in infants]		Lactobacillus rhamnosus	probiotics	Bugs and Guts: Practical Applications of Probiotics for Gastrointestinal Disorders in Children.	2015	Nutr Clin Pract	Probiotics are foods or products that contain live microorganisms that benefit the host when administered. In this clinical review, we evaluate the literature associated with using probiotics in common pediatric gastrointestinal disorders, focusing specifically on antibiotic-associated diarrhea, acute gastroenteritis, Clostridium difficile infection (CDI), colic, inflammatory bowel disease, and f…	Review	gutmicrobiome-disease
https://www.ncbi.nlm.nih.gov/pubmed/?term=26551445	26551445	The aim of this study was to assess the effectiveness of Lactobacillus reuteri DSM 17938 (L. reuteri; daily dose of 1 X 10 colony forming units) for preventing nosocomial diarrhea in children.	abstract	2:[(L. reuteri, nosocomial diarrhea), (Lactobacillus, nosocomial diarrhea)]	All_exclusion_criteria	[beneficial bacteria preventing infections in infants]		L. reuteri	probiotics	Effectiveness of Lactobacillus reuteri DSM 17938 for the Prevention of Nosocomial Diarrhea in Children: A Randomized, Double-blind, Placebo-controlled Trial.	2015	Pediatr Infect Dis J	BACKGROUND: Multiple studies of probiotics used to prevent nosocomial diarrhea have provided conflicting results. The effects likely depend on the probiotic strain and/or dosage. The aim of this study was to assess the effectiveness of Lactobacillus reuteri DSM 17938 (L. reuteri; daily dose of 1 × 10 colony forming units) for preventing nosocomial diarrhea in children.METHODS: We conducted a mult…	Journal Article	gutmicrobiome-disease
https://www.ncbi.nlm.nih.gov/pubmed/?term=26551445	26551445	L. reuteri in the dosage regimen used was not effective in preventing nosocomial diarrhea in children.	abstract	1:[(L. reuteri, nosocomial diarrhea)]	All_exclusion_criteria	[beneficial bacteria preventing infections in infants]		L. reuteri	probiotics	Effectiveness of Lactobacillus reuteri DSM 17938 for the Prevention of Nosocomial Diarrhea in Children: A Randomized, Double-blind, Placebo-controlled Trial.	2015	Pediatr Infect Dis J	BACKGROUND: Multiple studies of probiotics used to prevent nosocomial diarrhea have provided conflicting results. The effects likely depend on the probiotic strain and/or dosage. The aim of this study was to assess the effectiveness of Lactobacillus reuteri DSM 17938 (L. reuteri; daily dose of 1 × 10 colony forming units) for preventing nosocomial diarrhea in children.METHODS: We conducted a mult…	Journal Article	gutmicrobiome-disease
https://www.ncbi.nlm.nih.gov/pubmed/?term=26581358	26581358	Despite unproven effectiveness, Lactobacillus acidophilus is a widely used probiotic in the treatment of pediatric diarrhea.	abstract	1:[(diarrhea, Lactobacillus acidophilus)]	All_exclusion_criteria	[beneficial bacteria preventing infections in infants]		Lactobacillus acidophilus	probiotics	Lactobacillus acidophilus Mixture in Treatment of Children Hospitalized With Acute Diarrhea.	2015	Clin Pediatr (Phila)	Despite unproven effectiveness, Lactobacillus acidophilus is a widely used probiotic in the treatment of pediatric diarrhea. In this report, we evaluated the association between length of stay (LOS) for 290 young children hospitalized with acute diarrhea and adjuvant therapy with a probiotic mixture containing 80% L acidophilus that was included in treatment for 22.4% of them. Overall, no associa…	Journal Article	gutmicrobiome-disease
https://www.ncbi.nlm.nih.gov/pubmed/?term=27057326	27057326	SAE preferred term** L. reuteri (control) (N=68) L. reuteri + GOS/FOS (experimental) (N=72) Total number of SAEs 7 14 Infection Viral 1 0 Influenza-Like Symptoms 1 0 Pneumonia (CXR/bacterial) 2 3 Vomiting 1 0 Varicella Zoster infection 1 0 Choking 1 0 Meningitis (aseptic) 0 1 Fever (>38.0 degrees Celsius) 0 4 Urinary Tract Infection (Bacterial) 0 1 Upper Respiratory Tract Infection 0 1 Rash Eryth…	unnamed	2:[(Pharyngitis, L. reuteri), (Pharyngitis, L. reuteri)]	All_exclusion_criteria	[infant gut microbiome], [infant nutrition and microbiome metabolism]		L. reuteri	probiotics	Normal growth of infants receiving an infant formula containing Lactobacillus reuteri, galacto-oligosaccharides, and fructo-oligosaccharide: a randomized controlled trial.	2015	Matern Health Neonatol Perinatol	BACKGROUND: The safety of an infant formula containing a new mixture of the prebiotics galacto-oligosaccharides (GOS) and fructo-oligosaccharide (FOS) and the probiotic Lactobacillus reuteri needs to be evaluated.METHODS: Healthy term infants in Singapore were randomly assigned (using computer-generated allocation sequences) to receive exclusively an experimental infant formula containing L. reut…	Journal Article	gutmicrobiome-disease
https://www.ncbi.nlm.nih.gov/pubmed/?term=27057326	27057326	Additionally none of the infants had diarrhea, and none of the SAEs (except a case of vomiting in the L. reuteri group) were related to the GI system.	unnamed	1:[(diarrhea, L. reuteri)]	All_exclusion_criteria	[infant gut microbiome], [infant nutrition and microbiome metabolism]		L. reuteri	probiotics	Normal growth of infants receiving an infant formula containing Lactobacillus reuteri, galacto-oligosaccharides, and fructo-oligosaccharide: a randomized controlled trial.	2015	Matern Health Neonatol Perinatol	BACKGROUND: The safety of an infant formula containing a new mixture of the prebiotics galacto-oligosaccharides (GOS) and fructo-oligosaccharide (FOS) and the probiotic Lactobacillus reuteri needs to be evaluated.METHODS: Healthy term infants in Singapore were randomly assigned (using computer-generated allocation sequences) to receive exclusively an experimental infant formula containing L. reut…	Journal Article	gutmicrobiome-disease
https://www.ncbi.nlm.nih.gov/pubmed/?term=24564646	24564646	Probiotic microorganism Study arm by author Percent difference % Weight Diarrhea duration Lactobacillus rhamnosus GG Canani [13] -32.0* 10.2 Lactobacillus rhamnosus GG Costa-Ribeiro [14] -2.1 10.6 Lactobacillus rhamnosus GG Misra [16] -9.5 18.0 L. bulgaricus & S. thermophilus Boudraa [12] -28.5§ 9.6 Saccharomyces boulardii Canani [13] -9.1 9.4 Bacillus clausii Canani [13] 2.2 10.2 Enterococcus fa…	results	18:[(L. acidophilus, diarrhea), (Bacillus, diarrhea), (L. plantarum, diarrhea), (L. acidophilus, diarrhea), (Bifidobacterium, diarrhea), (B. bifidum, diarrhea), (Lactobacillus rhamnosus, diarrhea), (Enterococcus faecium, diarrhea), (Bacillus, diarrhea), (Lactobacillus, diarrhea), (Lactobacillus rhamnosus, diarrhea), (Lactobacillus acidophilus, diarrhea), (L. casei, diarrhea), (Streptococcus therm…	All_exclusion_criteria	[infant gut microbiome]		L. plantarum	not-relevant	Systematic review of probiotics for the treatment of community-acquired acute diarrhea in children.	2014	BMC Public Health	BACKGROUND: Oral rehydration salts (ORS), zinc, and continued feeding are the recommended treatments for community-acquired acute diarrhea among young children. However, probiotics are becoming increasingly popular treatments for diarrhea in some countries. We sought to estimate the effect of probiotics on diarrhea morbidity and mortality in children &lt; 5 years of age.METHODS: We conducted a sy…	Review	gutmicrobiome-disease
https://www.ncbi.nlm.nih.gov/pubmed/?term=24564646	24564646	Probiotic microorganism Study arm by author Percent difference % Weight Diarrhea duration Lactobacillus rhamnosus GG Canani [13] -32.0* 10.2 Lactobacillus rhamnosus GG Costa-Ribeiro [14] -2.1 10.6 Lactobacillus rhamnosus GG Misra [16] -9.5 18.0 L. bulgaricus & S. thermophilus Boudraa [12] -28.5§ 9.6 Saccharomyces boulardii Canani [13] -9.1 9.4 Bacillus clausii Canani [13] 2.2 10.2 Enterococcus fa…	results	18:[(L. acidophilus, diarrhea), (Bacillus, diarrhea), (L. plantarum, diarrhea), (L. acidophilus, diarrhea), (Bifidobacterium, diarrhea), (B. bifidum, diarrhea), (Lactobacillus rhamnosus, diarrhea), (Enterococcus faecium, diarrhea), (Bacillus, diarrhea), (Lactobacillus, diarrhea), (Lactobacillus rhamnosus, diarrhea), (Lactobacillus acidophilus, diarrhea), (L. casei, diarrhea), (Streptococcus therm…	All_exclusion_criteria	[infant gut microbiome]		B. bifidum	probiotics	Systematic review of probiotics for the treatment of community-acquired acute diarrhea in children.	2014	BMC Public Health	BACKGROUND: Oral rehydration salts (ORS), zinc, and continued feeding are the recommended treatments for community-acquired acute diarrhea among young children. However, probiotics are becoming increasingly popular treatments for diarrhea in some countries. We sought to estimate the effect of probiotics on diarrhea morbidity and mortality in children &lt; 5 years of age.METHODS: We conducted a sy…	Review	gutmicrobiome-disease
https://www.ncbi.nlm.nih.gov/pubmed/?term=24564646	24564646	Probiotic microorganism Study arm by author Percent difference % Weight Diarrhea duration Lactobacillus rhamnosus GG Canani [13] -32.0* 10.2 Lactobacillus rhamnosus GG Costa-Ribeiro [14] -2.1 10.6 Lactobacillus rhamnosus GG Misra [16] -9.5 18.0 L. bulgaricus & S. thermophilus Boudraa [12] -28.5§ 9.6 Saccharomyces boulardii Canani [13] -9.1 9.4 Bacillus clausii Canani [13] 2.2 10.2 Enterococcus fa…	results	18:[(L. acidophilus, diarrhea), (Bacillus, diarrhea), (L. plantarum, diarrhea), (L. acidophilus, diarrhea), (Bifidobacterium, diarrhea), (B. bifidum, diarrhea), (Lactobacillus rhamnosus, diarrhea), (Enterococcus faecium, diarrhea), (Bacillus, diarrhea), (Lactobacillus, diarrhea), (Lactobacillus rhamnosus, diarrhea), (Lactobacillus acidophilus, diarrhea), (L. casei, diarrhea), (Streptococcus therm…	All_exclusion_criteria	[infant gut microbiome]		Lactobacillus acidophilus	probiotics	Systematic review of probiotics for the treatment of community-acquired acute diarrhea in children.	2014	BMC Public Health	BACKGROUND: Oral rehydration salts (ORS), zinc, and continued feeding are the recommended treatments for community-acquired acute diarrhea among young children. However, probiotics are becoming increasingly popular treatments for diarrhea in some countries. We sought to estimate the effect of probiotics on diarrhea morbidity and mortality in children &lt; 5 years of age.METHODS: We conducted a sy…	Review	gutmicrobiome-disease
https://www.ncbi.nlm.nih.gov/pubmed/?term=24564646	24564646	Probiotic microorganism Study arm by author Percent difference % Weight Diarrhea duration Lactobacillus rhamnosus GG Canani [13] -32.0* 10.2 Lactobacillus rhamnosus GG Costa-Ribeiro [14] -2.1 10.6 Lactobacillus rhamnosus GG Misra [16] -9.5 18.0 L. bulgaricus & S. thermophilus Boudraa [12] -28.5§ 9.6 Saccharomyces boulardii Canani [13] -9.1 9.4 Bacillus clausii Canani [13] 2.2 10.2 Enterococcus fa…	results	18:[(L. acidophilus, diarrhea), (Bacillus, diarrhea), (L. plantarum, diarrhea), (L. acidophilus, diarrhea), (Bifidobacterium, diarrhea), (B. bifidum, diarrhea), (Lactobacillus rhamnosus, diarrhea), (Enterococcus faecium, diarrhea), (Bacillus, diarrhea), (Lactobacillus, diarrhea), (Lactobacillus rhamnosus, diarrhea), (Lactobacillus acidophilus, diarrhea), (L. casei, diarrhea), (Streptococcus therm…	All_exclusion_criteria	[infant gut microbiome]		L. acidophilus	probiotics	Systematic review of probiotics for the treatment of community-acquired acute diarrhea in children.	2014	BMC Public Health	BACKGROUND: Oral rehydration salts (ORS), zinc, and continued feeding are the recommended treatments for community-acquired acute diarrhea among young children. However, probiotics are becoming increasingly popular treatments for diarrhea in some countries. We sought to estimate the effect of probiotics on diarrhea morbidity and mortality in children &lt; 5 years of age.METHODS: We conducted a sy…	Review	gutmicrobiome-disease
https://www.ncbi.nlm.nih.gov/pubmed/?term=24564646	24564646	Probiotic microorganism Study arm by author Percent difference % Weight Diarrhea duration Lactobacillus rhamnosus GG Canani [13] -32.0* 10.2 Lactobacillus rhamnosus GG Costa-Ribeiro [14] -2.1 10.6 Lactobacillus rhamnosus GG Misra [16] -9.5 18.0 L. bulgaricus & S. thermophilus Boudraa [12] -28.5§ 9.6 Saccharomyces boulardii Canani [13] -9.1 9.4 Bacillus clausii Canani [13] 2.2 10.2 Enterococcus fa…	results	18:[(L. acidophilus, diarrhea), (Bacillus, diarrhea), (L. plantarum, diarrhea), (L. acidophilus, diarrhea), (Bifidobacterium, diarrhea), (B. bifidum, diarrhea), (Lactobacillus rhamnosus, diarrhea), (Enterococcus faecium, diarrhea), (Bacillus, diarrhea), (Lactobacillus, diarrhea), (Lactobacillus rhamnosus, diarrhea), (Lactobacillus acidophilus, diarrhea), (L. casei, diarrhea), (Streptococcus therm…	All_exclusion_criteria	[infant gut microbiome]		L. casei	probiotics	Systematic review of probiotics for the treatment of community-acquired acute diarrhea in children.	2014	BMC Public Health	BACKGROUND: Oral rehydration salts (ORS), zinc, and continued feeding are the recommended treatments for community-acquired acute diarrhea among young children. However, probiotics are becoming increasingly popular treatments for diarrhea in some countries. We sought to estimate the effect of probiotics on diarrhea morbidity and mortality in children &lt; 5 years of age.METHODS: We conducted a sy…	Review	gutmicrobiome-disease
https://www.ncbi.nlm.nih.gov/pubmed/?term=24564646	24564646	Probiotic microorganism Study arm by author Percent difference % Weight Diarrhea duration Lactobacillus rhamnosus GG Canani [13] -32.0* 10.2 Lactobacillus rhamnosus GG Costa-Ribeiro [14] -2.1 10.6 Lactobacillus rhamnosus GG Misra [16] -9.5 18.0 L. bulgaricus & S. thermophilus Boudraa [12] -28.5§ 9.6 Saccharomyces boulardii Canani [13] -9.1 9.4 Bacillus clausii Canani [13] 2.2 10.2 Enterococcus fa…	results	18:[(L. acidophilus, diarrhea), (Bacillus, diarrhea), (L. plantarum, diarrhea), (L. acidophilus, diarrhea), (Bifidobacterium, diarrhea), (B. bifidum, diarrhea), (Lactobacillus rhamnosus, diarrhea), (Enterococcus faecium, diarrhea), (Bacillus, diarrhea), (Lactobacillus, diarrhea), (Lactobacillus rhamnosus, diarrhea), (Lactobacillus acidophilus, diarrhea), (L. casei, diarrhea), (Streptococcus therm…	All_exclusion_criteria	[infant gut microbiome]		Lactobacillus rhamnosus	probiotics	Systematic review of probiotics for the treatment of community-acquired acute diarrhea in children.	2014	BMC Public Health	BACKGROUND: Oral rehydration salts (ORS), zinc, and continued feeding are the recommended treatments for community-acquired acute diarrhea among young children. However, probiotics are becoming increasingly popular treatments for diarrhea in some countries. We sought to estimate the effect of probiotics on diarrhea morbidity and mortality in children &lt; 5 years of age.METHODS: We conducted a sy…	Review	gutmicrobiome-disease
https://www.ncbi.nlm.nih.gov/pubmed/?term=24564646	24564646	Probiotic microorganism Study arm by author Percent difference % Weight Diarrhea duration Lactobacillus rhamnosus GG Canani [13] -32.0* 10.2 Lactobacillus rhamnosus GG Costa-Ribeiro [14] -2.1 10.6 Lactobacillus rhamnosus GG Misra [16] -9.5 18.0 L. bulgaricus & S. thermophilus Boudraa [12] -28.5§ 9.6 Saccharomyces boulardii Canani [13] -9.1 9.4 Bacillus clausii Canani [13] 2.2 10.2 Enterococcus fa…	results	18:[(L. acidophilus, diarrhea), (Bacillus, diarrhea), (L. plantarum, diarrhea), (L. acidophilus, diarrhea), (Bifidobacterium, diarrhea), (B. bifidum, diarrhea), (Lactobacillus rhamnosus, diarrhea), (Enterococcus faecium, diarrhea), (Bacillus, diarrhea), (Lactobacillus, diarrhea), (Lactobacillus rhamnosus, diarrhea), (Lactobacillus acidophilus, diarrhea), (L. casei, diarrhea), (Streptococcus therm…	All_exclusion_criteria	[infant gut microbiome]		Streptococcus thermophilus	probiotics	Systematic review of probiotics for the treatment of community-acquired acute diarrhea in children.	2014	BMC Public Health	BACKGROUND: Oral rehydration salts (ORS), zinc, and continued feeding are the recommended treatments for community-acquired acute diarrhea among young children. However, probiotics are becoming increasingly popular treatments for diarrhea in some countries. We sought to estimate the effect of probiotics on diarrhea morbidity and mortality in children &lt; 5 years of age.METHODS: We conducted a sy…	Review	gutmicrobiome-disease
https://www.ncbi.nlm.nih.gov/pubmed/?term=24564646	24564646	Study arms Intervention Control Author n Probiotic microorganism (dosage) Duration & method of treatment n Placebo Boudraa [12] 56 L. bulgaricus & S. thermophilus (2x10 8 CFU/g) 180 mL/kg/day infant formula given after initial oral rehydration 56 Infant formula acidified with lactic acid to match yogurt pH Canani [13] 100 Lactobacillus GG (6x10 9 CFU/dose) 2/day for 5 days in 20 ml water 92 Not d…	unnamed	25:[(Lactobacillus, Diarrhea), (S. thermophilus, Diarrhea), (cold, B. infantis), (Lactobacillus, diarrhea), (Lactobacillus, diarrhea), (L. acidophilus, cold), (cold, L. acidophilus), (Lactobacillus, Diarrhea), (cold, L. acidophilus), (Bacillus, Diarrhea), (cold, L. plantarum), (L. acidophilus, Diarrhea), (cold, L. acidophilus), (cold, B. infantis), (cold, Lactobacillus), (cold, L. acidophilus), (…	All_exclusion_criteria	[infant gut microbiome]		B. infantis	not-relevant	Systematic review of probiotics for the treatment of community-acquired acute diarrhea in children.	2014	BMC Public Health	BACKGROUND: Oral rehydration salts (ORS), zinc, and continued feeding are the recommended treatments for community-acquired acute diarrhea among young children. However, probiotics are becoming increasingly popular treatments for diarrhea in some countries. We sought to estimate the effect of probiotics on diarrhea morbidity and mortality in children &lt; 5 years of age.METHODS: We conducted a sy…	Review	gutmicrobiome-disease
https://www.ncbi.nlm.nih.gov/pubmed/?term=24564646	24564646	Study arms Intervention Control Author n Probiotic microorganism (dosage) Duration & method of treatment n Placebo Boudraa [12] 56 L. bulgaricus & S. thermophilus (2x10 8 CFU/g) 180 mL/kg/day infant formula given after initial oral rehydration 56 Infant formula acidified with lactic acid to match yogurt pH Canani [13] 100 Lactobacillus GG (6x10 9 CFU/dose) 2/day for 5 days in 20 ml water 92 Not d…	unnamed	25:[(Lactobacillus, Diarrhea), (S. thermophilus, Diarrhea), (cold, B. infantis), (Lactobacillus, diarrhea), (Lactobacillus, diarrhea), (L. acidophilus, cold), (cold, L. acidophilus), (Lactobacillus, Diarrhea), (cold, L. acidophilus), (Bacillus, Diarrhea), (cold, L. plantarum), (L. acidophilus, Diarrhea), (cold, L. acidophilus), (cold, B. infantis), (cold, Lactobacillus), (cold, L. acidophilus), (…	All_exclusion_criteria	[infant gut microbiome]		L. plantarum	not-relevant	Systematic review of probiotics for the treatment of community-acquired acute diarrhea in children.	2014	BMC Public Health	BACKGROUND: Oral rehydration salts (ORS), zinc, and continued feeding are the recommended treatments for community-acquired acute diarrhea among young children. However, probiotics are becoming increasingly popular treatments for diarrhea in some countries. We sought to estimate the effect of probiotics on diarrhea morbidity and mortality in children &lt; 5 years of age.METHODS: We conducted a sy…	Review	gutmicrobiome-disease
https://www.ncbi.nlm.nih.gov/pubmed/?term=24564646	24564646	Study arms Intervention Control Author n Probiotic microorganism (dosage) Duration & method of treatment n Placebo Boudraa [12] 56 L. bulgaricus & S. thermophilus (2x10 8 CFU/g) 180 mL/kg/day infant formula given after initial oral rehydration 56 Infant formula acidified with lactic acid to match yogurt pH Canani [13] 100 Lactobacillus GG (6x10 9 CFU/dose) 2/day for 5 days in 20 ml water 92 Not d…	unnamed	25:[(Lactobacillus, Diarrhea), (S. thermophilus, Diarrhea), (cold, B. infantis), (Lactobacillus, diarrhea), (Lactobacillus, diarrhea), (L. acidophilus, cold), (cold, L. acidophilus), (Lactobacillus, Diarrhea), (cold, L. acidophilus), (Bacillus, Diarrhea), (cold, L. plantarum), (L. acidophilus, Diarrhea), (cold, L. acidophilus), (cold, B. infantis), (cold, Lactobacillus), (cold, L. acidophilus), (…	All_exclusion_criteria	[infant gut microbiome]		S. thermophilus	not-relevant	Systematic review of probiotics for the treatment of community-acquired acute diarrhea in children.	2014	BMC Public Health	BACKGROUND: Oral rehydration salts (ORS), zinc, and continued feeding are the recommended treatments for community-acquired acute diarrhea among young children. However, probiotics are becoming increasingly popular treatments for diarrhea in some countries. We sought to estimate the effect of probiotics on diarrhea morbidity and mortality in children &lt; 5 years of age.METHODS: We conducted a sy…	Review	gutmicrobiome-disease
https://www.ncbi.nlm.nih.gov/pubmed/?term=24564646	24564646	Study arms Intervention Control Author n Probiotic microorganism (dosage) Duration & method of treatment n Placebo Boudraa [12] 56 L. bulgaricus & S. thermophilus (2x10 8 CFU/g) 180 mL/kg/day infant formula given after initial oral rehydration 56 Infant formula acidified with lactic acid to match yogurt pH Canani [13] 100 Lactobacillus GG (6x10 9 CFU/dose) 2/day for 5 days in 20 ml water 92 Not d…	unnamed	25:[(Lactobacillus, Diarrhea), (S. thermophilus, Diarrhea), (cold, B. infantis), (Lactobacillus, diarrhea), (Lactobacillus, diarrhea), (L. acidophilus, cold), (cold, L. acidophilus), (Lactobacillus, Diarrhea), (cold, L. acidophilus), (Bacillus, Diarrhea), (cold, L. plantarum), (L. acidophilus, Diarrhea), (cold, L. acidophilus), (cold, B. infantis), (cold, Lactobacillus), (cold, L. acidophilus), (…	All_exclusion_criteria	[infant gut microbiome]		L. acidophilus	probiotics	Systematic review of probiotics for the treatment of community-acquired acute diarrhea in children.	2014	BMC Public Health	BACKGROUND: Oral rehydration salts (ORS), zinc, and continued feeding are the recommended treatments for community-acquired acute diarrhea among young children. However, probiotics are becoming increasingly popular treatments for diarrhea in some countries. We sought to estimate the effect of probiotics on diarrhea morbidity and mortality in children &lt; 5 years of age.METHODS: We conducted a sy…	Review	gutmicrobiome-disease
https://www.ncbi.nlm.nih.gov/pubmed/?term=24564646	24564646	Study arms Intervention Control Author n Probiotic microorganism (dosage) Duration & method of treatment n Placebo Boudraa [12] 56 L. bulgaricus & S. thermophilus (2x10 8 CFU/g) 180 mL/kg/day infant formula given after initial oral rehydration 56 Infant formula acidified with lactic acid to match yogurt pH Canani [13] 100 Lactobacillus GG (6x10 9 CFU/dose) 2/day for 5 days in 20 ml water 92 Not d…	unnamed	25:[(Lactobacillus, Diarrhea), (S. thermophilus, Diarrhea), (cold, B. infantis), (Lactobacillus, diarrhea), (Lactobacillus, diarrhea), (L. acidophilus, cold), (cold, L. acidophilus), (Lactobacillus, Diarrhea), (cold, L. acidophilus), (Bacillus, Diarrhea), (cold, L. plantarum), (L. acidophilus, Diarrhea), (cold, L. acidophilus), (cold, B. infantis), (cold, Lactobacillus), (cold, L. acidophilus), (…	All_exclusion_criteria	[infant gut microbiome]		L. casei	probiotics	Systematic review of probiotics for the treatment of community-acquired acute diarrhea in children.	2014	BMC Public Health	BACKGROUND: Oral rehydration salts (ORS), zinc, and continued feeding are the recommended treatments for community-acquired acute diarrhea among young children. However, probiotics are becoming increasingly popular treatments for diarrhea in some countries. We sought to estimate the effect of probiotics on diarrhea morbidity and mortality in children &lt; 5 years of age.METHODS: We conducted a sy…	Review	gutmicrobiome-disease
https://www.ncbi.nlm.nih.gov/pubmed/?term=24564646	24564646	of studies (study arms) Design Limitations Consistency Generalizability to population of interest Generalizability to intervention of interest Average percent difference (95% CI) Diarrhea duration Various probiotics: low [12-17] 6(10) RCT Different doses/day; variable treatment duration; not double blinded, small n, placebo not described (-0.5) 8/10 arms in the positive direction; 4/10 results st…	unnamed	11:[(Diarrhea, Bacillus), (Diarrhea, Bacillus clausii), (Diarrhea, Enterococcus faecium), (Diarrhea, L. acidophilus), (Diarrhea, L. acidophilus), (Diarrhea, Streptococcus thermophilus), (Diarrhea, Lactobacillus rhamnosus), (Diarrhea, B. bifidum), (Diarrhea, Bacillus), (Diarrhea, Bacillus clausii), (Diarrhea, Enterococcus faecium)]	All_exclusion_criteria	[infant gut microbiome]		B. bifidum	probiotics	Systematic review of probiotics for the treatment of community-acquired acute diarrhea in children.	2014	BMC Public Health	BACKGROUND: Oral rehydration salts (ORS), zinc, and continued feeding are the recommended treatments for community-acquired acute diarrhea among young children. However, probiotics are becoming increasingly popular treatments for diarrhea in some countries. We sought to estimate the effect of probiotics on diarrhea morbidity and mortality in children &lt; 5 years of age.METHODS: We conducted a sy…	Review	gutmicrobiome-disease
[truncated: 196 more rows]

## Sheet: gutmicro_immu-species
Detected species from sentences showing relationship between gut-microbiome and immune related terms.
				(a) infant gut microbiome		(b) infant nutrition and microbiome metabolism		(c) beneficial bacteria for the infants immune system		(d) beneficial bacteria preventing infections in infants
[truncated: 29 more rows]

## Sheet: gutmicro_disease-species
Detected species from sentences showing relationship between the gut-microbiome and disease.
[truncated: 32 more rows]

[truncated: 1 more sheets: Summary-species]
