# Supplementary material for: A reverse metabolic approach to weaning: in silico identification of immune-beneficial infant gut bacteria, mining their metabolism for prebiotic feeds and sourcing these feeds in the natural product space
Source: Microbiome. 2018 Sep 21;6:171. doi: 10.1186/s40168-018-0545-x (PMC6151060; doi:10.1186/s40168-018-0545-x)
Supplement: Supplementary file 2 — Relevant co-mention for PubMed IDs. (XLSX 109 kb) [file 40168_2018_545_MOESM2_ESM.xlsx]

## Sheet: readme
Sheets	Comentions sheet summarized the results for each specific COMENTION analysis (as listed in Table 1 of the manuscript) searched in research topics (a), (b), (c) and (d). Co-mentions can be filtered from the Sentence column of the table.
	We filtered results for finding the most relevant articles. We preferred recent articles and we only considered sentences showing evidence of comention between beneficial microoganism at the species level.
	Comentions are searched between more then two dictionaries (see Table 1 in the manuscript):
	(1) gut-microbes, immune-related terms and chemicals
	(2) gut-microbes, diseases and chemicals
	(3) gut-microbes, immune-related terms and disease
	(4) immune-related terms, diseases and chemicals
	(5) gut-microbes, diseases, immune-related terms and chemicals
	Note: the same sentences could contain comentions between several terms of the dictionaries in exam or the same sentence can include comentions between different dictionaries (ex. a comention between gut-microbes, immune-related terms and chemicals but also gut-microbes, diseases and chemicals), this is the reason why there are replicated sentences.
Sheets *-species	Each sheet summarizes the list of microorganism resulted from the text mining analysis for each COMENTION analysis (sheet name).
	The latest sheet "Summary_species" gives a summary of the list of microorganism extracted from all the comentions for each research query.
Columns	PMID_url	It is the URL to PMID of the paper from which the sentence was extracted
	PMID	It is the PMID of the paper from which the sentence was extracted
	Sentence	This is the extracted sentence
	Journal_section	The section of the journal from where the sentences was extracted
	Query	The list of queries from which PMIDs resulted (see Supplemental Information 1)
	Excluding_criteria	We can have four possibility:
		1. No_animals_exclusion_criteria: animals were ecluded from title and abstract in queries (except for some generally cited terms, for example "mice", "mouse", and "in vivo", "preterm" terms)
		2. All_exclusion_criteria: both animals and extra excluding terms ("in vivo", "in vitro" , "preterm") were excluded
		3. No_animals_exclusion_criteria_PubMed_only: as in "No_animals_exclusion_criteria"
		Results from quering PubMed with no overlap from quering SolR.
		4. All_exclusion_criteria_PubMed_only: both animals and extra excluding terms ("in vivo", "in vitro" , "preterm") were excluded
		Results from quering PubMed with no overlap from quering SolR.
	Excluding_criteria_terms	Terms excluded from Abstract and Title but in sentences extracted from fulll-text
	Detected_species	Species cited in sentence. For each species found in a sentence, related sentence information are repeated (multiple row), thus you can filter for species "Type" without missing information
	Species_type	Type of species: could be "probiotic", "relevant", "pathogenic" , "not-relevant" or "nd" if not cited
	Title	Title of the paper
	Year	Years of the paper
	Journal	Journal where paper was published
	Abstract	Full abstract related to the paper
	PubblicationType	Could be "Review" or "Journal Article"
	Comention	Co-mention between more then two dictionaries: (i) gut microbiome - immunity related terms - chemicals, (ii) gut microbiome - diseases - chemicals, (iii) immunity related terms - diseases - chemicals, (iv) gut microbiome - immunity related terms - diseases, and (v) gut microbiome - immunity related terms - diseases - chemicals.
	Exclusion_criteria (from both "title" and "abstract")
	No_animals_exclusion_criteria	(rodent OR monkey OR "non-human primate" OR Gorilla OR pig OR pigs OR Sus OR sow OR sows OR calves OR calf OR Canis OR dog OR dogs OR insect OR insects OR "honey bees" OR Apis OR Drosophila OR fishes OR cat OR cats OR Feline OR lamb OR lambs OR Ovis OR "plant microbio" OR broiler OR Caenorhabditis OR rabbit OR bovine OR fungi OR shrimp OR "rainbow trout" OR Oncorhynchus OR chicken OR soil OR bear…
	All_exclusion_criteria	(mice OR mouse OR "Mus musculus" OR rodent OR rat OR rats OR Rattus OR monkey OR "non-human primate" OR Gorilla OR pig OR pigs OR Sus OR sow OR sows OR calves OR calf OR Canis OR dog OR dogs OR insect OR insects OR "honey bees" OR Apis OR Drosophila OR fishes OR cat OR cats OR Feline OR lamb OR lambs OR Ovis OR "plant microbio" OR broiler OR Caenorhabditis OR rabbit OR bovine OR fungi OR shrimp O…

## Sheet: comentions
PMID_url	PMID	Sentence	Journal_section	Excluding_criteria	Query	Excluding_criteria_terms	Detected_species	Species_type	Title	Year	Journal	Abstract	Pubblication_type	Comention
https://www.ncbi.nlm.nih.gov/pubmed/?term=28116928	28116928	However, there was a significant reduction in clostridia counts in both experimental animal groups (HMOs+B. longum and HM+B. longum), and a specific immune response via increased interleukin (IL)-10 and IL-6 production.	abstract	No_animals_exclusion_criterion	[infant gut microbiome], [infant nutrition and microbiome metabolism], [beneficial bacteria for the infants immune system]		B. longum	probiotics	Assessment of the synbiotic properites of human milk oligosaccharides and Bifidobacterium longum subsp. infantis in vitro and in humanised mice.	2017	Benef Microbes	The mode of delivery plays a crucial role in infant gastrointestinal tract colonisation, which in the case of caesarean section is characterised by the presence of clostridia and low bifidobacterial counts. Gut colonisation can be modified by probiotics, prebiotics or synbiotics. Human milk oligosaccharides (HMOs) are infant prebiotics that show a bifidogenic effect. Moreover, genome sequencing o…	Journal Article	gutmicrobiome-immunity-chemical
https://www.ncbi.nlm.nih.gov/pubmed/?term=28634691	28634691	The prebiotic-group shortened the duration of RV acute watery diarrhea Islek et al. (2014) Bifidobacterium breve Short-chain galactooligosaccharides/long-chain fructooligosaccharides In vivo murine model Reduced viral sheddingProbiotic and prebiotic mixture enhanced the viral elimination and the host immune response against the virus Rigo-Adrover et al. (2016) Bifidobacterium breve Streptococcus …	unnamed	All_exclusion_criteria	[infant nutrition and microbiome metabolism], [beneficial bacteria for the infants immune system], [beneficial bacteria preventing infections in infants]	vivo	Bifidobacterium breve	probiotics	Modulation of rotavirus severe gastroenteritis by the combination of probiotics and prebiotics.	2017	Arch Microbiol	Annual mortality rates due to infectious diarrhea are about 2.2 million; children are the most vulnerable age group to severe gastroenteritis, representing group A rotaviruses as the main cause of disease. One of the main factors of rotavirus pathogenesis is the NSP4 protein, which has been characterized as a viral toxin involved in triggering several cellular responses leading to diarrhea. Furth…	Review	gutmicrobiome-immunity-chemical
https://www.ncbi.nlm.nih.gov/pubmed/?term=28634691	28634691	The prebiotic-group shortened the duration of RV acute watery diarrhea Islek et al. (2014) Bifidobacterium breve Short-chain galactooligosaccharides/long-chain fructooligosaccharides In vivo murine model Reduced viral sheddingProbiotic and prebiotic mixture enhanced the viral elimination and the host immune response against the virus Rigo-Adrover et al. (2016) Bifidobacterium breve Streptococcus …	unnamed	All_exclusion_criteria	[infant nutrition and microbiome metabolism], [beneficial bacteria for the infants immune system], [beneficial bacteria preventing infections in infants]	vivo	Streptococcus thermophilus	probiotics	Modulation of rotavirus severe gastroenteritis by the combination of probiotics and prebiotics.	2017	Arch Microbiol	Annual mortality rates due to infectious diarrhea are about 2.2 million; children are the most vulnerable age group to severe gastroenteritis, representing group A rotaviruses as the main cause of disease. One of the main factors of rotavirus pathogenesis is the NSP4 protein, which has been characterized as a viral toxin involved in triggering several cellular responses leading to diarrhea. Furth…	Review	gutmicrobiome-immunity-chemical
https://www.ncbi.nlm.nih.gov/pubmed/?term=26809484	26809484	Thus, we also assessed the impact of two other lactic acid producing probiotic bacteria (LAB), Lactobacillus acidophilus (LA) and Lactobacillus reuteri (LR), on intestinal and systemic innate immune responses (Wen et al., 2009; Zhang et al., 2008a; Zhang et al., 2008b; Zhang et al., 2008c) (Table 2).	unnamed	All_exclusion_criteria	[infant gut microbiome], [beneficial bacteria for the infants immune system], [beneficial bacteria preventing infections in infants]		Lactobacillus acidophilus	probiotics	Comparison of probiotic lactobacilli and bifidobacteria effects, immune responses and rotavirus vaccines and infection in different host species.	2016	Vet Immunol Immunopathol	Different probiotic strains of Lactobacillus and Bifidobacterium genera possess significant and widely acknowledged health-promoting and immunomodulatory properties. They also provide an affordable means for prevention and treatment of various infectious, allergic and inflammatory conditions as demonstrated in numerous human and animal studies. Despite the ample evidence of protective effects of …	Review	gutmicrobiome-immunity-chemical
https://www.ncbi.nlm.nih.gov/pubmed/?term=26809484	26809484	Thus, we also assessed the impact of two other lactic acid producing probiotic bacteria (LAB), Lactobacillus acidophilus (LA) and Lactobacillus reuteri (LR), on intestinal and systemic innate immune responses (Wen et al., 2009; Zhang et al., 2008a; Zhang et al., 2008b; Zhang et al., 2008c) (Table 2).	unnamed	All_exclusion_criteria	[infant gut microbiome], [beneficial bacteria for the infants immune system], [beneficial bacteria preventing infections in infants]		Lactobacillus reuteri	probiotics	Comparison of probiotic lactobacilli and bifidobacteria effects, immune responses and rotavirus vaccines and infection in different host species.	2016	Vet Immunol Immunopathol	Different probiotic strains of Lactobacillus and Bifidobacterium genera possess significant and widely acknowledged health-promoting and immunomodulatory properties. They also provide an affordable means for prevention and treatment of various infectious, allergic and inflammatory conditions as demonstrated in numerous human and animal studies. Despite the ample evidence of protective effects of …	Review	gutmicrobiome-immunity-chemical
https://www.ncbi.nlm.nih.gov/pubmed/?term=26872618	26872618	For example, three species of Bifidobacterium decrease incidence and severity of NEC in animal models 39-41 but appear to utilize different mechanisms: B. longum subsp infantis attenuates induction of IL6, IL8, TNFα and IL23 in the rat NEC model 39, decreases IL1 β induced IL8 and IL6 expression in immature human gut xenografts 42, and has a competitive advantage over other gut microbes in the pr…	introduction	All_exclusion_criteria	[infant gut microbiome], [infant nutrition and microbiome metabolism], [beneficial bacteria for the infants immune system], [beneficial bacteria preventing infections in infants]	rat, vitro	B. bifidum	probiotics	Prevention of Necrotizing Enterocolitis Through Manipulation of the Intestinal Microbiota of the Premature Infant.	2016	Clin Ther	In spite of four decades of research, necrotizing enterocolitis (NEC) remains the most common gastrointestinal complication in premature infants with high mortality and long-term morbidity. The composition of the intestinal microbiota of the premature infant differs dramatically from that of the healthy term infant and appears to be an important risk factor for NEC.</AbstractText>: In spite of fo…	Review	gutmicrobiome-immunity-chemical
https://www.ncbi.nlm.nih.gov/pubmed/?term=26872618	26872618	For example, three species of Bifidobacterium decrease incidence and severity of NEC in animal models 39-41 but appear to utilize different mechanisms: B. longum subsp infantis attenuates induction of IL6, IL8, TNFα and IL23 in the rat NEC model 39, decreases IL1 β induced IL8 and IL6 expression in immature human gut xenografts 42, and has a competitive advantage over other gut microbes in the pr…	introduction	All_exclusion_criteria	[infant gut microbiome], [infant nutrition and microbiome metabolism], [beneficial bacteria for the infants immune system], [beneficial bacteria preventing infections in infants]	rat, vitro	B. breve	probiotics	Prevention of Necrotizing Enterocolitis Through Manipulation of the Intestinal Microbiota of the Premature Infant.	2016	Clin Ther	In spite of four decades of research, necrotizing enterocolitis (NEC) remains the most common gastrointestinal complication in premature infants with high mortality and long-term morbidity. The composition of the intestinal microbiota of the premature infant differs dramatically from that of the healthy term infant and appears to be an important risk factor for NEC.</AbstractText>: In spite of fo…	Review	gutmicrobiome-immunity-chemical
https://www.ncbi.nlm.nih.gov/pubmed/?term=26872618	26872618	For example, three species of Bifidobacterium decrease incidence and severity of NEC in animal models 39-41 but appear to utilize different mechanisms: B. longum subsp infantis attenuates induction of IL6, IL8, TNFα and IL23 in the rat NEC model 39, decreases IL1 β induced IL8 and IL6 expression in immature human gut xenografts 42, and has a competitive advantage over other gut microbes in the pr…	introduction	All_exclusion_criteria	[infant gut microbiome], [infant nutrition and microbiome metabolism], [beneficial bacteria for the infants immune system], [beneficial bacteria preventing infections in infants]	rat, vitro	B. longum	probiotics	Prevention of Necrotizing Enterocolitis Through Manipulation of the Intestinal Microbiota of the Premature Infant.	2016	Clin Ther	In spite of four decades of research, necrotizing enterocolitis (NEC) remains the most common gastrointestinal complication in premature infants with high mortality and long-term morbidity. The composition of the intestinal microbiota of the premature infant differs dramatically from that of the healthy term infant and appears to be an important risk factor for NEC.</AbstractText>: In spite of fo…	Review	gutmicrobiome-immunity-chemical
https://www.ncbi.nlm.nih.gov/pubmed/?term=27286235	27286235	This finding of decreased F. prausnitzii was consistent with previous findings in both pediatric and adult IBD (35), and is consistent with observations this organism may have anti-inflammatory properties through direct effects on cytokine production (36), as well as increased production of short-chain fatty acids such as butyrate (37).	unnamed	All_exclusion_criteria	[infant gut microbiome]		F. prausnitzii	relevant	The microbiota in pediatric rheumatic disease: epiphenomenon or therapeutic target?	2016	Curr Opin Rheumatol	PURPOSE OF REVIEW: There has been increasing interest in the contents and function of the microbiota, as it relates to pediatric inflammatory diseases. Here, we discuss the factors underlying the development of the microbiota, its role in juvenile idiopathic arthritis (JIA) and prospects for therapeutic interventions in the microbiota.RECENT FINDINGS: The human microbiota undergoes a succession o…	Review	gutmicrobiome-immunity-chemical
https://www.ncbi.nlm.nih.gov/pubmed/?term=27341804	27341804	This cytotoxicity is likely due to the high amounts of lactic acid produced by L. casei Shirota bacteria which results in acidification of the culture medium as evidenced by the colour shift of the pH indicator (data not shown).	unnamed	No_animals_exclusion_criterion	[infant gut microbiome], [beneficial bacteria preventing infections in infants]		L. casei	probiotics	Antiviral activity of Lactobacillus reuteri Protectis against Coxsackievirus A and Enterovirus 71 infection in human skeletal muscle and colon cell lines.	2016	Virol J	BACKGROUND: Recurrence of hand, foot and mouth disease (HFMD) pandemics continues to threaten public health. Despite increasing awareness and efforts, effective vaccine and drug treatment have yet to be available. Probiotics have gained recognition in the field of healthcare worldwide, and have been extensively prescribed to babies and young children to relieve gastrointestinal (GI) disturbances …	Journal Article	gutmicrobiome-immunity-chemical
https://www.ncbi.nlm.nih.gov/pubmed/?term=27594848	27594848	infantis, and B. bifidum, in the presence of HMOs has also been shown to promote the adhesive properties of these strains, as well as the expression of anti-inflammatory cytokines and tight junction proteins in eukaryotic cells (Chichlowski et al., 2012).	unnamed	All_exclusion_criteria	[infant gut microbiome]		B. bifidum	probiotics	Gut Bifidobacteria Populations in Human Health and Aging.	2016	Front Microbiol	The intestinal microbiota has increasingly been shown to have a vital role in various aspects of human health. Indeed, several studies have linked alterations in the gut microbiota with the development of different diseases. Among the vast gut bacterial community, Bifidobacterium is a genus which dominates the intestine of healthy breast-fed infants whereas in adulthood the levels are lower but r…	Review	gutmicrobiome-immunity-chemical
https://www.ncbi.nlm.nih.gov/pubmed/?term=27649150	27649150	According to Nagaoka et al. [94], probiotic polysaccharides extracted from B. breve YIT4014 and 4043, and B. bifidum YIT4007 have shown anti-ulcer activities both directly (i.e., epidermal and fibroblast growth factor) and indirectly (e.g., immune system stimulating: increased production of 6-keto-prostaglandin F1 α by macrophage).	unnamed	No_animals_exclusion_criterion	[infant gut microbiome], [beneficial bacteria for the infants immune system], [beneficial bacteria preventing infections in infants]		B. bifidum	probiotics	Review on Bifidobacterium bifidum BGN4: Functionality and Nutraceutical Applications as a Probiotic Microorganism.	2016	Int J Mol Sci	Bifidobacterium bifidum BGN4 is a probiotic strain that has been used as a major ingredient to produce nutraceutical products and as a dairy starter since 2000. The various bio-functional effects and potential for industrial application of B. bifidum BGN4 has been characterized and proven by in vitro (i.e., phytochemical bio-catalysis, cell adhesion and anti-carcinogenic effects on cell lines, an…	Review	gutmicrobiome-immunity-chemical
https://www.ncbi.nlm.nih.gov/pubmed/?term=27649150	27649150	According to Nagaoka et al. [94], probiotic polysaccharides extracted from B. breve YIT4014 and 4043, and B. bifidum YIT4007 have shown anti-ulcer activities both directly (i.e., epidermal and fibroblast growth factor) and indirectly (e.g., immune system stimulating: increased production of 6-keto-prostaglandin F1 α by macrophage).	unnamed	No_animals_exclusion_criterion	[infant gut microbiome], [beneficial bacteria for the infants immune system], [beneficial bacteria preventing infections in infants]		B. breve	probiotics	Review on Bifidobacterium bifidum BGN4: Functionality and Nutraceutical Applications as a Probiotic Microorganism.	2016	Int J Mol Sci	Bifidobacterium bifidum BGN4 is a probiotic strain that has been used as a major ingredient to produce nutraceutical products and as a dairy starter since 2000. The various bio-functional effects and potential for industrial application of B. bifidum BGN4 has been characterized and proven by in vitro (i.e., phytochemical bio-catalysis, cell adhesion and anti-carcinogenic effects on cell lines, an…	Review	gutmicrobiome-immunity-chemical
https://www.ncbi.nlm.nih.gov/pubmed/?term=27933160	27933160	Unlike a variety of immunotherapy approaches that are frequent topics of immunological research, the specific synbiotic combination of non-digestible oligosaccharides and B. breve M-16V that was used in this study does not contain the allergen in any (modified) form or dose, but demonstrated potency to reduce an established allergic response.	unnamed	No_animals_exclusion_criterion_Pubmed_only	[infant gut microbiome], [infant nutrition and microbiome metabolism], [beneficial bacteria for the infants immune system]		B. breve	probiotics	Post-sensitization administration of non-digestible oligosaccharides and Bifidobacterium breve M-16V reduces allergic symptoms in mice.	2016	Immun Inflamm Dis	To support dietary management of severe cow's milk allergic infants, a synbiotic mixture of non-digestible oligosaccharides and Bifidobacterium breve M-16V (B. breve) was designed from source materials that are completely cow's milk-free. It was investigated whether this specific synbiotic concept can reduce an established food allergic response in a research model for hen's egg allergy. Mice wer…	Journal Article	gutmicrobiome-immunity-chemical
https://www.ncbi.nlm.nih.gov/pubmed/?term=26303932	26303932	Our laboratory has previously shown that B. infantis, when grown on HMO, increases adhesion to intestinal cells and increases the expression of the anti-inflammatory cytokine interleukin-10.	abstract	All_exclusion_criteria	[infant gut microbiome], [infant nutrition and microbiome metabolism], [beneficial bacteria for the infants immune system], [beneficial bacteria preventing infections in infants]		B. infantis	not-relevant	Bifidobacteria grown on human milk oligosaccharides downregulate the expression of inflammation-related genes in Caco-2 cells.	2015	BMC Microbiol	BACKGROUND: Breastfed human infants are predominantly colonized by bifidobacteria that thrive on human milk oligosaccharides (HMO). Two predominant species of bifidobacteria in infant feces are Bifidobacterium breve (B. breve) and Bifidobacterium longum subsp. infantis (B. infantis), both of which include avid HMO-consumer strains. Our laboratory has previously shown that B. infantis, when grown …	Journal Article	gutmicrobiome-immunity-chemical
https://www.ncbi.nlm.nih.gov/pubmed/?term=26303932	26303932	HMO-grown B. breve and B. infantis both downregulated genes in Caco-2 cells associated with chemokine activity.	abstract	All_exclusion_criteria	[infant gut microbiome], [infant nutrition and microbiome metabolism], [beneficial bacteria for the infants immune system], [beneficial bacteria preventing infections in infants]		B. infantis	not-relevant	Bifidobacteria grown on human milk oligosaccharides downregulate the expression of inflammation-related genes in Caco-2 cells.	2015	BMC Microbiol	BACKGROUND: Breastfed human infants are predominantly colonized by bifidobacteria that thrive on human milk oligosaccharides (HMO). Two predominant species of bifidobacteria in infant feces are Bifidobacterium breve (B. breve) and Bifidobacterium longum subsp. infantis (B. infantis), both of which include avid HMO-consumer strains. Our laboratory has previously shown that B. infantis, when grown …	Journal Article	gutmicrobiome-immunity-chemical
https://www.ncbi.nlm.nih.gov/pubmed/?term=26303932	26303932	HMO-grown B. breve and B. infantis both downregulated genes in Caco-2 cells associated with chemokine activity.	abstract	All_exclusion_criteria	[infant gut microbiome], [infant nutrition and microbiome metabolism], [beneficial bacteria for the infants immune system], [beneficial bacteria preventing infections in infants]		B. breve	probiotics	Bifidobacteria grown on human milk oligosaccharides downregulate the expression of inflammation-related genes in Caco-2 cells.	2015	BMC Microbiol	BACKGROUND: Breastfed human infants are predominantly colonized by bifidobacteria that thrive on human milk oligosaccharides (HMO). Two predominant species of bifidobacteria in infant feces are Bifidobacterium breve (B. breve) and Bifidobacterium longum subsp. infantis (B. infantis), both of which include avid HMO-consumer strains. Our laboratory has previously shown that B. infantis, when grown …	Journal Article	gutmicrobiome-immunity-chemical
https://www.ncbi.nlm.nih.gov/pubmed/?term=26303932	26303932	Chichlowski et al. observed that HMO-fed B. infantis tightens cell-cell junctions, increases the level of cytokine IL-10 while decreasing the level of pro-inflammatory TNFα in Caco-2 cells [26].	introduction	All_exclusion_criteria	[infant gut microbiome], [infant nutrition and microbiome metabolism], [beneficial bacteria for the infants immune system], [beneficial bacteria preventing infections in infants]		B. infantis	not-relevant	Bifidobacteria grown on human milk oligosaccharides downregulate the expression of inflammation-related genes in Caco-2 cells.	2015	BMC Microbiol	BACKGROUND: Breastfed human infants are predominantly colonized by bifidobacteria that thrive on human milk oligosaccharides (HMO). Two predominant species of bifidobacteria in infant feces are Bifidobacterium breve (B. breve) and Bifidobacterium longum subsp. infantis (B. infantis), both of which include avid HMO-consumer strains. Our laboratory has previously shown that B. infantis, when grown …	Journal Article	gutmicrobiome-immunity-chemical
https://www.ncbi.nlm.nih.gov/pubmed/?term=26303932	26303932	In the co-incubation of B. breve SC95 with Caco-2 cells (Table 2), genes that were downregulated by HMO, relative to GLU, were enriched with the annotation term GO:0008009 ~ chemokine activity.	results	All_exclusion_criteria	[infant gut microbiome], [infant nutrition and microbiome metabolism], [beneficial bacteria for the infants immune system], [beneficial bacteria preventing infections in infants]		B. breve	probiotics	Bifidobacteria grown on human milk oligosaccharides downregulate the expression of inflammation-related genes in Caco-2 cells.	2015	BMC Microbiol	BACKGROUND: Breastfed human infants are predominantly colonized by bifidobacteria that thrive on human milk oligosaccharides (HMO). Two predominant species of bifidobacteria in infant feces are Bifidobacterium breve (B. breve) and Bifidobacterium longum subsp. infantis (B. infantis), both of which include avid HMO-consumer strains. Our laboratory has previously shown that B. infantis, when grown …	Journal Article	gutmicrobiome-immunity-chemical
https://www.ncbi.nlm.nih.gov/pubmed/?term=26303932	26303932	Several other annotation terms related to inflammation and immunity were also significantly enriched among genes downregulated by HMO grown B. breve SC95 (Table 2).	results	All_exclusion_criteria	[infant gut microbiome], [infant nutrition and microbiome metabolism], [beneficial bacteria for the infants immune system], [beneficial bacteria preventing infections in infants]		B. breve	probiotics	Bifidobacteria grown on human milk oligosaccharides downregulate the expression of inflammation-related genes in Caco-2 cells.	2015	BMC Microbiol	BACKGROUND: Breastfed human infants are predominantly colonized by bifidobacteria that thrive on human milk oligosaccharides (HMO). Two predominant species of bifidobacteria in infant feces are Bifidobacterium breve (B. breve) and Bifidobacterium longum subsp. infantis (B. infantis), both of which include avid HMO-consumer strains. Our laboratory has previously shown that B. infantis, when grown …	Journal Article	gutmicrobiome-immunity-chemical
https://www.ncbi.nlm.nih.gov/pubmed/?term=26303932	26303932	Likewise, genes downregulated by HMO-fed B. breve SC95, relative to LAC-fed, were also enriched with the annotation term "chemokine activity."	results	All_exclusion_criteria	[infant gut microbiome], [infant nutrition and microbiome metabolism], [beneficial bacteria for the infants immune system], [beneficial bacteria preventing infections in infants]		B. breve	probiotics	Bifidobacteria grown on human milk oligosaccharides downregulate the expression of inflammation-related genes in Caco-2 cells.	2015	BMC Microbiol	BACKGROUND: Breastfed human infants are predominantly colonized by bifidobacteria that thrive on human milk oligosaccharides (HMO). Two predominant species of bifidobacteria in infant feces are Bifidobacterium breve (B. breve) and Bifidobacterium longum subsp. infantis (B. infantis), both of which include avid HMO-consumer strains. Our laboratory has previously shown that B. infantis, when grown …	Journal Article	gutmicrobiome-immunity-chemical
https://www.ncbi.nlm.nih.gov/pubmed/?term=26303932	26303932	GLU vs HMO cluster annotation of genes downregulated by HMO Enrichment score Term Gene count 3.51 IPR000558:Histone H2B 4 3.16 GO:0032993 ~ protein-DNA complex 8 3.07 GO:0003677 ~ DNA binding 33 HMO vs LAC cluster annotation of genes downregulated by HMO Enrichment score Term Gene count 5.68 GO:0008009 ~ chemokine activity 6 2.63 GO:0005615 ~ extracellular space 8 Functional enrichment analysis o…	results	All_exclusion_criteria	[infant gut microbiome], [infant nutrition and microbiome metabolism], [beneficial bacteria for the infants immune system], [beneficial bacteria preventing infections in infants]		B. infantis	not-relevant	Bifidobacteria grown on human milk oligosaccharides downregulate the expression of inflammation-related genes in Caco-2 cells.	2015	BMC Microbiol	BACKGROUND: Breastfed human infants are predominantly colonized by bifidobacteria that thrive on human milk oligosaccharides (HMO). Two predominant species of bifidobacteria in infant feces are Bifidobacterium breve (B. breve) and Bifidobacterium longum subsp. infantis (B. infantis), both of which include avid HMO-consumer strains. Our laboratory has previously shown that B. infantis, when grown …	Journal Article	gutmicrobiome-immunity-chemical
https://www.ncbi.nlm.nih.gov/pubmed/?term=26303932	26303932	Relative to LAC-fed B. infantis, HMO-fed B. infantis downregulated Caco-2 cell genes associated with "chemokine activity."	results	All_exclusion_criteria	[infant gut microbiome], [infant nutrition and microbiome metabolism], [beneficial bacteria for the infants immune system], [beneficial bacteria preventing infections in infants]		B. infantis	not-relevant	Bifidobacteria grown on human milk oligosaccharides downregulate the expression of inflammation-related genes in Caco-2 cells.	2015	BMC Microbiol	BACKGROUND: Breastfed human infants are predominantly colonized by bifidobacteria that thrive on human milk oligosaccharides (HMO). Two predominant species of bifidobacteria in infant feces are Bifidobacterium breve (B. breve) and Bifidobacterium longum subsp. infantis (B. infantis), both of which include avid HMO-consumer strains. Our laboratory has previously shown that B. infantis, when grown …	Journal Article	gutmicrobiome-immunity-chemical
https://www.ncbi.nlm.nih.gov/pubmed/?term=24850388	24850388	Chichlowski et al. (27) showed that growth of B. infantis ATCC15697 on HMOs increases binding to intestinal epithelial cells in vitro, decreases release of inflammatory cytokines, and increases release of anti-inflammatory cytokines in response to an inflammatory stimulus.	unnamed	All_exclusion_criteria	[infant gut microbiome], [infant nutrition and microbiome metabolism], [beneficial bacteria for the infants immune system]		B. infantis	not-relevant	Breast milk oligosaccharides: structure-function relationships in the neonate.	2014	Annu Rev Nutr	In addition to providing complete postnatal nutrition, breast milk is a complex biofluid that delivers bioactive components for the growth and development of the intestinal and immune systems. Lactation is a unique opportunity to understand the role of diet in shaping the intestinal environment including the infant microbiome. Of considerable interest is the diversity and abundance of milk glycan…	Review	gutmicrobiome-immunity-chemical
https://www.ncbi.nlm.nih.gov/pubmed/?term=24953670	24953670	A study with Lactobacillus casei Shirota showed that the probiotic induced a protective effect in a mouse model for fructose-induced liver steatosis, with possible mechanisms of activity involving attenuation of the Toll-like receptor (TLR)-4 signalling cascade in the liver (88).	unnamed	No_animals_exclusion_criterion	[infant gut microbiome], [infant nutrition and microbiome metabolism], [beneficial bacteria for the infants immune system], [beneficial bacteria preventing infections in infants]	mouse	Lactobacillus casei	probiotics	Exploring the influence of the gut microbiota and probiotics on health: a symposium report.	2014	Br J Nutr	The present report describes the presentations delivered at the 7th International Yakult Symposium, 'The Intestinal Microbiota and Probiotics: Exploiting Their Influence on Health', in London on 22-23 April 2013. The following two themes associated with health risks were covered: (1) the impact of age and diet on the gut microbiota and (2) the gut microbiota's interaction with the host. The stron…	Journal Article	gutmicrobiome-immunity-chemical
https://www.ncbi.nlm.nih.gov/pubmed/?term=25186128	25186128	The involvement of sEPS in providing tolerance to bile salts and low pH has previously been eluded to [66], while a recent study conducted in B. breve UCC2003 demonstrated that its surface-located EPS promotes in vivo persistence by mediating evasion of the B cell-mediated adaptive immune response in the murine gut and preventing the production of proinflammatory cytokines such as IFN-γ, TNF-α an…	unnamed	All_exclusion_criteria	[infant gut microbiome]	vivo	B. breve	probiotics	Diversity, ecology and intestinal function of bifidobacteria.	2014	Microb Cell Fact	The human gastrointestinal tract represents an environment which is a densely populated home for a microbiota that has evolved to positively contribute to host health. At birth the essentially sterile gastrointestinal tract (GIT) is rapidly colonized by microorganisms that originate from the mother and the surrounding environment. Within a short timeframe a microbiota establishes within the (brea…	Review	gutmicrobiome-immunity-chemical
https://www.ncbi.nlm.nih.gov/pubmed/?term=25303277	25303277	HMOs activate a variety of genes in B. infantis that allow it to dominate the gut microbiota and benefit the host by accelerating maturation of the immune response, limiting excessive inflammation, improving intestinal permeability, and increasing acetate production.	conclusions	No_animals_exclusion_criterion	[infant gut microbiome], [infant nutrition and microbiome metabolism], [beneficial bacteria preventing infections in infants]		B. infantis	not-relevant	Bifidobacterium longum subspecies infantis: champion colonizer of the infant gut.	2014	Pediatr Res	Oligosaccharides are abundant in human milk. Production of these highly diverse structures requires significant energy expenditure by the mother and yet these human milk oligosaccharides offer no direct nutritive value to her infant. A primary function of human milk oligosaccharides is to shape the infant's intestinal microbiota with life-long consequences. Bifidobacterium longum subspecies infan…	Review	gutmicrobiome-immunity-chemical
https://www.ncbi.nlm.nih.gov/pubmed/?term=23462584	23462584	Type of study Age at start of probiotic therapy Age at bowel resection Cause of SBS/Small intestine length Problem before starting probiotics Probiotics used Clinical effects reported Uchida et al. (2007) [71] Case control study Objective: study immunonutritional effects (prealbumin lymphocyte count); faecal flora, faecal SCFA, weight and height velocity after synbiotic therapy in SBS (1) 2 year …	unnamed	All_exclusion_criteria	[infant gut microbiome], [beneficial bacteria preventing infections in infants]		Bifidobacterium breve	probiotics	Role of probiotics in short bowel syndrome in infants and children--a systematic review.	2013	Nutrients	Short bowel syndrome (SBS) is a cause of significant morbidity and mortality in children. Probiotics, due to their beneficial effects on the gastrointestinal tract (e.g., improving gut barrier function, motility, facilitation of intestinal adaptation and decreasing pathogen load and inflammation) may have a therapeutic role in the management of SBS. To conduct a systematic review of the current e…	Review	gutmicrobiome-immunity-chemical
https://www.ncbi.nlm.nih.gov/pubmed/?term=23462584	23462584	Type of study Age at start of probiotic therapy Age at bowel resection Cause of SBS/Small intestine length Problem before starting probiotics Probiotics used Clinical effects reported Uchida et al. (2007) [71] Case control study Objective: study immunonutritional effects (prealbumin lymphocyte count); faecal flora, faecal SCFA, weight and height velocity after synbiotic therapy in SBS (1) 2 year …	unnamed	All_exclusion_criteria	[infant gut microbiome], [beneficial bacteria preventing infections in infants]		Lactobacillus casei	probiotics	Role of probiotics in short bowel syndrome in infants and children--a systematic review.	2013	Nutrients	Short bowel syndrome (SBS) is a cause of significant morbidity and mortality in children. Probiotics, due to their beneficial effects on the gastrointestinal tract (e.g., improving gut barrier function, motility, facilitation of intestinal adaptation and decreasing pathogen load and inflammation) may have a therapeutic role in the management of SBS. To conduct a systematic review of the current e…	Review	gutmicrobiome-immunity-chemical
https://www.ncbi.nlm.nih.gov/pubmed/?term=23049509	23049509	Human peripheral blood mononuclear cells (PBMCs) from allergic patients in vitro treated with several lactic acid bacteria including L. plantarum, L. lactis, L. casei, and LGG prior to stimulation with house dust mite had reduced Th2 responses characterized by lower IL-4 and IL-5 secretion (Pochard et al., 2002).	unnamed	All_exclusion_criteria	[infant gut microbiome], [beneficial bacteria for the infants immune system]	vitro	L. lactis	not-relevant	Probiotic therapy as a novel approach for allergic disease.	2012	Front Pharmacol	The prevalence of allergic disease has increased dramatically in Western countries over the past few decades. The hygiene hypothesis, whereby reduced exposure to microbial stimuli in early life programs the immune system toward a Th2-type allergic response, is suggested to be a major mechanism to explain this phenomenon in developed populations. Such microbial exposures are recognized to be criti…	Journal Article	gutmicrobiome-immunity-chemical
https://www.ncbi.nlm.nih.gov/pubmed/?term=23049509	23049509	Human peripheral blood mononuclear cells (PBMCs) from allergic patients in vitro treated with several lactic acid bacteria including L. plantarum, L. lactis, L. casei, and LGG prior to stimulation with house dust mite had reduced Th2 responses characterized by lower IL-4 and IL-5 secretion (Pochard et al., 2002).	unnamed	All_exclusion_criteria	[infant gut microbiome], [beneficial bacteria for the infants immune system]	vitro	L. plantarum	not-relevant	Probiotic therapy as a novel approach for allergic disease.	2012	Front Pharmacol	The prevalence of allergic disease has increased dramatically in Western countries over the past few decades. The hygiene hypothesis, whereby reduced exposure to microbial stimuli in early life programs the immune system toward a Th2-type allergic response, is suggested to be a major mechanism to explain this phenomenon in developed populations. Such microbial exposures are recognized to be criti…	Journal Article	gutmicrobiome-immunity-chemical
https://www.ncbi.nlm.nih.gov/pubmed/?term=23049509	23049509	Human peripheral blood mononuclear cells (PBMCs) from allergic patients in vitro treated with several lactic acid bacteria including L. plantarum, L. lactis, L. casei, and LGG prior to stimulation with house dust mite had reduced Th2 responses characterized by lower IL-4 and IL-5 secretion (Pochard et al., 2002).	unnamed	All_exclusion_criteria	[infant gut microbiome], [beneficial bacteria for the infants immune system]	vitro	L. casei	probiotics	Probiotic therapy as a novel approach for allergic disease.	2012	Front Pharmacol	The prevalence of allergic disease has increased dramatically in Western countries over the past few decades. The hygiene hypothesis, whereby reduced exposure to microbial stimuli in early life programs the immune system toward a Th2-type allergic response, is suggested to be a major mechanism to explain this phenomenon in developed populations. Such microbial exposures are recognized to be criti…	Journal Article	gutmicrobiome-immunity-chemical
https://www.ncbi.nlm.nih.gov/pubmed/?term=21419479	21419479	In neonate mice, the administration of antibiotics leads to alterations of the intestinal flora and impaired Th1 immune responses86 that can be reversed by administration of Enterococcus faecalis (and to a lesser extent, Lactobacillus acidophilus) to neonates but not older mice.87 In another study, a full intestinal flora - but not monocolonization with Escherichia coli or lactobacilli - supporte…	unnamed	All_exclusion_criteria	[infant gut microbiome], [beneficial bacteria for the infants immune system], [beneficial bacteria preventing infections in infants]		Lactobacillus acidophilus	probiotics	Gut microbiota, probiotics, and vitamin D: interrelated exposures influencing allergy, asthma, and obesity?	2011	J Allergy Clin Immunol	Current evidence supports a role for gut colonization in promoting and maintaining a balanced immune response in early life. An altered or less diverse gut microbiota composition has been associated with atopic diseases, obesity, or both. Moreover, certain gut microbial strains have been shown to inhibit or attenuate immune responses associated with chronic inflammation in experimental models. Ho…	Review	gutmicrobiome-immunity-chemical
https://www.ncbi.nlm.nih.gov/pubmed/?term=22092915	22092915	To determine the effects of Bifidobacterium breve M-16V combined with a prebiotic oligosaccharide mixture (synbiotic) on atopic markers, ex vivo cytokine production by peripheral blood mononuclear cells (PBMCs) and circulating regulatory T cell percentage in infants with atopic dermatitis.	abstract	All_exclusion_criteria_Pubmed_only	[infant gut microbiome], [infant nutrition and microbiome metabolism], [beneficial bacteria for the infants immune system], [beneficial bacteria preventing infections in infants]	vivo	Bifidobacterium breve	probiotics	No detectable beneficial systemic immunomodulatory effects of a specific synbiotic mixture in infants with atopic dermatitis.	2011	Clin Exp Allergy	BACKGROUND: In a murine model of allergic inflammation, Bifidobacterium breve M-16V has been shown to reduce IL-4 and IgE by inducing IL-10 and IFN-γ. However, it remains unknown whether this strain has the same effect in humans with allergic disease.OBJECTIVE: To determine the effects of Bifidobacterium breve M-16V combined with a prebiotic oligosaccharide mixture (synbiotic) on atopic markers, …	Journal Article	gutmicrobiome-immunity-chemical
https://www.ncbi.nlm.nih.gov/pubmed/?term=19243931	19243931	Also, mutant strains of L. casei deficient in cell wall-associated polysaccharides are unable to exert immunosuppressive effects on macrophage cytokine production as seen by the wild-type strains [16].	unnamed	All_exclusion_criteria	[infant gut microbiome], [infant nutrition and microbiome metabolism]		L. casei	probiotics	Mechanisms of probiosis and prebiosis: considerations for enhanced functional foods.	2009	Curr Opin Biotechnol	The technologies of metagenomics and metabolomics are broadening our knowledge of the roles the human gut microbiota play in health and disease. For many years now, probiotics and prebiotics have been included in foods for their health benefits; however, we have only recently begun to understand their modes of action. This review highlights recent advances in deciphering the mechanisms of probios…	Review	gutmicrobiome-immunity-chemical
https://www.ncbi.nlm.nih.gov/pubmed/?term=28634691	28634691	The prebiotic-group shortened the duration of RV acute watery diarrhea Islek et al. (2014) Bifidobacterium breve Short-chain galactooligosaccharides/long-chain fructooligosaccharides In vivo murine model Reduced viral sheddingProbiotic and prebiotic mixture enhanced the viral elimination and the host immune response against the virus Rigo-Adrover et al. (2016) Bifidobacterium breve Streptococcus …	unnamed	All_exclusion_criteria	[infant nutrition and microbiome metabolism], [beneficial bacteria for the infants immune system], [beneficial bacteria preventing infections in infants]	vivo	Bifidobacterium breve	probiotics	Modulation of rotavirus severe gastroenteritis by the combination of probiotics and prebiotics.	2017	Arch Microbiol	Annual mortality rates due to infectious diarrhea are about 2.2 million; children are the most vulnerable age group to severe gastroenteritis, representing group A rotaviruses as the main cause of disease. One of the main factors of rotavirus pathogenesis is the NSP4 protein, which has been characterized as a viral toxin involved in triggering several cellular responses leading to diarrhea. Furth…	Review	gutmicrobiome-disease-chemical
https://www.ncbi.nlm.nih.gov/pubmed/?term=28634691	28634691	The prebiotic-group shortened the duration of RV acute watery diarrhea Islek et al. (2014) Bifidobacterium breve Short-chain galactooligosaccharides/long-chain fructooligosaccharides In vivo murine model Reduced viral sheddingProbiotic and prebiotic mixture enhanced the viral elimination and the host immune response against the virus Rigo-Adrover et al. (2016) Bifidobacterium breve Streptococcus …	unnamed	All_exclusion_criteria	[infant nutrition and microbiome metabolism], [beneficial bacteria for the infants immune system], [beneficial bacteria preventing infections in infants]	vivo	Streptococcus thermophilus	probiotics	Modulation of rotavirus severe gastroenteritis by the combination of probiotics and prebiotics.	2017	Arch Microbiol	Annual mortality rates due to infectious diarrhea are about 2.2 million; children are the most vulnerable age group to severe gastroenteritis, representing group A rotaviruses as the main cause of disease. One of the main factors of rotavirus pathogenesis is the NSP4 protein, which has been characterized as a viral toxin involved in triggering several cellular responses leading to diarrhea. Furth…	Review	gutmicrobiome-disease-chemical
https://www.ncbi.nlm.nih.gov/pubmed/?term=28817095	28817095	In addition, it was recently shown in a mouse study that the combination of B. infantis with HMO decreased GI inflammation and permeability [182].	unnamed	All_exclusion_criteria_Pubmed_only	[infant gut microbiome]	mouse	B. infantis	not-relevant	Human Milk and Allergic Diseases: An Unsolved Puzzle.	2017	Nutrients	There is conflicting evidence on the protective role of breastfeeding in relation to the development of allergic sensitisation and allergic disease. Studies vary in methodology and definition of outcomes, which lead to considerable heterogeneity. Human milk composition varies both within and between individuals, which may partially explain conflicting data. It is known that human milk composition…	Review	gutmicrobiome-disease-chemical
https://www.ncbi.nlm.nih.gov/pubmed/?term=28858247	28858247	Also, fecal calprotectin, a well-known marker of gut inflammation, was reduced in the infants supplemented with L. reuteri DSM 17938.	unnamed	No_animals_exclusion_criterion	[infant gut microbiome], [beneficial bacteria for the infants immune system], [beneficial bacteria preventing infections in infants]		L. reuteri	probiotics	Probiotic Supplementation in Preterm: Feeding Intolerance and Hospital Cost.	2017	Nutrients	We hypothesized that giving the probiotic strain Lactobacillus reuteri (L. reuteri) DSM 17938 to preterm, formula-fed infants would prevent an early traumatic intestinal inflammatory insult modulating intestinal cytokine profile and reducing the onset of feeding intolerance. Newborn were randomly allocated during the first 48 h of life to receive either daily probiotic (10⁸ colony forming units (…	Journal Article	gutmicrobiome-disease-chemical
https://www.ncbi.nlm.nih.gov/pubmed/?term=26985232	26985232	infantis CCUG 52,486, combined with a prebiotic, gluco-oligosaccharide (B. longum+Gl-OS), on the response to seasonal influenza vaccination in young and older subjects in a double-blind, randomized controlled trial, taking into account the influence of immunosenescence markers at baseline.	abstract	All_exclusion_criteria_Pubmed_only	[infant gut microbiome], [infant nutrition and microbiome metabolism], [beneficial bacteria for the infants immune system], [beneficial bacteria preventing infections in infants]		B. longum	probiotics	Effect of a synbiotic on the response to seasonal influenza vaccination is strongly influenced by degree of immunosenescence.	2016	Immun Ageing	BACKGROUND: Ageing increases risk of respiratory infections and impairs the response to influenza vaccination. Pre- and probiotics offer an opportunity to modulate anti-viral defenses and the response to vaccination via alteration of the gut microbiota. This study investigated the effect of a novel probiotic, Bifidobacterium longum bv. infantis CCUG 52,486, combined with a prebiotic, gluco-oligos…	Journal Article	gutmicrobiome-disease-chemical
https://www.ncbi.nlm.nih.gov/pubmed/?term=26985232	26985232	Among free-living Chilean subjects over 70 years old, a complete nutritional formula containing a range of nutrients and vitamins plus the probiotic Lactobacillus paracasei (NCC 2461) and the prebiotic fructo-oligosaccharide was associated with a significantly lower incidence of respiratory infection, but had no effect on antibody responses to vaccination [17].	discussion	All_exclusion_criteria_Pubmed_only	[infant gut microbiome], [infant nutrition and microbiome metabolism], [beneficial bacteria for the infants immune system], [beneficial bacteria preventing infections in infants]		Lactobacillus paracasei	probiotics	Effect of a synbiotic on the response to seasonal influenza vaccination is strongly influenced by degree of immunosenescence.	2016	Immun Ageing	BACKGROUND: Ageing increases risk of respiratory infections and impairs the response to influenza vaccination. Pre- and probiotics offer an opportunity to modulate anti-viral defenses and the response to vaccination via alteration of the gut microbiota. This study investigated the effect of a novel probiotic, Bifidobacterium longum bv. infantis CCUG 52,486, combined with a prebiotic, gluco-oligos…	Journal Article	gutmicrobiome-disease-chemical
https://www.ncbi.nlm.nih.gov/pubmed/?term=27081478	27081478	Simakachorn et al. 57, in an RCT involving 94 mechanically ventilated children (1 to 3 years), demonstrated that test formula containing a synbiotic blend ( L. paracasei NCC 2461, B. longum NCC 3001, fructooligosaccharides, inulin, and Acacia gum) was well tolerated.It has been suggested that the presence of a single major risk factor (immunocompromised state and premature infants) or more than o…	unnamed	No_animals_exclusion_criterion	[infant gut microbiome], [beneficial bacteria for the infants immune system], [beneficial bacteria preventing infections in infants]		B. longum	probiotics	Probiotics in critically ill children.	2016	F1000Res	Gut microflora contribute greatly to immune and nutritive functions and act as a physical barrier against pathogenic organisms across the gut mucosa. Critical illness disrupts the balance between host and gut microflora, facilitating colonization, overgrowth, and translocation of pathogens and microbial products across intestinal mucosal barrier and causing systemic inflammatory response syndrome…	Review	gutmicrobiome-disease-chemical
https://www.ncbi.nlm.nih.gov/pubmed/?term=27081478	27081478	Simakachorn et al. 57, in an RCT involving 94 mechanically ventilated children (1 to 3 years), demonstrated that test formula containing a synbiotic blend ( L. paracasei NCC 2461, B. longum NCC 3001, fructooligosaccharides, inulin, and Acacia gum) was well tolerated.It has been suggested that the presence of a single major risk factor (immunocompromised state and premature infants) or more than o…	unnamed	No_animals_exclusion_criterion	[infant gut microbiome], [beneficial bacteria for the infants immune system], [beneficial bacteria preventing infections in infants]		L. paracasei	probiotics	Probiotics in critically ill children.	2016	F1000Res	Gut microflora contribute greatly to immune and nutritive functions and act as a physical barrier against pathogenic organisms across the gut mucosa. Critical illness disrupts the balance between host and gut microflora, facilitating colonization, overgrowth, and translocation of pathogens and microbial products across intestinal mucosal barrier and causing systemic inflammatory response syndrome…	Review	gutmicrobiome-disease-chemical
https://www.ncbi.nlm.nih.gov/pubmed/?term=26644891	26644891	250 mg Saccharomyces boulardii 1-28 Turkey Dalgic et al. 2011 [3] ORT Placebo Dissolved in water Twice a day for 5 days Group A. Saccharomyces boulardii, Group B.A compound Containing L. acidophilus & L. rhamnosus& B. longum& S. boulardii 1-23 Bolivia Grandy et al. 2010 [9] < 7 days ORS or intravenous solution with Ringer's lactate Placebo Capsule contained 5 ml of sterile Nacl 0.9 % 3 times for …	materials_and_methods	All_exclusion_criteria	[infant gut microbiome]		B. longum	probiotics	Efficacy of probiotic use in acute rotavirus diarrhea in children: A systematic review and meta-analysis.	2015	Caspian J Intern Med	BACKGROUND: Probiotic therapies with different strains demonstrated some beneficial effects, although some studies did not show any significant effects. This study assessed systematically the current knowledge on the effect of probiotic bacteria on duration of acute rotavirus diarrhea in children compared with control.METHODS: The PubMed, Cochrane Controlled Trial Register (CCTR) and Ovid (Wolter…	Review	gutmicrobiome-disease-chemical
https://www.ncbi.nlm.nih.gov/pubmed/?term=26644891	26644891	250 mg Saccharomyces boulardii 1-28 Turkey Dalgic et al. 2011 [3] ORT Placebo Dissolved in water Twice a day for 5 days Group A. Saccharomyces boulardii, Group B.A compound Containing L. acidophilus & L. rhamnosus& B. longum& S. boulardii 1-23 Bolivia Grandy et al. 2010 [9] < 7 days ORS or intravenous solution with Ringer's lactate Placebo Capsule contained 5 ml of sterile Nacl 0.9 % 3 times for …	materials_and_methods	All_exclusion_criteria	[infant gut microbiome]		L. acidophilus	probiotics	Efficacy of probiotic use in acute rotavirus diarrhea in children: A systematic review and meta-analysis.	2015	Caspian J Intern Med	BACKGROUND: Probiotic therapies with different strains demonstrated some beneficial effects, although some studies did not show any significant effects. This study assessed systematically the current knowledge on the effect of probiotic bacteria on duration of acute rotavirus diarrhea in children compared with control.METHODS: The PubMed, Cochrane Controlled Trial Register (CCTR) and Ovid (Wolter…	Review	gutmicrobiome-disease-chemical
https://www.ncbi.nlm.nih.gov/pubmed/?term=26644891	26644891	250 mg Saccharomyces boulardii 1-28 Turkey Dalgic et al. 2011 [3] ORT Placebo Dissolved in water Twice a day for 5 days Group A. Saccharomyces boulardii, Group B.A compound Containing L. acidophilus & L. rhamnosus& B. longum& S. boulardii 1-23 Bolivia Grandy et al. 2010 [9] < 7 days ORS or intravenous solution with Ringer's lactate Placebo Capsule contained 5 ml of sterile Nacl 0.9 % 3 times for …	materials_and_methods	All_exclusion_criteria	[infant gut microbiome]		Lactobacillus casei	probiotics	Efficacy of probiotic use in acute rotavirus diarrhea in children: A systematic review and meta-analysis.	2015	Caspian J Intern Med	BACKGROUND: Probiotic therapies with different strains demonstrated some beneficial effects, although some studies did not show any significant effects. This study assessed systematically the current knowledge on the effect of probiotic bacteria on duration of acute rotavirus diarrhea in children compared with control.METHODS: The PubMed, Cochrane Controlled Trial Register (CCTR) and Ovid (Wolter…	Review	gutmicrobiome-disease-chemical
https://www.ncbi.nlm.nih.gov/pubmed/?term=26644891	26644891	250 mg Saccharomyces boulardii 1-28 Turkey Dalgic et al. 2011 [3] ORT Placebo Dissolved in water Twice a day for 5 days Group A. Saccharomyces boulardii, Group B.A compound Containing L. acidophilus & L. rhamnosus& B. longum& S. boulardii 1-23 Bolivia Grandy et al. 2010 [9] < 7 days ORS or intravenous solution with Ringer's lactate Placebo Capsule contained 5 ml of sterile Nacl 0.9 % 3 times for …	materials_and_methods	All_exclusion_criteria	[infant gut microbiome]		L. paracasei	probiotics	Efficacy of probiotic use in acute rotavirus diarrhea in children: A systematic review and meta-analysis.	2015	Caspian J Intern Med	BACKGROUND: Probiotic therapies with different strains demonstrated some beneficial effects, although some studies did not show any significant effects. This study assessed systematically the current knowledge on the effect of probiotic bacteria on duration of acute rotavirus diarrhea in children compared with control.METHODS: The PubMed, Cochrane Controlled Trial Register (CCTR) and Ovid (Wolter…	Review	gutmicrobiome-disease-chemical
https://www.ncbi.nlm.nih.gov/pubmed/?term=26644891	26644891	250 mg Saccharomyces boulardii 1-28 Turkey Dalgic et al. 2011 [3] ORT Placebo Dissolved in water Twice a day for 5 days Group A. Saccharomyces boulardii, Group B.A compound Containing L. acidophilus & L. rhamnosus& B. longum& S. boulardii 1-23 Bolivia Grandy et al. 2010 [9] < 7 days ORS or intravenous solution with Ringer's lactate Placebo Capsule contained 5 ml of sterile Nacl 0.9 % 3 times for …	materials_and_methods	All_exclusion_criteria	[infant gut microbiome]		Lactobacillus rhamnosus	probiotics	Efficacy of probiotic use in acute rotavirus diarrhea in children: A systematic review and meta-analysis.	2015	Caspian J Intern Med	BACKGROUND: Probiotic therapies with different strains demonstrated some beneficial effects, although some studies did not show any significant effects. This study assessed systematically the current knowledge on the effect of probiotic bacteria on duration of acute rotavirus diarrhea in children compared with control.METHODS: The PubMed, Cochrane Controlled Trial Register (CCTR) and Ovid (Wolter…	Review	gutmicrobiome-disease-chemical
https://www.ncbi.nlm.nih.gov/pubmed/?term=26644891	26644891	250 mg Saccharomyces boulardii 1-28 Turkey Dalgic et al. 2011 [3] ORT Placebo Dissolved in water Twice a day for 5 days Group A. Saccharomyces boulardii, Group B.A compound Containing L. acidophilus & L. rhamnosus& B. longum& S. boulardii 1-23 Bolivia Grandy et al. 2010 [9] < 7 days ORS or intravenous solution with Ringer's lactate Placebo Capsule contained 5 ml of sterile Nacl 0.9 % 3 times for …	materials_and_methods	All_exclusion_criteria	[infant gut microbiome]		L. rhamnosus	probiotics	Efficacy of probiotic use in acute rotavirus diarrhea in children: A systematic review and meta-analysis.	2015	Caspian J Intern Med	BACKGROUND: Probiotic therapies with different strains demonstrated some beneficial effects, although some studies did not show any significant effects. This study assessed systematically the current knowledge on the effect of probiotic bacteria on duration of acute rotavirus diarrhea in children compared with control.METHODS: The PubMed, Cochrane Controlled Trial Register (CCTR) and Ovid (Wolter…	Review	gutmicrobiome-disease-chemical
https://www.ncbi.nlm.nih.gov/pubmed/?term=24439373	24439373	In studies with neonatal mice lacking access to bacterial sphingolipids, we found that treatment with B. fragilis glycosphingolipids-exemplified by an isolated peak (MW=717.6) called GSL-Bf717-reduces colonic iNKT cell numbers and confers protection against oxazolone-induced colitis in adulthood.	abstract	No_animals_exclusion_criterion	[infant gut microbiome]	mice	B. fragilis	relevant	Sphingolipids from a symbiotic microbe regulate homeostasis of host intestinal natural killer T cells.	2014	Cell	Coevolution of beneficial microorganisms with the mammalian intestine fundamentally shapes mammalian physiology. Here, we report that the intestinal microbe Bacteroides fragilis modifies the homeostasis of host invariant natural killer T (iNKT) cells by supplementing the host's endogenous lipid antigen milieu with unique inhibitory sphingolipids. The process occurs early in life and effectively i…	Journal Article	gutmicrobiome-disease-chemical
https://www.ncbi.nlm.nih.gov/pubmed/?term=24439373	24439373	B. fragilis sphingolipids modulate host colonic iNKT cell homeostasis and protect the host from a colitis challenge.	results	No_animals_exclusion_criterion	[infant gut microbiome]		B. fragilis	relevant	Sphingolipids from a symbiotic microbe regulate homeostasis of host intestinal natural killer T cells.	2014	Cell	Coevolution of beneficial microorganisms with the mammalian intestine fundamentally shapes mammalian physiology. Here, we report that the intestinal microbe Bacteroides fragilis modifies the homeostasis of host invariant natural killer T (iNKT) cells by supplementing the host's endogenous lipid antigen milieu with unique inhibitory sphingolipids. The process occurs early in life and effectively i…	Journal Article	gutmicrobiome-disease-chemical
https://www.ncbi.nlm.nih.gov/pubmed/?term=24564646	24564646	Study arms Intervention Control Author n Probiotic microorganism (dosage) Duration & method of treatment n Placebo Boudraa [12] 56 L. bulgaricus & S. thermophilus (2x10 8 CFU/g) 180 mL/kg/day infant formula given after initial oral rehydration 56 Infant formula acidified with lactic acid to match yogurt pH Canani [13] 100 Lactobacillus GG (6x10 9 CFU/dose) 2/day for 5 days in 20 ml water 92 Not d…	unnamed	All_exclusion_criteria	[infant gut microbiome]		B. infantis	not-relevant	Systematic review of probiotics for the treatment of community-acquired acute diarrhea in children.	2014	BMC Public Health	BACKGROUND: Oral rehydration salts (ORS), zinc, and continued feeding are the recommended treatments for community-acquired acute diarrhea among young children. However, probiotics are becoming increasingly popular treatments for diarrhea in some countries. We sought to estimate the effect of probiotics on diarrhea morbidity and mortality in children &lt; 5 years of age.METHODS: We conducted a sy…	Review	gutmicrobiome-disease-chemical
https://www.ncbi.nlm.nih.gov/pubmed/?term=24564646	24564646	Study arms Intervention Control Author n Probiotic microorganism (dosage) Duration & method of treatment n Placebo Boudraa [12] 56 L. bulgaricus & S. thermophilus (2x10 8 CFU/g) 180 mL/kg/day infant formula given after initial oral rehydration 56 Infant formula acidified with lactic acid to match yogurt pH Canani [13] 100 Lactobacillus GG (6x10 9 CFU/dose) 2/day for 5 days in 20 ml water 92 Not d…	unnamed	All_exclusion_criteria	[infant gut microbiome]		L. plantarum	not-relevant	Systematic review of probiotics for the treatment of community-acquired acute diarrhea in children.	2014	BMC Public Health	BACKGROUND: Oral rehydration salts (ORS), zinc, and continued feeding are the recommended treatments for community-acquired acute diarrhea among young children. However, probiotics are becoming increasingly popular treatments for diarrhea in some countries. We sought to estimate the effect of probiotics on diarrhea morbidity and mortality in children &lt; 5 years of age.METHODS: We conducted a sy…	Review	gutmicrobiome-disease-chemical
https://www.ncbi.nlm.nih.gov/pubmed/?term=24564646	24564646	Study arms Intervention Control Author n Probiotic microorganism (dosage) Duration & method of treatment n Placebo Boudraa [12] 56 L. bulgaricus & S. thermophilus (2x10 8 CFU/g) 180 mL/kg/day infant formula given after initial oral rehydration 56 Infant formula acidified with lactic acid to match yogurt pH Canani [13] 100 Lactobacillus GG (6x10 9 CFU/dose) 2/day for 5 days in 20 ml water 92 Not d…	unnamed	All_exclusion_criteria	[infant gut microbiome]		B. bifidum	probiotics	Systematic review of probiotics for the treatment of community-acquired acute diarrhea in children.	2014	BMC Public Health	BACKGROUND: Oral rehydration salts (ORS), zinc, and continued feeding are the recommended treatments for community-acquired acute diarrhea among young children. However, probiotics are becoming increasingly popular treatments for diarrhea in some countries. We sought to estimate the effect of probiotics on diarrhea morbidity and mortality in children &lt; 5 years of age.METHODS: We conducted a sy…	Review	gutmicrobiome-disease-chemical
https://www.ncbi.nlm.nih.gov/pubmed/?term=24564646	24564646	Study arms Intervention Control Author n Probiotic microorganism (dosage) Duration & method of treatment n Placebo Boudraa [12] 56 L. bulgaricus & S. thermophilus (2x10 8 CFU/g) 180 mL/kg/day infant formula given after initial oral rehydration 56 Infant formula acidified with lactic acid to match yogurt pH Canani [13] 100 Lactobacillus GG (6x10 9 CFU/dose) 2/day for 5 days in 20 ml water 92 Not d…	unnamed	All_exclusion_criteria	[infant gut microbiome]		L. acidophilus	probiotics	Systematic review of probiotics for the treatment of community-acquired acute diarrhea in children.	2014	BMC Public Health	BACKGROUND: Oral rehydration salts (ORS), zinc, and continued feeding are the recommended treatments for community-acquired acute diarrhea among young children. However, probiotics are becoming increasingly popular treatments for diarrhea in some countries. We sought to estimate the effect of probiotics on diarrhea morbidity and mortality in children &lt; 5 years of age.METHODS: We conducted a sy…	Review	gutmicrobiome-disease-chemical
https://www.ncbi.nlm.nih.gov/pubmed/?term=24564646	24564646	Study arms Intervention Control Author n Probiotic microorganism (dosage) Duration & method of treatment n Placebo Boudraa [12] 56 L. bulgaricus & S. thermophilus (2x10 8 CFU/g) 180 mL/kg/day infant formula given after initial oral rehydration 56 Infant formula acidified with lactic acid to match yogurt pH Canani [13] 100 Lactobacillus GG (6x10 9 CFU/dose) 2/day for 5 days in 20 ml water 92 Not d…	unnamed	All_exclusion_criteria	[infant gut microbiome]		L. casei	probiotics	Systematic review of probiotics for the treatment of community-acquired acute diarrhea in children.	2014	BMC Public Health	BACKGROUND: Oral rehydration salts (ORS), zinc, and continued feeding are the recommended treatments for community-acquired acute diarrhea among young children. However, probiotics are becoming increasingly popular treatments for diarrhea in some countries. We sought to estimate the effect of probiotics on diarrhea morbidity and mortality in children &lt; 5 years of age.METHODS: We conducted a sy…	Review	gutmicrobiome-disease-chemical
https://www.ncbi.nlm.nih.gov/pubmed/?term=24720809	24720809	The second was a 6-month double-blind placebo-controlled study of 494 healthy children aged 1-6 years, who received low-lactose milk with a low-calcium content (LC 50 mg/day; n=124), regular calcium content (RC 440 mg/day; n=126), RC with 5.10 8 colony-forming units (CFUs) per day of Lactobacillus casei CRL431 (n=120), or RC with 5.10 8 CFUs per day of Lactobacillus reuteri DSM17938 (n=124): it w…	discussion	All_exclusion_criteria	[infant gut microbiome], [beneficial bacteria for the infants immune system], [beneficial bacteria preventing infections in infants]		Lactobacillus casei	probiotics	Do children's upper respiratory tract infections benefit from probiotics?	2014	BMC Infect Dis	BACKGROUND: The microbiota of the gastrointestinal tract have profound influence at multiple levels, even on the development and maintenance of lung immunity and inflammation. Aim of this review is to evaluate the current knowledge about the specific impact on children's respiratory tract infections from probiotics, live microbes with the power to modify intestinal microbial populations and exert…	Review	gutmicrobiome-disease-chemical
https://www.ncbi.nlm.nih.gov/pubmed/?term=24720809	24720809	The second was a 6-month double-blind placebo-controlled study of 494 healthy children aged 1-6 years, who received low-lactose milk with a low-calcium content (LC 50 mg/day; n=124), regular calcium content (RC 440 mg/day; n=126), RC with 5.10 8 colony-forming units (CFUs) per day of Lactobacillus casei CRL431 (n=120), or RC with 5.10 8 CFUs per day of Lactobacillus reuteri DSM17938 (n=124): it w…	discussion	All_exclusion_criteria	[infant gut microbiome], [beneficial bacteria for the infants immune system], [beneficial bacteria preventing infections in infants]		Lactobacillus reuteri	probiotics	Do children's upper respiratory tract infections benefit from probiotics?	2014	BMC Infect Dis	BACKGROUND: The microbiota of the gastrointestinal tract have profound influence at multiple levels, even on the development and maintenance of lung immunity and inflammation. Aim of this review is to evaluate the current knowledge about the specific impact on children's respiratory tract infections from probiotics, live microbes with the power to modify intestinal microbial populations and exert…	Review	gutmicrobiome-disease-chemical
https://www.ncbi.nlm.nih.gov/pubmed/?term=24780623	24780623	Intervention Comparator Study Country of study Population group Condition Detail(s) Number randomised (included in the analysis) Details Number randomised (included in the analysis) Bentley (2008, unpublished results) Germany Adults at an increased risk of infection (at least two episodes in the previous 6 months) Common cold Lactobacillus plantarum HEAL9 and L. paracasei 8700:2 in maltodextrin 1…	materials_and_methods	All_exclusion_criteria	[beneficial bacteria preventing infections in infants]		L. plantarum	not-relevant	Effectiveness of probiotics on the duration of illness in healthy children and adults who develop common acute respiratory infectious conditions: a systematic review and meta-analysis.	2014	Br J Nutr	Recent systematic reviews have reported a positive, although modest, effect of probiotics in terms of preventing common cold symptoms. In this systematic review, the effect of probiotics, specifically Lactobacillus and Bifidobacterium strains, on the duration of acute respiratory infections in otherwise healthy children and adults was evaluated. To identify relevant trials, eight databases, inclu…	Review	gutmicrobiome-disease-chemical
https://www.ncbi.nlm.nih.gov/pubmed/?term=24780623	24780623	Intervention Comparator Study Country of study Population group Condition Detail(s) Number randomised (included in the analysis) Details Number randomised (included in the analysis) Bentley (2008, unpublished results) Germany Adults at an increased risk of infection (at least two episodes in the previous 6 months) Common cold Lactobacillus plantarum HEAL9 and L. paracasei 8700:2 in maltodextrin 1…	materials_and_methods	All_exclusion_criteria	[beneficial bacteria preventing infections in infants]		Bifidobacterium bifidum	probiotics	Effectiveness of probiotics on the duration of illness in healthy children and adults who develop common acute respiratory infectious conditions: a systematic review and meta-analysis.	2014	Br J Nutr	Recent systematic reviews have reported a positive, although modest, effect of probiotics in terms of preventing common cold symptoms. In this systematic review, the effect of probiotics, specifically Lactobacillus and Bifidobacterium strains, on the duration of acute respiratory infections in otherwise healthy children and adults was evaluated. To identify relevant trials, eight databases, inclu…	Review	gutmicrobiome-disease-chemical
https://www.ncbi.nlm.nih.gov/pubmed/?term=24780623	24780623	Intervention Comparator Study Country of study Population group Condition Detail(s) Number randomised (included in the analysis) Details Number randomised (included in the analysis) Bentley (2008, unpublished results) Germany Adults at an increased risk of infection (at least two episodes in the previous 6 months) Common cold Lactobacillus plantarum HEAL9 and L. paracasei 8700:2 in maltodextrin 1…	materials_and_methods	All_exclusion_criteria	[beneficial bacteria preventing infections in infants]		B. bifidum	probiotics	Effectiveness of probiotics on the duration of illness in healthy children and adults who develop common acute respiratory infectious conditions: a systematic review and meta-analysis.	2014	Br J Nutr	Recent systematic reviews have reported a positive, although modest, effect of probiotics in terms of preventing common cold symptoms. In this systematic review, the effect of probiotics, specifically Lactobacillus and Bifidobacterium strains, on the duration of acute respiratory infections in otherwise healthy children and adults was evaluated. To identify relevant trials, eight databases, inclu…	Review	gutmicrobiome-disease-chemical
https://www.ncbi.nlm.nih.gov/pubmed/?term=24780623	24780623	Intervention Comparator Study Country of study Population group Condition Detail(s) Number randomised (included in the analysis) Details Number randomised (included in the analysis) Bentley (2008, unpublished results) Germany Adults at an increased risk of infection (at least two episodes in the previous 6 months) Common cold Lactobacillus plantarum HEAL9 and L. paracasei 8700:2 in maltodextrin 1…	materials_and_methods	All_exclusion_criteria	[beneficial bacteria preventing infections in infants]		Bifidobacterium longum	probiotics	Effectiveness of probiotics on the duration of illness in healthy children and adults who develop common acute respiratory infectious conditions: a systematic review and meta-analysis.	2014	Br J Nutr	Recent systematic reviews have reported a positive, although modest, effect of probiotics in terms of preventing common cold symptoms. In this systematic review, the effect of probiotics, specifically Lactobacillus and Bifidobacterium strains, on the duration of acute respiratory infections in otherwise healthy children and adults was evaluated. To identify relevant trials, eight databases, inclu…	Review	gutmicrobiome-disease-chemical
https://www.ncbi.nlm.nih.gov/pubmed/?term=24780623	24780623	Intervention Comparator Study Country of study Population group Condition Detail(s) Number randomised (included in the analysis) Details Number randomised (included in the analysis) Bentley (2008, unpublished results) Germany Adults at an increased risk of infection (at least two episodes in the previous 6 months) Common cold Lactobacillus plantarum HEAL9 and L. paracasei 8700:2 in maltodextrin 1…	materials_and_methods	All_exclusion_criteria	[beneficial bacteria preventing infections in infants]		L. gasseri	probiotics	Effectiveness of probiotics on the duration of illness in healthy children and adults who develop common acute respiratory infectious conditions: a systematic review and meta-analysis.	2014	Br J Nutr	Recent systematic reviews have reported a positive, although modest, effect of probiotics in terms of preventing common cold symptoms. In this systematic review, the effect of probiotics, specifically Lactobacillus and Bifidobacterium strains, on the duration of acute respiratory infections in otherwise healthy children and adults was evaluated. To identify relevant trials, eight databases, inclu…	Review	gutmicrobiome-disease-chemical
https://www.ncbi.nlm.nih.gov/pubmed/?term=24780623	24780623	Intervention Comparator Study Country of study Population group Condition Detail(s) Number randomised (included in the analysis) Details Number randomised (included in the analysis) Bentley (2008, unpublished results) Germany Adults at an increased risk of infection (at least two episodes in the previous 6 months) Common cold Lactobacillus plantarum HEAL9 and L. paracasei 8700:2 in maltodextrin 1…	materials_and_methods	All_exclusion_criteria	[beneficial bacteria preventing infections in infants]		L. paracasei	probiotics	Effectiveness of probiotics on the duration of illness in healthy children and adults who develop common acute respiratory infectious conditions: a systematic review and meta-analysis.	2014	Br J Nutr	Recent systematic reviews have reported a positive, although modest, effect of probiotics in terms of preventing common cold symptoms. In this systematic review, the effect of probiotics, specifically Lactobacillus and Bifidobacterium strains, on the duration of acute respiratory infections in otherwise healthy children and adults was evaluated. To identify relevant trials, eight databases, inclu…	Review	gutmicrobiome-disease-chemical
https://www.ncbi.nlm.nih.gov/pubmed/?term=24780623	24780623	Intervention Comparator Study Country of study Population group Condition Detail(s) Number randomised (included in the analysis) Details Number randomised (included in the analysis) Bentley (2008, unpublished results) Germany Adults at an increased risk of infection (at least two episodes in the previous 6 months) Common cold Lactobacillus plantarum HEAL9 and L. paracasei 8700:2 in maltodextrin 1…	materials_and_methods	All_exclusion_criteria	[beneficial bacteria preventing infections in infants]		Lactobacillus plantarum	probiotics	Effectiveness of probiotics on the duration of illness in healthy children and adults who develop common acute respiratory infectious conditions: a systematic review and meta-analysis.	2014	Br J Nutr	Recent systematic reviews have reported a positive, although modest, effect of probiotics in terms of preventing common cold symptoms. In this systematic review, the effect of probiotics, specifically Lactobacillus and Bifidobacterium strains, on the duration of acute respiratory infections in otherwise healthy children and adults was evaluated. To identify relevant trials, eight databases, inclu…	Review	gutmicrobiome-disease-chemical
https://www.ncbi.nlm.nih.gov/pubmed/?term=24780623	24780623	Intervention Comparator Study Country of study Population group Condition Detail(s) Number randomised (included in the analysis) Details Number randomised (included in the analysis) Bentley (2008, unpublished results) Germany Adults at an increased risk of infection (at least two episodes in the previous 6 months) Common cold Lactobacillus plantarum HEAL9 and L. paracasei 8700:2 in maltodextrin 1…	materials_and_methods	All_exclusion_criteria	[beneficial bacteria preventing infections in infants]		L. rhamnosus	probiotics	Effectiveness of probiotics on the duration of illness in healthy children and adults who develop common acute respiratory infectious conditions: a systematic review and meta-analysis.	2014	Br J Nutr	Recent systematic reviews have reported a positive, although modest, effect of probiotics in terms of preventing common cold symptoms. In this systematic review, the effect of probiotics, specifically Lactobacillus and Bifidobacterium strains, on the duration of acute respiratory infections in otherwise healthy children and adults was evaluated. To identify relevant trials, eight databases, inclu…	Review	gutmicrobiome-disease-chemical
https://www.ncbi.nlm.nih.gov/pubmed/?term=24780623	24780623	Intervention Comparator Study Country of study Population group Condition Detail(s) Number randomised (included in the analysis) Details Number randomised (included in the analysis) Bentley (2008, unpublished results) Germany Adults at an increased risk of infection (at least two episodes in the previous 6 months) Common cold Lactobacillus plantarum HEAL9 and L. paracasei 8700:2 in maltodextrin 1…	materials_and_methods	All_exclusion_criteria	[beneficial bacteria preventing infections in infants]		L. helveticus	relevant	Effectiveness of probiotics on the duration of illness in healthy children and adults who develop common acute respiratory infectious conditions: a systematic review and meta-analysis.	2014	Br J Nutr	Recent systematic reviews have reported a positive, although modest, effect of probiotics in terms of preventing common cold symptoms. In this systematic review, the effect of probiotics, specifically Lactobacillus and Bifidobacterium strains, on the duration of acute respiratory infections in otherwise healthy children and adults was evaluated. To identify relevant trials, eight databases, inclu…	Review	gutmicrobiome-disease-chemical
https://www.ncbi.nlm.nih.gov/pubmed/?term=25205320	25205320	12,13 Positive effects on URTI have been reported in response to Lactobacillus casei DN-114 001, Lactobacillus rhamnosus GG and for Lactobacillus acidophilus NCFM alone or in combination with Bifidobacterium animalis sp lactis Bi-07 at doses ranging from 10 9 to 10 10 colony-forming units per day 7, 8, 9, 10, 11 while limited evidence exists suggesting that supplementation with low dose vitamin C…	discussion	All_exclusion_criteria	[infant gut microbiome], [beneficial bacteria for the infants immune system], [beneficial bacteria preventing infections in infants]		Bifidobacterium animalis	not-relevant	Probiotics and vitamin C for the prevention of respiratory tract infections in children attending preschool: a randomised controlled pilot study.	2014	Eur J Clin Nutr	BACKGROUND: This pilot study investigates the efficacy of a probiotic consortium (Lab4) in combination with vitamin C on the prevention of respiratory tract infections in children attending preschool facilities.METHODS: In a double-blind, randomised, placebo-controlled pilot study with children aged 3-6 years, 57 received 1.25 × 10(10) colony-forming units of Lactobacillus acidophilus CUL21 (NCIM…	Journal Article	gutmicrobiome-disease-chemical
https://www.ncbi.nlm.nih.gov/pubmed/?term=25205320	25205320	12,13 Positive effects on URTI have been reported in response to Lactobacillus casei DN-114 001, Lactobacillus rhamnosus GG and for Lactobacillus acidophilus NCFM alone or in combination with Bifidobacterium animalis sp lactis Bi-07 at doses ranging from 10 9 to 10 10 colony-forming units per day 7, 8, 9, 10, 11 while limited evidence exists suggesting that supplementation with low dose vitamin C…	discussion	All_exclusion_criteria	[infant gut microbiome], [beneficial bacteria for the infants immune system], [beneficial bacteria preventing infections in infants]		Lactobacillus acidophilus	probiotics	Probiotics and vitamin C for the prevention of respiratory tract infections in children attending preschool: a randomised controlled pilot study.	2014	Eur J Clin Nutr	BACKGROUND: This pilot study investigates the efficacy of a probiotic consortium (Lab4) in combination with vitamin C on the prevention of respiratory tract infections in children attending preschool facilities.METHODS: In a double-blind, randomised, placebo-controlled pilot study with children aged 3-6 years, 57 received 1.25 × 10(10) colony-forming units of Lactobacillus acidophilus CUL21 (NCIM…	Journal Article	gutmicrobiome-disease-chemical
https://www.ncbi.nlm.nih.gov/pubmed/?term=25205320	25205320	12,13 Positive effects on URTI have been reported in response to Lactobacillus casei DN-114 001, Lactobacillus rhamnosus GG and for Lactobacillus acidophilus NCFM alone or in combination with Bifidobacterium animalis sp lactis Bi-07 at doses ranging from 10 9 to 10 10 colony-forming units per day 7, 8, 9, 10, 11 while limited evidence exists suggesting that supplementation with low dose vitamin C…	discussion	All_exclusion_criteria	[infant gut microbiome], [beneficial bacteria for the infants immune system], [beneficial bacteria preventing infections in infants]		Lactobacillus casei	probiotics	Probiotics and vitamin C for the prevention of respiratory tract infections in children attending preschool: a randomised controlled pilot study.	2014	Eur J Clin Nutr	BACKGROUND: This pilot study investigates the efficacy of a probiotic consortium (Lab4) in combination with vitamin C on the prevention of respiratory tract infections in children attending preschool facilities.METHODS: In a double-blind, randomised, placebo-controlled pilot study with children aged 3-6 years, 57 received 1.25 × 10(10) colony-forming units of Lactobacillus acidophilus CUL21 (NCIM…	Journal Article	gutmicrobiome-disease-chemical
https://www.ncbi.nlm.nih.gov/pubmed/?term=25205320	25205320	12,13 Positive effects on URTI have been reported in response to Lactobacillus casei DN-114 001, Lactobacillus rhamnosus GG and for Lactobacillus acidophilus NCFM alone or in combination with Bifidobacterium animalis sp lactis Bi-07 at doses ranging from 10 9 to 10 10 colony-forming units per day 7, 8, 9, 10, 11 while limited evidence exists suggesting that supplementation with low dose vitamin C…	discussion	All_exclusion_criteria	[infant gut microbiome], [beneficial bacteria for the infants immune system], [beneficial bacteria preventing infections in infants]		Lactobacillus rhamnosus	probiotics	Probiotics and vitamin C for the prevention of respiratory tract infections in children attending preschool: a randomised controlled pilot study.	2014	Eur J Clin Nutr	BACKGROUND: This pilot study investigates the efficacy of a probiotic consortium (Lab4) in combination with vitamin C on the prevention of respiratory tract infections in children attending preschool facilities.METHODS: In a double-blind, randomised, placebo-controlled pilot study with children aged 3-6 years, 57 received 1.25 × 10(10) colony-forming units of Lactobacillus acidophilus CUL21 (NCIM…	Journal Article	gutmicrobiome-disease-chemical
https://www.ncbi.nlm.nih.gov/pubmed/?term=25303277	25303277	These results suggest the hypothesis that Bacteroides species and B. bifidum may not be ideal as probiotics for correction of dysbiosis in human milk-fed premature infants as the byproducts of HMO consumption may stimulate growth of intraluminal pathogens.	unnamed	No_animals_exclusion_criterion	[infant gut microbiome], [infant nutrition and microbiome metabolism], [beneficial bacteria preventing infections in infants]		B. bifidum	probiotics	Bifidobacterium longum subspecies infantis: champion colonizer of the infant gut.	2014	Pediatr Res	Oligosaccharides are abundant in human milk. Production of these highly diverse structures requires significant energy expenditure by the mother and yet these human milk oligosaccharides offer no direct nutritive value to her infant. A primary function of human milk oligosaccharides is to shape the infant's intestinal microbiota with life-long consequences. Bifidobacterium longum subspecies infan…	Review	gutmicrobiome-disease-chemical
https://www.ncbi.nlm.nih.gov/pubmed/?term=23462584	23462584	Kanamori et al. [74] have reported seven patients suffering from refractory enterocolitis who were treated with Bifidobacterium breve Yakult, Lactobacillus casei Shirota (1X10 9 bacilli thrice daily) and galactooligosaccharides, which resulted in improved intestinal flora and enteral feed tolerance, facilitating weaning from PN and accelerated weight gain.	unnamed	All_exclusion_criteria	[infant gut microbiome], [beneficial bacteria preventing infections in infants]		Bifidobacterium breve	probiotics	Role of probiotics in short bowel syndrome in infants and children--a systematic review.	2013	Nutrients	Short bowel syndrome (SBS) is a cause of significant morbidity and mortality in children. Probiotics, due to their beneficial effects on the gastrointestinal tract (e.g., improving gut barrier function, motility, facilitation of intestinal adaptation and decreasing pathogen load and inflammation) may have a therapeutic role in the management of SBS. To conduct a systematic review of the current e…	Review	gutmicrobiome-disease-chemical
https://www.ncbi.nlm.nih.gov/pubmed/?term=23462584	23462584	Kanamori et al. [74] have reported seven patients suffering from refractory enterocolitis who were treated with Bifidobacterium breve Yakult, Lactobacillus casei Shirota (1X10 9 bacilli thrice daily) and galactooligosaccharides, which resulted in improved intestinal flora and enteral feed tolerance, facilitating weaning from PN and accelerated weight gain.	unnamed	All_exclusion_criteria	[infant gut microbiome], [beneficial bacteria preventing infections in infants]		Lactobacillus casei	probiotics	Role of probiotics in short bowel syndrome in infants and children--a systematic review.	2013	Nutrients	Short bowel syndrome (SBS) is a cause of significant morbidity and mortality in children. Probiotics, due to their beneficial effects on the gastrointestinal tract (e.g., improving gut barrier function, motility, facilitation of intestinal adaptation and decreasing pathogen load and inflammation) may have a therapeutic role in the management of SBS. To conduct a systematic review of the current e…	Review	gutmicrobiome-disease-chemical
https://www.ncbi.nlm.nih.gov/pubmed/?term=23462584	23462584	(2001) [73] Case report (1) 2 year 1 day (1) Gastroschisis, 25 cm enterocolitis, metabolic acidosis and fever episodespoor growth Bifidobacterium breve Yakult Lactobacillus casei Shirota galactooligosaccharides Increase in intrinsic Bifidobacteria and Lactobacilli.	unnamed	All_exclusion_criteria	[infant gut microbiome], [beneficial bacteria preventing infections in infants]		Bifidobacterium breve	probiotics	Role of probiotics in short bowel syndrome in infants and children--a systematic review.	2013	Nutrients	Short bowel syndrome (SBS) is a cause of significant morbidity and mortality in children. Probiotics, due to their beneficial effects on the gastrointestinal tract (e.g., improving gut barrier function, motility, facilitation of intestinal adaptation and decreasing pathogen load and inflammation) may have a therapeutic role in the management of SBS. To conduct a systematic review of the current e…	Review	gutmicrobiome-disease-chemical
https://www.ncbi.nlm.nih.gov/pubmed/?term=23462584	23462584	(2001) [73] Case report (1) 2 year 1 day (1) Gastroschisis, 25 cm enterocolitis, metabolic acidosis and fever episodespoor growth Bifidobacterium breve Yakult Lactobacillus casei Shirota galactooligosaccharides Increase in intrinsic Bifidobacteria and Lactobacilli.	unnamed	All_exclusion_criteria	[infant gut microbiome], [beneficial bacteria preventing infections in infants]		Lactobacillus casei	probiotics	Role of probiotics in short bowel syndrome in infants and children--a systematic review.	2013	Nutrients	Short bowel syndrome (SBS) is a cause of significant morbidity and mortality in children. Probiotics, due to their beneficial effects on the gastrointestinal tract (e.g., improving gut barrier function, motility, facilitation of intestinal adaptation and decreasing pathogen load and inflammation) may have a therapeutic role in the management of SBS. To conduct a systematic review of the current e…	Review	gutmicrobiome-disease-chemical
https://www.ncbi.nlm.nih.gov/pubmed/?term=23462584	23462584	Kanamori et al. (2004) [74] Case series (1) 1 year 3 month (1) Hirschsprung's disease Refractory enterocolitis in allcentral venous catheter sepsisabnormal intestinal flora Bifidobacterium breve Yakult Lactobacillus casei Shirota galactooligosaccharides Improved faecal flora: increased intrinsic Bifidobacteria and Lactobacilli.	unnamed	All_exclusion_criteria	[infant gut microbiome], [beneficial bacteria preventing infections in infants]		Bifidobacterium breve	probiotics	Role of probiotics in short bowel syndrome in infants and children--a systematic review.	2013	Nutrients	Short bowel syndrome (SBS) is a cause of significant morbidity and mortality in children. Probiotics, due to their beneficial effects on the gastrointestinal tract (e.g., improving gut barrier function, motility, facilitation of intestinal adaptation and decreasing pathogen load and inflammation) may have a therapeutic role in the management of SBS. To conduct a systematic review of the current e…	Review	gutmicrobiome-disease-chemical
https://www.ncbi.nlm.nih.gov/pubmed/?term=23462584	23462584	Kanamori et al. (2004) [74] Case series (1) 1 year 3 month (1) Hirschsprung's disease Refractory enterocolitis in allcentral venous catheter sepsisabnormal intestinal flora Bifidobacterium breve Yakult Lactobacillus casei Shirota galactooligosaccharides Improved faecal flora: increased intrinsic Bifidobacteria and Lactobacilli.	unnamed	All_exclusion_criteria	[infant gut microbiome], [beneficial bacteria preventing infections in infants]		Lactobacillus casei	probiotics	Role of probiotics in short bowel syndrome in infants and children--a systematic review.	2013	Nutrients	Short bowel syndrome (SBS) is a cause of significant morbidity and mortality in children. Probiotics, due to their beneficial effects on the gastrointestinal tract (e.g., improving gut barrier function, motility, facilitation of intestinal adaptation and decreasing pathogen load and inflammation) may have a therapeutic role in the management of SBS. To conduct a systematic review of the current e…	Review	gutmicrobiome-disease-chemical
https://www.ncbi.nlm.nih.gov/pubmed/?term=23895430	23895430	Wu et al. reported that the supplementation with a synbiotic [Lactobacillus salivarius and fructo-oligosaccharide (FOS)] had positive effects in 60 paediatric atopic patients aged 2-14 years affected by severe to moderate atopic dermatitis.	introduction	All_exclusion_criteria	[infant gut microbiome], [infant nutrition and microbiome metabolism], [beneficial bacteria for the infants immune system]		Lactobacillus salivarius	probiotics	Probiotics and food allergy.	2013	Ital J Pediatr	The exact prevalence of food allergy in the general population is unknown, but almost 12% of pediatric population refers a suspicion of food allergy. IgE mediated reactions to food are actually the best-characterized types of allergy, and they might be particularly harmful especially in children. According to the &quot;hygiene hypothesis&quot; low or no exposure to exogenous antigens in early lif…	Review	gutmicrobiome-disease-chemical
https://www.ncbi.nlm.nih.gov/pubmed/?term=22395907	22395907	In comparison with naÃ¯ve mice, the mice administered with L. lactis MG1363/FGZW showed significant alleviation of diarrhea symptoms in less total feces weight within 6 h post-challenge and suppressed intestinal motility after lactose challenge, although there was no significant increase of β-galactosidase activity in small intestine.	abstract	No_animals_exclusion_criterion	[infant gut microbiome]	mice	L. lactis	not-relevant	Lactococcus lactis expressing food-grade β-galactosidase alleviates lactose intolerance symptoms in post-weaning Balb/c mice.	2012	Appl Microbiol Biotechnol	The endogenous β-galactosidase expressed in intestinal microbes is demonstrated to help humans in lactose usage, and treatment associated with the promotion of beneficial microorganism in the gut is correlated with lactose tolerance. From this point, a kind of recombinant live β-galactosidase delivery system using food-grade protein expression techniques and selected probiotics as vehicle was pro…	Journal Article	gutmicrobiome-disease-chemical
https://www.ncbi.nlm.nih.gov/pubmed/?term=22395907	22395907	Therefore, this recombinant L. lactis strain effectively alleviated diarrhea symptom induced by lactose uptake in lactose intolerance model mice with the probable mechanism of promotion of lactic acid bacteria to differentiate and predominantly colonize in gut microbial community, thus making it a promising probiotic for lactose intolerance subjects.	abstract	No_animals_exclusion_criterion	[infant gut microbiome]	mice	L. lactis	not-relevant	Lactococcus lactis expressing food-grade β-galactosidase alleviates lactose intolerance symptoms in post-weaning Balb/c mice.	2012	Appl Microbiol Biotechnol	The endogenous β-galactosidase expressed in intestinal microbes is demonstrated to help humans in lactose usage, and treatment associated with the promotion of beneficial microorganism in the gut is correlated with lactose tolerance. From this point, a kind of recombinant live β-galactosidase delivery system using food-grade protein expression techniques and selected probiotics as vehicle was pro…	Journal Article	gutmicrobiome-disease-chemical
https://www.ncbi.nlm.nih.gov/pubmed/?term=22835702	22835702	The cost/benefit ratio of probiotics in the ambulatory treatment of acute infectious gastro-enteritis with or without a synbiotic food supplement (containing fructo-oligosaccharides and probiotic strains of Streptoccoccus thermophilus, Lactobacillus rhamnosus, Lactobacillus acidophilus, Bifidobacterium lactis and Bifidobacterium infantis) has been studied.	abstract	All_exclusion_criteria_Pubmed_only	[infant gut microbiome], [infant nutrition and microbiome metabolism]		Lactobacillus acidophilus	probiotics	Cost/benefit of synbiotics in acute infectious gastroenteritis: spend to save.	2012	Benef Microbes	The cost/benefit ratio of probiotics in the ambulatory treatment of acute infectious gastro-enteritis with or without a synbiotic food supplement (containing fructo-oligosaccharides and probiotic strains of Streptoccoccus thermophilus, Lactobacillus rhamnosus, Lactobacillus acidophilus, Bifidobacterium lactis and Bifidobacterium infantis) has been studied. 111 children (median age 37 and 43 month…	Journal Article	gutmicrobiome-disease-chemical
https://www.ncbi.nlm.nih.gov/pubmed/?term=22835702	22835702	The cost/benefit ratio of probiotics in the ambulatory treatment of acute infectious gastro-enteritis with or without a synbiotic food supplement (containing fructo-oligosaccharides and probiotic strains of Streptoccoccus thermophilus, Lactobacillus rhamnosus, Lactobacillus acidophilus, Bifidobacterium lactis and Bifidobacterium infantis) has been studied.	abstract	All_exclusion_criteria_Pubmed_only	[infant gut microbiome], [infant nutrition and microbiome metabolism]		Lactobacillus rhamnosus	probiotics	Cost/benefit of synbiotics in acute infectious gastroenteritis: spend to save.	2012	Benef Microbes	The cost/benefit ratio of probiotics in the ambulatory treatment of acute infectious gastro-enteritis with or without a synbiotic food supplement (containing fructo-oligosaccharides and probiotic strains of Streptoccoccus thermophilus, Lactobacillus rhamnosus, Lactobacillus acidophilus, Bifidobacterium lactis and Bifidobacterium infantis) has been studied. 111 children (median age 37 and 43 month…	Journal Article	gutmicrobiome-disease-chemical
https://www.ncbi.nlm.nih.gov/pubmed/?term=22928998	22928998	Costalos 2003 [39] Indrio 2008 [42] Reuman 1986 [41] Stratiki 2007 [40] Location of study Athens, Greece University of Bari, Policinico, Italy Gainesville, Florida, USA Alexandra Regional Hospital, Greece Participants - inclusion criteria 28 - 32 weeks gestation 3- 5 days old, appropriate for gestational age, preterm infants with normal agpar scores Premature infants, <2000g at birth, less than 7…	results	No_animals_exclusion_criterion	[infant gut microbiome], [infant nutrition and microbiome metabolism], [beneficial bacteria for the infants immune system], [beneficial bacteria preventing infections in infants]	preterm	Lactobacillus acidophilus	probiotics	Probiotics, prebiotics infant formula use in preterm or low birth weight infants: a systematic review.	2012	Nutr J	BACKGROUND: Previous reviews (2005 to 2009) on preterm infants given probiotics or prebiotics with breast milk or mixed feeds focused on prevention of Necrotizing Enterocolitis, sepsis and diarrhea. This review assessed if probiotics, prebiotics led to improved growth and clinical outcomes in formula fed preterm infants.METHODS: Cochrane methodology was followed using randomized controlled trials…	Review	gutmicrobiome-disease-chemical
https://www.ncbi.nlm.nih.gov/pubmed/?term=23035863	23035863	3.85X10 8 cfu/g 100kcal, n=72 7 months Growth: Weight, length, head circumference Stool characteristics (data not shown) 2) Placebo group: Conventional infant formula no probiotic, n=70 Stools, colic, spitting up, vomiting and restlessness Mean daily volume of formula intake GI infections, Respiratory infections Haschke-Becher 200845 Santiago - Chile 36 - 44 weeks gestation, birth weight > 2500 g…	results	All_exclusion_criteria	[infant gut microbiome], [infant nutrition and microbiome metabolism], [beneficial bacteria for the infants immune system], [beneficial bacteria preventing infections in infants]		Lactobacillus reuteri	probiotics	Synbiotics, probiotics or prebiotics in infant formula for full term infants: a systematic review.	2012	Nutr J	BACKGROUND: Synbiotics, probiotics or prebiotics are being added to infant formula to promote growth and development in infants. Previous reviews (2007 to 2011) on term infants given probiotics or prebiotics focused on prevention of allergic disease and food hypersensitivity. This review focused on growth and clinical outcomes in term infants fed only infant formula containing synbiotics, probiot…	Review	gutmicrobiome-disease-chemical
https://www.ncbi.nlm.nih.gov/pubmed/?term=21419479	21419479	Findings from a randomized double-blind controlled trial of pre- and post-natal administration of Lactobacillus rhamnosus (beginning 4 weeks before expected delivery and continuing 6 months after delivery) suggest that probiotics may modify the growth pattern of the child by restraining the excessive weight gain that occurs in the first 1 to 2 years of life but not that between age 2 to 4 years.1…	unnamed	All_exclusion_criteria	[infant gut microbiome], [beneficial bacteria for the infants immune system], [beneficial bacteria preventing infections in infants]		Lactobacillus rhamnosus	probiotics	Gut microbiota, probiotics, and vitamin D: interrelated exposures influencing allergy, asthma, and obesity?	2011	J Allergy Clin Immunol	Current evidence supports a role for gut colonization in promoting and maintaining a balanced immune response in early life. An altered or less diverse gut microbiota composition has been associated with atopic diseases, obesity, or both. Moreover, certain gut microbial strains have been shown to inhibit or attenuate immune responses associated with chronic inflammation in experimental models. Ho…	Review	gutmicrobiome-disease-chemical
https://www.ncbi.nlm.nih.gov/pubmed/?term=22092915	22092915	To determine the effects of Bifidobacterium breve M-16V combined with a prebiotic oligosaccharide mixture (synbiotic) on atopic markers, ex vivo cytokine production by peripheral blood mononuclear cells (PBMCs) and circulating regulatory T cell percentage in infants with atopic dermatitis.	abstract	All_exclusion_criteria_Pubmed_only	[infant gut microbiome], [infant nutrition and microbiome metabolism], [beneficial bacteria for the infants immune system], [beneficial bacteria preventing infections in infants]	vivo	Bifidobacterium breve	probiotics	No detectable beneficial systemic immunomodulatory effects of a specific synbiotic mixture in infants with atopic dermatitis.	2011	Clin Exp Allergy	BACKGROUND: In a murine model of allergic inflammation, Bifidobacterium breve M-16V has been shown to reduce IL-4 and IgE by inducing IL-10 and IFN-γ. However, it remains unknown whether this strain has the same effect in humans with allergic disease.OBJECTIVE: To determine the effects of Bifidobacterium breve M-16V combined with a prebiotic oligosaccharide mixture (synbiotic) on atopic markers, …	Journal Article	gutmicrobiome-disease-chemical
https://www.ncbi.nlm.nih.gov/pubmed/?term=22092915	22092915	In a double-blind, placebo-controlled multi-centre trial, 90 infants with atopic dermatitis, age <7 months, were randomized to receive an infant formula with Bifidobacterium breve M-16V and a mixture of short chain galactooligosaccharides and long chain fructooligosaccharides (Immunofortis®), or the same formula without synbiotics during 12 weeks.	abstract	All_exclusion_criteria_Pubmed_only	[infant gut microbiome], [infant nutrition and microbiome metabolism], [beneficial bacteria for the infants immune system], [beneficial bacteria preventing infections in infants]		Bifidobacterium breve	probiotics	No detectable beneficial systemic immunomodulatory effects of a specific synbiotic mixture in infants with atopic dermatitis.	2011	Clin Exp Allergy	BACKGROUND: In a murine model of allergic inflammation, Bifidobacterium breve M-16V has been shown to reduce IL-4 and IgE by inducing IL-10 and IFN-γ. However, it remains unknown whether this strain has the same effect in humans with allergic disease.OBJECTIVE: To determine the effects of Bifidobacterium breve M-16V combined with a prebiotic oligosaccharide mixture (synbiotic) on atopic markers, …	Journal Article	gutmicrobiome-disease-chemical
https://www.ncbi.nlm.nih.gov/pubmed/?term=19946408	19946408	Author Year Study type Probiotic type Results Giovannini 2007 R, PC, DB L. casei DN-114001 Longertime free from asthmaIrhinitis episodes Less number of episodes of rhinitis episodes Tamura 2007 R, PC, DB L. casei strain shirota No change in allergic rhinitis Xiao 2007 R, PC, DB B. Ion gum BBS36 Ameliorate Japanese cedar pollinosis Brouwer 2006 R, PC, DB L. rhamnosus I LGG Lower SCORAD (no differe…	unnamed	No_animals_exclusion_criterion	[beneficial bacteria for the infants immune system]		B. breve	probiotics	The role of probiotics in allergic diseases.	2009	Allergy Asthma Clin Immunol	Allergic disorders are very common in the pediatric age group. While the exact etiology is unclear, evidence is mounting to incriminate environmental factors and an aberrant gut microbiota with a shift of the Th1/Th2 balance towards a Th2 response. Probiotics have been shown to modulate the immune system back to a Th1 response. Several in vitro studies suggest a role for probiotics in treating al…	Journal Article	gutmicrobiome-disease-chemical
https://www.ncbi.nlm.nih.gov/pubmed/?term=19946408	19946408	Author Year Study type Probiotic type Results Giovannini 2007 R, PC, DB L. casei DN-114001 Longertime free from asthmaIrhinitis episodes Less number of episodes of rhinitis episodes Tamura 2007 R, PC, DB L. casei strain shirota No change in allergic rhinitis Xiao 2007 R, PC, DB B. Ion gum BBS36 Ameliorate Japanese cedar pollinosis Brouwer 2006 R, PC, DB L. rhamnosus I LGG Lower SCORAD (no differe…	unnamed	No_animals_exclusion_criterion	[beneficial bacteria for the infants immune system]		L. casei	probiotics	The role of probiotics in allergic diseases.	2009	Allergy Asthma Clin Immunol	Allergic disorders are very common in the pediatric age group. While the exact etiology is unclear, evidence is mounting to incriminate environmental factors and an aberrant gut microbiota with a shift of the Th1/Th2 balance towards a Th2 response. Probiotics have been shown to modulate the immune system back to a Th1 response. Several in vitro studies suggest a role for probiotics in treating al…	Journal Article	gutmicrobiome-disease-chemical
https://www.ncbi.nlm.nih.gov/pubmed/?term=19946408	19946408	Author Year Study type Probiotic type Results Giovannini 2007 R, PC, DB L. casei DN-114001 Longertime free from asthmaIrhinitis episodes Less number of episodes of rhinitis episodes Tamura 2007 R, PC, DB L. casei strain shirota No change in allergic rhinitis Xiao 2007 R, PC, DB B. Ion gum BBS36 Ameliorate Japanese cedar pollinosis Brouwer 2006 R, PC, DB L. rhamnosus I LGG Lower SCORAD (no differe…	unnamed	No_animals_exclusion_criterion	[beneficial bacteria for the infants immune system]		L. paracasei	probiotics	The role of probiotics in allergic diseases.	2009	Allergy Asthma Clin Immunol	Allergic disorders are very common in the pediatric age group. While the exact etiology is unclear, evidence is mounting to incriminate environmental factors and an aberrant gut microbiota with a shift of the Th1/Th2 balance towards a Th2 response. Probiotics have been shown to modulate the immune system back to a Th1 response. Several in vitro studies suggest a role for probiotics in treating al…	Journal Article	gutmicrobiome-disease-chemical
https://www.ncbi.nlm.nih.gov/pubmed/?term=19946408	19946408	Author Year Study type Probiotic type Results Giovannini 2007 R, PC, DB L. casei DN-114001 Longertime free from asthmaIrhinitis episodes Less number of episodes of rhinitis episodes Tamura 2007 R, PC, DB L. casei strain shirota No change in allergic rhinitis Xiao 2007 R, PC, DB B. Ion gum BBS36 Ameliorate Japanese cedar pollinosis Brouwer 2006 R, PC, DB L. rhamnosus I LGG Lower SCORAD (no differe…	unnamed	No_animals_exclusion_criterion	[beneficial bacteria for the infants immune system]		L. rhamnosus	probiotics	The role of probiotics in allergic diseases.	2009	Allergy Asthma Clin Immunol	Allergic disorders are very common in the pediatric age group. While the exact etiology is unclear, evidence is mounting to incriminate environmental factors and an aberrant gut microbiota with a shift of the Th1/Th2 balance towards a Th2 response. Probiotics have been shown to modulate the immune system back to a Th1 response. Several in vitro studies suggest a role for probiotics in treating al…	Journal Article	gutmicrobiome-disease-chemical
https://www.ncbi.nlm.nih.gov/pubmed/?term=17704024	17704024	A randomized double blind clinical trial was conducted to assess the efficacy of a special infant formula containing Lactobacillus rhamnosus LMG P-22799 (probiotic: 5 x 10(8) CFU/100mL), inulin (prebiotic: 0.15 g/100mL), dietary fiber (soy polysaccharides: 0.2 g/100mL) and increased amounts of zinc+iron (+0.4 and +0.6 mg/100mL, respectively) as active ingredients for the early dietary management …	abstract	All_exclusion_criteria	[infant gut microbiome], [infant nutrition and microbiome metabolism]		Lactobacillus rhamnosus	probiotics	The effect of early nutritional supplementation with a mixture of probiotic, prebiotic, fiber and micronutrients in infants with acute diarrhea in Indonesia.	2007	Asia Pac J Clin Nutr	A randomized double blind clinical trial was conducted to assess the efficacy of a special infant formula containing Lactobacillus rhamnosus LMG P-22799 (probiotic: 5 x 10(8) CFU/100mL), inulin (prebiotic: 0.15 g/100mL), dietary fiber (soy polysaccharides: 0.2 g/100mL) and increased amounts of zinc+iron (+0.4 and +0.6 mg/100mL, respectively) as active ingredients for the early dietary management …	Journal Article	gutmicrobiome-disease-chemical
https://www.ncbi.nlm.nih.gov/pubmed/?term=16633131	16633131	A number of different probiotics have been evaluated in the prevention and treatment of antibiotic-associated diarrhea in adults and children, including the nonpathogenic yeast Saccharomyces boulardii and multiple lactic-acid fermenting bacteria such as Lactobacillus rhamnosus GG (LGG).	abstract	All_exclusion_criteria	[beneficial bacteria preventing infections in infants]		Lactobacillus rhamnosus	probiotics	Probiotics for the prevention of antibiotic-associated diarrhea and Clostridium difficile diarrhea.	2006	J Clin Gastroenterol	Antibiotic-associated diarrhea is a common clinical problem occurring in up to 25% of patients, with diarrhea owing to Clostridium difficile accounting for up to a quarter of cases. The clinical and economic costs of antibiotic-associated diarrhea are significant and better treatments are needed. Probiotics may offer potential effective therapy for antibiotic-associated diarrhea by restoring inte…	Review	gutmicrobiome-disease-chemical
https://www.ncbi.nlm.nih.gov/pubmed/?term=11157353	11157353	The results that have been shown with a sufficient level of proof to enable probiotics to be used as treatments for gastrointestinal disturbances are 1) the good tolerance of yogurt compared with milk in subjects with primary or secondary lactose maldigestion, 2) the use of Saccharomyces boulardii and Enterococcus faecium SF 68 to prevent or shorten the duration of antibiotic-associated diarrhea,…	abstract	All_exclusion_criteria	[infant gut microbiome], [beneficial bacteria for the infants immune system], [beneficial bacteria preventing infections in infants]		Lactobacillus rhamnosus	probiotics	Protection from gastrointestinal diseases with the use of probiotics.	2001	Am J Clin Nutr	Probiotics are nonpathogenic microorganisms that, when ingested, exert a positive influence on the health or physiology of the host. They can influence intestinal physiology either directly or indirectly through modulation of the endogenous ecosystem or immune system. The results that have been shown with a sufficient level of proof to enable probiotics to be used as treatments for gastrointestin…	Review	gutmicrobiome-disease-chemical
https://www.ncbi.nlm.nih.gov/pubmed/?term=28056921	28056921	These results indicated that B. adolescentis protects premature rats from intestinal injury from hypoxia and cold stress, the mechanism of which might be by reducing the expression of TLR4 and increasing the expression of TOLLIP and SIGIRR.Although the pathogenesis of NEC is not entirely known [1],the theory that inappropriate microbial colonization in the intestine induces the immature intestine…	discussion	No_animals_exclusion_criterion	[infant gut microbiome], [beneficial bacteria preventing infections in infants]	rats	B. adolescentis	probiotics	Bifidobacterium adolescentis protects against necrotizing enterocolitis and upregulates TOLLIP and SIGIRR in premature neonatal rats.	2017	BMC Pediatr	BACKGROUND: Necrotizing enterocolitis (NEC) is a serious gastrointestinal disorder that is often seen in premature infants. Probiotics decrease the risk of NEC; however, the mechanism by which probiotics work is not clear. The goal of this study was to evaluate the preventive effect of Bifidobacterium adolescentis in an NEC rat model.METHODS: Sprague-Dawley neonatal rats were obtained by caesarea…	Journal Article	gutmicrobiome-immunity-disease
https://www.ncbi.nlm.nih.gov/pubmed/?term=28346473	28346473	showed that both pre-treatment and post-treatment with Lactobacillus rhamnosus GG alleviates RV-induced diarrhea through induction of mucosal IgA and sIgA[20].	introduction	No_animals_exclusion_criterion	[infant gut microbiome], [beneficial bacteria preventing infections in infants]		Lactobacillus rhamnosus	probiotics	Oral administration of Bifidobacterium bifidum G9-1 alleviates rotavirus gastroenteritis through regulation of intestinal homeostasis by inducing mucosal protective factors.	2017	PLoS One	Human rotavirus (RV) infection is a leading cause of dehydrating diarrhea in infants and young children worldwide. Since therapeutic approaches to RV gastroenteritis are limited to alleviation of dehydration with oral rehydration solutions, more direct approaches to palliate symptoms of RV gastroenteritis are required. Treatments with probiotics have been increasingly recognized as alternative sa…	Journal Article	gutmicrobiome-immunity-disease
https://www.ncbi.nlm.nih.gov/pubmed/?term=28383398	28383398	[11,12] Bifidobacterium bifidum increases local IgA levels in the intestine and prevents diarrhea and shedding of rotavirus.	unnamed	All_exclusion_criteria	[infant gut microbiome], [beneficial bacteria for the infants immune system]		Bifidobacterium bifidum	probiotics	Effect of probiotics on digestibility and immunity in infants: A study protocol for a randomized controlled trial.	2017	Medicine (Baltimore)	The gastrointestinal (GI) tract of a fetus in utero is sterile but it becomes colonized with environmental microorganisms shortly after birth. Since the gut microbiota undergoes substantial changes in early life, healthy gut microflora is essential to an infant's gut health and immune system and probably also has an effect on overall health status in later life. Probiotics, defined as viable micr…	Journal Article	gutmicrobiome-immunity-disease
https://www.ncbi.nlm.nih.gov/pubmed/?term=28408909	28408909	The results of a planned trial of supplementation with L. rhamnosus HN001 from the first trimester of pregnancy (47) may provide clearer evidence for associations between probiotic supplementation in pregnancy, fetal immune development, and offspring asthma.Antibiotic use is associated with alterations in fecal bacteria and increased risk of asthma.	unnamed	No_animals_exclusion_criterion	[infant gut microbiome], [infant nutrition and microbiome metabolism], [beneficial bacteria for the infants immune system]		L. rhamnosus	probiotics	The Maternal Diet, Gut Bacteria, and Bacterial Metabolites during Pregnancy Influence Offspring Asthma.	2017	Front Immunol	This review focuses on the current evidence that maternal dietary and gut bacterial exposures during pregnancy influence the developing fetal immune system and subsequent offspring asthma. Part 1 addresses exposure to a farm environment, antibiotics, and prebiotic and probiotic supplementation that together indicate the importance of bacterial experience in immune programming and offspring asthma…	Review	gutmicrobiome-immunity-disease
https://www.ncbi.nlm.nih.gov/pubmed/?term=28512033	28512033	The administration of B. pseudocatenulatum CECT 7765 to MS animals also reversed intestinal dysbiosis affecting the proportions of ten Operational Taxonomic Units (OTUs) at P21, which could partly explain the restoration of immune, neuroendocrine and behavioral alterations caused by stress in early and later life.	abstract	No_animals_exclusion_criterion	[infant gut microbiome]		B. pseudocatenulatum	relevant	Bifidobacterium CECT 7765 modulates early stress-induced immune, neuroendocrine and behavioral alterations in mice.	2017	Brain Behav Immun	Emerging evidence suggests that there is a window of opportunity within the early developmental period, when microbiota-based interventions could play a major role in modulating the gut-brain axis and, thereby, in preventing mood disorders. This study aims at evaluating the effects and mode of action of Bifidobacterium pseudocatenulatum CECT 7765 in a murine model of chronic stress induced by mat…	Journal Article	gutmicrobiome-immunity-disease
https://www.ncbi.nlm.nih.gov/pubmed/?term=28634691	28634691	Focusing against RV, an in vivo evaluation on mouse demonstrated that oral administration of Bifidobacterium breve strongly protected against RV-induced diarrhea, thus observing an anti-RV IgA level increase in feces, mammary gland and intestine of treated mouse (Yasui et al. 1995).	unnamed	All_exclusion_criteria	[infant nutrition and microbiome metabolism], [beneficial bacteria for the infants immune system], [beneficial bacteria preventing infections in infants]	mouse, vivo	Bifidobacterium breve	probiotics	Modulation of rotavirus severe gastroenteritis by the combination of probiotics and prebiotics.	2017	Arch Microbiol	Annual mortality rates due to infectious diarrhea are about 2.2 million; children are the most vulnerable age group to severe gastroenteritis, representing group A rotaviruses as the main cause of disease. One of the main factors of rotavirus pathogenesis is the NSP4 protein, which has been characterized as a viral toxin involved in triggering several cellular responses leading to diarrhea. Furth…	Review	gutmicrobiome-immunity-disease
https://www.ncbi.nlm.nih.gov/pubmed/?term=28634691	28634691	The prebiotic-group shortened the duration of RV acute watery diarrhea Islek et al. (2014) Bifidobacterium breve Short-chain galactooligosaccharides/long-chain fructooligosaccharides In vivo murine model Reduced viral sheddingProbiotic and prebiotic mixture enhanced the viral elimination and the host immune response against the virus Rigo-Adrover et al. (2016) Bifidobacterium breve Streptococcus …	unnamed	All_exclusion_criteria	[infant nutrition and microbiome metabolism], [beneficial bacteria for the infants immune system], [beneficial bacteria preventing infections in infants]	vivo	Bifidobacterium breve	probiotics	Modulation of rotavirus severe gastroenteritis by the combination of probiotics and prebiotics.	2017	Arch Microbiol	Annual mortality rates due to infectious diarrhea are about 2.2 million; children are the most vulnerable age group to severe gastroenteritis, representing group A rotaviruses as the main cause of disease. One of the main factors of rotavirus pathogenesis is the NSP4 protein, which has been characterized as a viral toxin involved in triggering several cellular responses leading to diarrhea. Furth…	Review	gutmicrobiome-immunity-disease
https://www.ncbi.nlm.nih.gov/pubmed/?term=28634691	28634691	The prebiotic-group shortened the duration of RV acute watery diarrhea Islek et al. (2014) Bifidobacterium breve Short-chain galactooligosaccharides/long-chain fructooligosaccharides In vivo murine model Reduced viral sheddingProbiotic and prebiotic mixture enhanced the viral elimination and the host immune response against the virus Rigo-Adrover et al. (2016) Bifidobacterium breve Streptococcus …	unnamed	All_exclusion_criteria	[infant nutrition and microbiome metabolism], [beneficial bacteria for the infants immune system], [beneficial bacteria preventing infections in infants]	vivo	Streptococcus thermophilus	probiotics	Modulation of rotavirus severe gastroenteritis by the combination of probiotics and prebiotics.	2017	Arch Microbiol	Annual mortality rates due to infectious diarrhea are about 2.2 million; children are the most vulnerable age group to severe gastroenteritis, representing group A rotaviruses as the main cause of disease. One of the main factors of rotavirus pathogenesis is the NSP4 protein, which has been characterized as a viral toxin involved in triggering several cellular responses leading to diarrhea. Furth…	Review	gutmicrobiome-immunity-disease
https://www.ncbi.nlm.nih.gov/pubmed/?term=28654019	28654019	Significant changes in innate and acquired immunity biomarkers were observed only in subjects in group A. Conclusions: Dietary supplementation with cow's skim milk fermented with L. paracasei CBA L74 is an efficient strategy in preventing CIDs in children.	abstract	All_exclusion_criteria	[infant gut microbiome], [beneficial bacteria for the infants immune system], [beneficial bacteria preventing infections in infants]		L. paracasei	probiotics	Preventive Effect of Cow's Milk Fermented with Lactobacillus paracasei CBA L74 on Common Infectious Diseases in Children: A Multicenter Randomized Controlled Trial.	2017	Nutrients	Background: Fermented foods have been proposed to prevent common infectious diseases (CIDs) in children attending day care or preschool.OBJECTIVES: To investigate the efficacy of dietary supplementation with cow's skim milk fermented with the probiotic Lactobacillus paracasei CBA L74 in reducing CIDs in children attending day care or preschool. Methods: Multicenter, randomized, double-blind, plac…	Journal Article	gutmicrobiome-immunity-disease
https://www.ncbi.nlm.nih.gov/pubmed/?term=28878760	28878760	We hypothesized that human isolate C. pseudodiphtheriticum strain 090104 is able to modulate the respiratory innate immune response and beneficially influence the resistance to viral and bacterial infections.	abstract	No_animals_exclusion_criterion	[infant gut microbiome], [beneficial bacteria for the infants immune system], [beneficial bacteria preventing infections in infants]		C. pseudodiphtheriticum	not-relevant	Respiratory Commensal Bacteria Corynebacterium pseudodiphtheriticum Improves Resistance of Infant Mice to Respiratory Syncytial Virus and Streptococcus pneumoniae Superinfection.	2017	Front Microbiol	Corynebacterium pseudodiphtheriticum is a Gram-positive bacterium found as a member of the normal microbiota of the upper respiratory tract. It was suggested that C. pseudodiphtheriticum may be potentially used as a next-generation probiotic for nasal application, although no deep studies were performed in this regard. We hypothesized that human isolate C. pseudodiphtheriticum strain 090104 is ab…	Journal Article	gutmicrobiome-immunity-disease
https://www.ncbi.nlm.nih.gov/pubmed/?term=28878760	28878760	Therefore, in the present study we investigated how the exposure of infant mice to nasal priming with viable or non-viable C. pseudodiphtheriticum 090104 influences the respiratory innate immune response triggered by Toll-like receptor (TLR)-3 activation, the susceptibility to primary Respiratory Synsytial Virus (RSV) infection, and the resistance to secondary Streptococcus pneumoniae pneumonia.	abstract	No_animals_exclusion_criterion	[infant gut microbiome], [beneficial bacteria for the infants immune system], [beneficial bacteria preventing infections in infants]	mice	C. pseudodiphtheriticum	not-relevant	Respiratory Commensal Bacteria Corynebacterium pseudodiphtheriticum Improves Resistance of Infant Mice to Respiratory Syncytial Virus and Streptococcus pneumoniae Superinfection.	2017	Front Microbiol	Corynebacterium pseudodiphtheriticum is a Gram-positive bacterium found as a member of the normal microbiota of the upper respiratory tract. It was suggested that C. pseudodiphtheriticum may be potentially used as a next-generation probiotic for nasal application, although no deep studies were performed in this regard. We hypothesized that human isolate C. pseudodiphtheriticum strain 090104 is ab…	Journal Article	gutmicrobiome-immunity-disease
https://www.ncbi.nlm.nih.gov/pubmed/?term=28878760	28878760	We demonstrated that the nasal priming with viable C. pseudodiphtheriticum 090104 differentially modulated TLR3-mediated innate antiviral immune response in the respiratory tract of infant mice, improving their resistance to primary RSV infection, and secondary pneumococcal pneumonia.	abstract	No_animals_exclusion_criterion	[infant gut microbiome], [beneficial bacteria for the infants immune system], [beneficial bacteria preventing infections in infants]		C. pseudodiphtheriticum	not-relevant	Respiratory Commensal Bacteria Corynebacterium pseudodiphtheriticum Improves Resistance of Infant Mice to Respiratory Syncytial Virus and Streptococcus pneumoniae Superinfection.	2017	Front Microbiol	Corynebacterium pseudodiphtheriticum is a Gram-positive bacterium found as a member of the normal microbiota of the upper respiratory tract. It was suggested that C. pseudodiphtheriticum may be potentially used as a next-generation probiotic for nasal application, although no deep studies were performed in this regard. We hypothesized that human isolate C. pseudodiphtheriticum strain 090104 is ab…	Journal Article	gutmicrobiome-immunity-disease
https://www.ncbi.nlm.nih.gov/pubmed/?term=28931041	28931041	Collectively, our results demonstrate that oral consumption of L. paracasei CNCM I-1518 modulates lung immunity was associated with an improved control of influenza infection.	abstract	No_animals_exclusion_criterion	[beneficial bacteria for the infants immune system], [beneficial bacteria preventing infections in infants]		L. paracasei	probiotics	Lactobacillus paracasei feeding improves immune control of influenza infection in mice.	2017	PLoS One	Respiratory tract infections such as flu cause severe morbidity and mortality and are among the leading causes of death in children and adults worldwide. Commensal microbiota is critical for orchestrating tissue homeostasis and immunity in the intestine. Probiotics represent an interesting source of immune modulators and several clinical studies have addressed the potential beneficial effects of …	Journal Article	gutmicrobiome-immunity-disease
https://www.ncbi.nlm.nih.gov/pubmed/?term=26732025	26732025	Dietary supplementation with cow's milk or rice fermented with L. paracasei CBA L74 prevents CIDs in children attending daycare possibly by means of a stimulation of innate and acquired immunity.	abstract	All_exclusion_criteria_Pubmed_only	[beneficial bacteria for the infants immune system], [beneficial bacteria preventing infections in infants]		L. paracasei	probiotics	Cow's milk and rice fermented with Lactobacillus paracasei CBA L74 prevent infectious diseases in children: A randomized controlled trial.	2016	Clin Nutr	BACKGROUND &amp; AIM: Fermented foods have been proposed for the prevention of infectious diseases. We evaluated the efficacy of fermented foods in reducing common infectious diseases (CIDs) in children attending daycare.METHODS: Prospective randomized, double-blind, placebo-controlled trial (registered under Clinical Trials.gov identifier NCT01909128) on healthy children (aged 12-48 months) cons…	Journal Article	gutmicrobiome-immunity-disease
https://www.ncbi.nlm.nih.gov/pubmed/?term=26809484	26809484	Another study demonstrated that B. bifidum and B. infantis supplementation mitigated rhesus RV (RRV) diarrhea and increased fecal and serum levels of RRV-specific IgA Abs in mice (Qiao et al., 2002).	unnamed	All_exclusion_criteria	[infant gut microbiome], [beneficial bacteria for the infants immune system], [beneficial bacteria preventing infections in infants]	mice	B. infantis	not-relevant	Comparison of probiotic lactobacilli and bifidobacteria effects, immune responses and rotavirus vaccines and infection in different host species.	2016	Vet Immunol Immunopathol	Different probiotic strains of Lactobacillus and Bifidobacterium genera possess significant and widely acknowledged health-promoting and immunomodulatory properties. They also provide an affordable means for prevention and treatment of various infectious, allergic and inflammatory conditions as demonstrated in numerous human and animal studies. Despite the ample evidence of protective effects of …	Review	gutmicrobiome-immunity-disease
https://www.ncbi.nlm.nih.gov/pubmed/?term=26809484	26809484	Another study demonstrated that B. bifidum and B. infantis supplementation mitigated rhesus RV (RRV) diarrhea and increased fecal and serum levels of RRV-specific IgA Abs in mice (Qiao et al., 2002).	unnamed	All_exclusion_criteria	[infant gut microbiome], [beneficial bacteria for the infants immune system], [beneficial bacteria preventing infections in infants]	mice	B. bifidum	probiotics	Comparison of probiotic lactobacilli and bifidobacteria effects, immune responses and rotavirus vaccines and infection in different host species.	2016	Vet Immunol Immunopathol	Different probiotic strains of Lactobacillus and Bifidobacterium genera possess significant and widely acknowledged health-promoting and immunomodulatory properties. They also provide an affordable means for prevention and treatment of various infectious, allergic and inflammatory conditions as demonstrated in numerous human and animal studies. Despite the ample evidence of protective effects of …	Review	gutmicrobiome-immunity-disease
https://www.ncbi.nlm.nih.gov/pubmed/?term=26809484	26809484	Similarly, cytokine suppression did not appear to lead to diarrhea attenuation by L. reuteri 17938 in underweight mice (Preidis et al., 2012).	unnamed	All_exclusion_criteria	[infant gut microbiome], [beneficial bacteria for the infants immune system], [beneficial bacteria preventing infections in infants]	mice	L. reuteri	probiotics	Comparison of probiotic lactobacilli and bifidobacteria effects, immune responses and rotavirus vaccines and infection in different host species.	2016	Vet Immunol Immunopathol	Different probiotic strains of Lactobacillus and Bifidobacterium genera possess significant and widely acknowledged health-promoting and immunomodulatory properties. They also provide an affordable means for prevention and treatment of various infectious, allergic and inflammatory conditions as demonstrated in numerous human and animal studies. Despite the ample evidence of protective effects of …	Review	gutmicrobiome-immunity-disease
https://www.ncbi.nlm.nih.gov/pubmed/?term=26985232	26985232	Effect of B. longum+Gl-OS on levels of vaccine-specific IgA, IgG1, IgD and IgM and salivary sIgA following seasonal influenza vaccination.	results	All_exclusion_criteria_Pubmed_only	[infant gut microbiome], [infant nutrition and microbiome metabolism], [beneficial bacteria for the infants immune system], [beneficial bacteria preventing infections in infants]		B. longum	probiotics	Effect of a synbiotic on the response to seasonal influenza vaccination is strongly influenced by degree of immunosenescence.	2016	Immun Ageing	BACKGROUND: Ageing increases risk of respiratory infections and impairs the response to influenza vaccination. Pre- and probiotics offer an opportunity to modulate anti-viral defenses and the response to vaccination via alteration of the gut microbiota. This study investigated the effect of a novel probiotic, Bifidobacterium longum bv. infantis CCUG 52,486, combined with a prebiotic, gluco-oligos…	Journal Article	gutmicrobiome-immunity-disease
https://www.ncbi.nlm.nih.gov/pubmed/?term=27081478	27081478	Wang et al. 30, in an RCT comprising 100 critically ill full-term infants, found that administration of a probiotics mix ( L. casei, L. acidophilus, Bacillus subtilis, and Enterococcus faecalis) three times daily for 8 days enhanced immune activity, decreased incidence of nosocomial pneumonia and MODS, and reduced length of hospital stay.	unnamed	No_animals_exclusion_criterion	[infant gut microbiome], [beneficial bacteria for the infants immune system], [beneficial bacteria preventing infections in infants]		L. acidophilus	probiotics	Probiotics in critically ill children.	2016	F1000Res	Gut microflora contribute greatly to immune and nutritive functions and act as a physical barrier against pathogenic organisms across the gut mucosa. Critical illness disrupts the balance between host and gut microflora, facilitating colonization, overgrowth, and translocation of pathogens and microbial products across intestinal mucosal barrier and causing systemic inflammatory response syndrome…	Review	gutmicrobiome-immunity-disease
https://www.ncbi.nlm.nih.gov/pubmed/?term=27081478	27081478	Wang et al. 30, in an RCT comprising 100 critically ill full-term infants, found that administration of a probiotics mix ( L. casei, L. acidophilus, Bacillus subtilis, and Enterococcus faecalis) three times daily for 8 days enhanced immune activity, decreased incidence of nosocomial pneumonia and MODS, and reduced length of hospital stay.	unnamed	No_animals_exclusion_criterion	[infant gut microbiome], [beneficial bacteria for the infants immune system], [beneficial bacteria preventing infections in infants]		L. casei	probiotics	Probiotics in critically ill children.	2016	F1000Res	Gut microflora contribute greatly to immune and nutritive functions and act as a physical barrier against pathogenic organisms across the gut mucosa. Critical illness disrupts the balance between host and gut microflora, facilitating colonization, overgrowth, and translocation of pathogens and microbial products across intestinal mucosal barrier and causing systemic inflammatory response syndrome…	Review	gutmicrobiome-immunity-disease
https://www.ncbi.nlm.nih.gov/pubmed/?term=27649150	27649150	The various bio-functional effects and potential for industrial application of B. bifidum BGN4 has been characterized and proven by in vitro (i.e., phytochemical bio-catalysis, cell adhesion and anti-carcinogenic effects on cell lines, and immunomodulatory effects on immune cells), in vivo (i.e., suppressed allergic responses in mouse model and anti-inflammatory bowel disease), and clinical studi…	abstract	No_animals_exclusion_criterion	[infant gut microbiome], [beneficial bacteria for the infants immune system], [beneficial bacteria preventing infections in infants]	mouse, vitro, vivo	B. bifidum	probiotics	Review on Bifidobacterium bifidum BGN4: Functionality and Nutraceutical Applications as a Probiotic Microorganism.	2016	Int J Mol Sci	Bifidobacterium bifidum BGN4 is a probiotic strain that has been used as a major ingredient to produce nutraceutical products and as a dairy starter since 2000. The various bio-functional effects and potential for industrial application of B. bifidum BGN4 has been characterized and proven by in vitro (i.e., phytochemical bio-catalysis, cell adhesion and anti-carcinogenic effects on cell lines, an…	Review	gutmicrobiome-immunity-disease
https://www.ncbi.nlm.nih.gov/pubmed/?term=27727323	27727323	In CD-1 suckling mice fed B. thermophilum RBL67 challenged with simian rotavirus SA-11, pre-infection feeding with RBL 67 was more effective than post-infection feeding, reducing the duration of diarrhea, limiting epithelial lesions, reducing viral replication in the intestine, accelerating recovery, and stimulating the humoral specific IgG and IgM response, without inducing any adverse effect.	abstract	No_animals_exclusion_criterion	[beneficial bacteria for the infants immune system], [beneficial bacteria preventing infections in infants]	mice	B. thermophilum	not-relevant	Study of the Ability of Bifidobacteria of Human Origin to Prevent and Treat Rotavirus Infection Using Colonic Cell and Mouse Models.	2016	PLoS One	Rotavirus is the leading cause of severe acute gastroenteritis among children worldwide. Despite effective vaccines, inexpensive alternatives such as probiotics are needed. The aim of this study was to assess the ability of probiotic candidate Bifidobacterium thermophilum RBL67 to inhibit rotavirus infection. Bacterial adhesion to intestinal cells and interference with viral attachment were evalu…	Journal Article	gutmicrobiome-immunity-disease
https://www.ncbi.nlm.nih.gov/pubmed/?term=27727323	27727323	These results suggest that humoral immunoglobulin might provide protection against the virus and that B. thermophilum RBL67 has potential as a probiotic able to inhibit rotavirus infection and ultimately reduce its spread.	abstract	No_animals_exclusion_criterion	[beneficial bacteria for the infants immune system], [beneficial bacteria preventing infections in infants]		B. thermophilum	not-relevant	Study of the Ability of Bifidobacteria of Human Origin to Prevent and Treat Rotavirus Infection Using Colonic Cell and Mouse Models.	2016	PLoS One	Rotavirus is the leading cause of severe acute gastroenteritis among children worldwide. Despite effective vaccines, inexpensive alternatives such as probiotics are needed. The aim of this study was to assess the ability of probiotic candidate Bifidobacterium thermophilum RBL67 to inhibit rotavirus infection. Bacterial adhesion to intestinal cells and interference with viral attachment were evalu…	Journal Article	gutmicrobiome-immunity-disease
https://www.ncbi.nlm.nih.gov/pubmed/?term=27727323	27727323	This study does not exclude other modalities of host immune response, in particular the effect on cytokine-secreting cells [78], which should be investigated in a future study.In summary, the probiotic candidate Bifidobacterium thermophilum strain RBL67 reduced the duration of diarrhea, limited epithelial lesions, controlled rotavirus replication in the intestine, stimulated the humoral specific …	conclusions	No_animals_exclusion_criterion	[beneficial bacteria for the infants immune system], [beneficial bacteria preventing infections in infants]		Bifidobacterium thermophilum	not-relevant	Study of the Ability of Bifidobacteria of Human Origin to Prevent and Treat Rotavirus Infection Using Colonic Cell and Mouse Models.	2016	PLoS One	Rotavirus is the leading cause of severe acute gastroenteritis among children worldwide. Despite effective vaccines, inexpensive alternatives such as probiotics are needed. The aim of this study was to assess the ability of probiotic candidate Bifidobacterium thermophilum RBL67 to inhibit rotavirus infection. Bacterial adhesion to intestinal cells and interference with viral attachment were evalu…	Journal Article	gutmicrobiome-immunity-disease
https://www.ncbi.nlm.nih.gov/pubmed/?term=27933160	27933160	These results suggest immune modulatory benefits of dietary intervention with a unique combination of scFOSlcFOS+B. breve in established food allergy.	abstract	No_animals_exclusion_criterion_Pubmed_only	[infant gut microbiome], [infant nutrition and microbiome metabolism], [beneficial bacteria for the infants immune system]		B. breve	probiotics	Post-sensitization administration of non-digestible oligosaccharides and Bifidobacterium breve M-16V reduces allergic symptoms in mice.	2016	Immun Inflamm Dis	To support dietary management of severe cow's milk allergic infants, a synbiotic mixture of non-digestible oligosaccharides and Bifidobacterium breve M-16V (B. breve) was designed from source materials that are completely cow's milk-free. It was investigated whether this specific synbiotic concept can reduce an established food allergic response in a research model for hen's egg allergy. Mice wer…	Journal Article	gutmicrobiome-immunity-disease
https://www.ncbi.nlm.nih.gov/pubmed/?term=27994593	27994593	Additional studies showed that the consumption of L. rhamnosus GG is able to shorten the diarrheal phase in children suffering from RVs infection, an effect that was associated with increased concentrations of IgA antibodies as well (28-33).	unnamed	No_animals_exclusion_criterion	[infant gut microbiome], [beneficial bacteria for the infants immune system], [beneficial bacteria preventing infections in infants]		L. rhamnosus	probiotics	Intestinal Innate Antiviral Immunity and Immunobiotics: Beneficial Effects against Rotavirus Infection.	2016	Front Immunol	The mucosal tissues of the gastrointestinal tract are the main portal entry of pathogens such as rotavirus (RV), which is a leading cause of death due to diarrhea among young children across the globe and a major cause of severe acute intestinal infection in livestock animals. The interactions between intestinal epithelial cells (IECs) and immune cells with RVs have been studied for several years…	Review	gutmicrobiome-immunity-disease
https://www.ncbi.nlm.nih.gov/pubmed/?term=27994593	27994593	In a randomized controlled trial conducted by Villena et al. (44), L. rhamnosus CRL1505 (administered in a yogurt formulation) improved mucosal immunity and reduced the incidence and severity of intestinal and respiratory infection in children.	unnamed	No_animals_exclusion_criterion	[infant gut microbiome], [beneficial bacteria for the infants immune system], [beneficial bacteria preventing infections in infants]		L. rhamnosus	probiotics	Intestinal Innate Antiviral Immunity and Immunobiotics: Beneficial Effects against Rotavirus Infection.	2016	Front Immunol	The mucosal tissues of the gastrointestinal tract are the main portal entry of pathogens such as rotavirus (RV), which is a leading cause of death due to diarrhea among young children across the globe and a major cause of severe acute intestinal infection in livestock animals. The interactions between intestinal epithelial cells (IECs) and immune cells with RVs have been studied for several years…	Review	gutmicrobiome-immunity-disease
https://www.ncbi.nlm.nih.gov/pubmed/?term=27994593	27994593	Those studies gave scientific basis for explaining the protection against intestinal viral infections achieved by L. rhamnosus CRL1505 in children.Figure 5 Beneficial effects of immunobiotic lactobacilli on the innate immune response against rotavirus in intestinal mucosa.	unnamed	No_animals_exclusion_criterion	[infant gut microbiome], [beneficial bacteria for the infants immune system], [beneficial bacteria preventing infections in infants]		L. rhamnosus	probiotics	Intestinal Innate Antiviral Immunity and Immunobiotics: Beneficial Effects against Rotavirus Infection.	2016	Front Immunol	The mucosal tissues of the gastrointestinal tract are the main portal entry of pathogens such as rotavirus (RV), which is a leading cause of death due to diarrhea among young children across the globe and a major cause of severe acute intestinal infection in livestock animals. The interactions between intestinal epithelial cells (IECs) and immune cells with RVs have been studied for several years…	Review	gutmicrobiome-immunity-disease
https://www.ncbi.nlm.nih.gov/pubmed/?term=27994593	27994593	Although the mechanism of action of flagellin administration is substantially different to the mechanisms elicited by immunobiotics, both approaches rely on the principle of combating viral infection by enhancing innate immune defenses.Lactobacillus rhamnosus CRL1505 and L. plantarum CRL1506 also reduced TLR3-induced small intestinal injury by regulation of proinflammatory cytokines production an…	unnamed	No_animals_exclusion_criterion	[infant gut microbiome], [beneficial bacteria for the infants immune system], [beneficial bacteria preventing infections in infants]		L. plantarum	not-relevant	Intestinal Innate Antiviral Immunity and Immunobiotics: Beneficial Effects against Rotavirus Infection.	2016	Front Immunol	The mucosal tissues of the gastrointestinal tract are the main portal entry of pathogens such as rotavirus (RV), which is a leading cause of death due to diarrhea among young children across the globe and a major cause of severe acute intestinal infection in livestock animals. The interactions between intestinal epithelial cells (IECs) and immune cells with RVs have been studied for several years…	Review	gutmicrobiome-immunity-disease
https://www.ncbi.nlm.nih.gov/pubmed/?term=27994593	27994593	Although the mechanism of action of flagellin administration is substantially different to the mechanisms elicited by immunobiotics, both approaches rely on the principle of combating viral infection by enhancing innate immune defenses.Lactobacillus rhamnosus CRL1505 and L. plantarum CRL1506 also reduced TLR3-induced small intestinal injury by regulation of proinflammatory cytokines production an…	unnamed	No_animals_exclusion_criterion	[infant gut microbiome], [beneficial bacteria for the infants immune system], [beneficial bacteria preventing infections in infants]		Lactobacillus rhamnosus	probiotics	Intestinal Innate Antiviral Immunity and Immunobiotics: Beneficial Effects against Rotavirus Infection.	2016	Front Immunol	The mucosal tissues of the gastrointestinal tract are the main portal entry of pathogens such as rotavirus (RV), which is a leading cause of death due to diarrhea among young children across the globe and a major cause of severe acute intestinal infection in livestock animals. The interactions between intestinal epithelial cells (IECs) and immune cells with RVs have been studied for several years…	Review	gutmicrobiome-immunity-disease
https://www.ncbi.nlm.nih.gov/pubmed/?term=24501384	24501384	We report the effect of the probiotic Lactobacillus rhamnosus GG (LGG) on intestinal function, immune response, and clinical outcomes in Indian children with cryptosporidial or rotavirus diarrhea.	abstract	All_exclusion_criteria	[infant nutrition and microbiome metabolism], [beneficial bacteria for the infants immune system], [beneficial bacteria preventing infections in infants]		Lactobacillus rhamnosus	probiotics	Immune response and intestinal permeability in children with acute gastroenteritis treated with Lactobacillus rhamnosus GG: a randomized, double-blind, placebo-controlled trial.	2014	Clin Infect Dis	BACKGROUND: Probiotics have a possible role in the treatment of pediatric acute gastroenteritis. We report the effect of the probiotic Lactobacillus rhamnosus GG (LGG) on intestinal function, immune response, and clinical outcomes in Indian children with cryptosporidial or rotavirus diarrhea.METHODS: Children with gastroenteritis aged 6 months to 5 years, testing positive for either rotavirus or …	Journal Article	gutmicrobiome-immunity-disease
https://www.ncbi.nlm.nih.gov/pubmed/?term=24720809	24720809	used an experimental model of lung inflammation based on the administration of the artificial viral pathogen-associated molecular pattern poly(I:C), in order to mimic the pro-inflammatory and physiopathological consequences of RNA viral infections in the lung, and evaluated changes in mouse immunity after oral administration of Lactobacillus rhamnosus CRL 1505 and CRL 1506.	discussion	All_exclusion_criteria	[infant gut microbiome], [beneficial bacteria for the infants immune system], [beneficial bacteria preventing infections in infants]	mouse	Lactobacillus rhamnosus	probiotics	Do children's upper respiratory tract infections benefit from probiotics?	2014	BMC Infect Dis	BACKGROUND: The microbiota of the gastrointestinal tract have profound influence at multiple levels, even on the development and maintenance of lung immunity and inflammation. Aim of this review is to evaluate the current knowledge about the specific impact on children's respiratory tract infections from probiotics, live microbes with the power to modify intestinal microbial populations and exert…	Review	gutmicrobiome-immunity-disease
https://www.ncbi.nlm.nih.gov/pubmed/?term=24720809	24720809	The colonisation of neonatal athymic mice with human isolates of Lactobacillus reuteri, Lactobacillus acidofilus, Bifidobacterium animalis, or Lactobacillus rhamnosus GG can bring about a lethal sepsis [33], suggesting that immune deficiency in the first period of life might increase the risk of probiotic-related sepsis.	discussion	All_exclusion_criteria	[infant gut microbiome], [beneficial bacteria for the infants immune system], [beneficial bacteria preventing infections in infants]	mice	Bifidobacterium animalis	not-relevant	Do children's upper respiratory tract infections benefit from probiotics?	2014	BMC Infect Dis	BACKGROUND: The microbiota of the gastrointestinal tract have profound influence at multiple levels, even on the development and maintenance of lung immunity and inflammation. Aim of this review is to evaluate the current knowledge about the specific impact on children's respiratory tract infections from probiotics, live microbes with the power to modify intestinal microbial populations and exert…	Review	gutmicrobiome-immunity-disease
https://www.ncbi.nlm.nih.gov/pubmed/?term=24720809	24720809	The colonisation of neonatal athymic mice with human isolates of Lactobacillus reuteri, Lactobacillus acidofilus, Bifidobacterium animalis, or Lactobacillus rhamnosus GG can bring about a lethal sepsis [33], suggesting that immune deficiency in the first period of life might increase the risk of probiotic-related sepsis.	discussion	All_exclusion_criteria	[infant gut microbiome], [beneficial bacteria for the infants immune system], [beneficial bacteria preventing infections in infants]	mice	Lactobacillus reuteri	probiotics	Do children's upper respiratory tract infections benefit from probiotics?	2014	BMC Infect Dis	BACKGROUND: The microbiota of the gastrointestinal tract have profound influence at multiple levels, even on the development and maintenance of lung immunity and inflammation. Aim of this review is to evaluate the current knowledge about the specific impact on children's respiratory tract infections from probiotics, live microbes with the power to modify intestinal microbial populations and exert…	Review	gutmicrobiome-immunity-disease
https://www.ncbi.nlm.nih.gov/pubmed/?term=24720809	24720809	The colonisation of neonatal athymic mice with human isolates of Lactobacillus reuteri, Lactobacillus acidofilus, Bifidobacterium animalis, or Lactobacillus rhamnosus GG can bring about a lethal sepsis [33], suggesting that immune deficiency in the first period of life might increase the risk of probiotic-related sepsis.	discussion	All_exclusion_criteria	[infant gut microbiome], [beneficial bacteria for the infants immune system], [beneficial bacteria preventing infections in infants]	mice	Lactobacillus rhamnosus	probiotics	Do children's upper respiratory tract infections benefit from probiotics?	2014	BMC Infect Dis	BACKGROUND: The microbiota of the gastrointestinal tract have profound influence at multiple levels, even on the development and maintenance of lung immunity and inflammation. Aim of this review is to evaluate the current knowledge about the specific impact on children's respiratory tract infections from probiotics, live microbes with the power to modify intestinal microbial populations and exert…	Review	gutmicrobiome-immunity-disease
https://www.ncbi.nlm.nih.gov/pubmed/?term=24830455	24830455	Treatment at the time of onset of peritonitis (rather than a prolonged pre-treatment period) with either Lactobacillus rhamnosus GG or Bifidobacterium longum normalized these cytokine levels to those seen in shams indicating the anti-inflammatory effect of both probiotic strains possibly contributing to better overall outcome.In general, Cox-2 is not expressed in healthy tissues but is rapidly in…	unnamed	No_animals_exclusion_criterion	[beneficial bacteria preventing infections in infants]		Bifidobacterium longum	probiotics	Lactobacillus rhamnosus GG and Bifidobacterium longum attenuate lung injury and inflammatory response in experimental sepsis.	2014	PLoS One	INTRODUCTION: Probiotic use to prevent nosocomial gastrointestinal and potentially respiratory tract infections in critical care has shown great promise in recent clinical trials of adult and pediatric patients. Despite well-documented benefits of probiotic use in intestinal disorders, the potential for probiotic treatment to reduce lung injury following infection and shock has not been well expl…	Journal Article	gutmicrobiome-immunity-disease
https://www.ncbi.nlm.nih.gov/pubmed/?term=24830455	24830455	Treatment at the time of onset of peritonitis (rather than a prolonged pre-treatment period) with either Lactobacillus rhamnosus GG or Bifidobacterium longum normalized these cytokine levels to those seen in shams indicating the anti-inflammatory effect of both probiotic strains possibly contributing to better overall outcome.In general, Cox-2 is not expressed in healthy tissues but is rapidly in…	unnamed	No_animals_exclusion_criterion	[beneficial bacteria preventing infections in infants]		Lactobacillus rhamnosus	probiotics	Lactobacillus rhamnosus GG and Bifidobacterium longum attenuate lung injury and inflammatory response in experimental sepsis.	2014	PLoS One	INTRODUCTION: Probiotic use to prevent nosocomial gastrointestinal and potentially respiratory tract infections in critical care has shown great promise in recent clinical trials of adult and pediatric patients. Despite well-documented benefits of probiotic use in intestinal disorders, the potential for probiotic treatment to reduce lung injury following infection and shock has not been well expl…	Journal Article	gutmicrobiome-immunity-disease
https://www.ncbi.nlm.nih.gov/pubmed/?term=24830455	24830455	We speculate that downregulation of Cox-2 through TLR-2/TLR-4 (via MyD88) in the lungs of Lactobacillus rhamnosus GG or Bifidobacterium longum treated mice may play a protective role in attenuating inflammation induced lung injury following systemic sepsis and peritonitis.In conclusion, probiotic therapy with LGG and BL can reduce lung injury following experimental peritonitis and sepsis and is a…	unnamed	No_animals_exclusion_criterion	[beneficial bacteria preventing infections in infants]	mice	Bifidobacterium longum	probiotics	Lactobacillus rhamnosus GG and Bifidobacterium longum attenuate lung injury and inflammatory response in experimental sepsis.	2014	PLoS One	INTRODUCTION: Probiotic use to prevent nosocomial gastrointestinal and potentially respiratory tract infections in critical care has shown great promise in recent clinical trials of adult and pediatric patients. Despite well-documented benefits of probiotic use in intestinal disorders, the potential for probiotic treatment to reduce lung injury following infection and shock has not been well expl…	Journal Article	gutmicrobiome-immunity-disease
https://www.ncbi.nlm.nih.gov/pubmed/?term=24830455	24830455	We speculate that downregulation of Cox-2 through TLR-2/TLR-4 (via MyD88) in the lungs of Lactobacillus rhamnosus GG or Bifidobacterium longum treated mice may play a protective role in attenuating inflammation induced lung injury following systemic sepsis and peritonitis.In conclusion, probiotic therapy with LGG and BL can reduce lung injury following experimental peritonitis and sepsis and is a…	unnamed	No_animals_exclusion_criterion	[beneficial bacteria preventing infections in infants]	mice	Lactobacillus rhamnosus	probiotics	Lactobacillus rhamnosus GG and Bifidobacterium longum attenuate lung injury and inflammatory response in experimental sepsis.	2014	PLoS One	INTRODUCTION: Probiotic use to prevent nosocomial gastrointestinal and potentially respiratory tract infections in critical care has shown great promise in recent clinical trials of adult and pediatric patients. Despite well-documented benefits of probiotic use in intestinal disorders, the potential for probiotic treatment to reduce lung injury following infection and shock has not been well expl…	Journal Article	gutmicrobiome-immunity-disease
https://www.ncbi.nlm.nih.gov/pubmed/?term=24850388	24850388	Third, B. infantis- conditioned media prevented tumor necrosis factor alpha and interferon gamma reduction in transepithelial resistance (a measurement of intestinal barrier function) and rearrangement of tight junction proteins in intestinal epithelial cells and attenuated inflammation, normalized colonic permeability, and decreased colonic and splenic interferon gamma secretion in a colitis mou…	unnamed	All_exclusion_criteria	[infant gut microbiome], [infant nutrition and microbiome metabolism], [beneficial bacteria for the infants immune system]	mouse	B. infantis	not-relevant	Breast milk oligosaccharides: structure-function relationships in the neonate.	2014	Annu Rev Nutr	In addition to providing complete postnatal nutrition, breast milk is a complex biofluid that delivers bioactive components for the growth and development of the intestinal and immune systems. Lactation is a unique opportunity to understand the role of diet in shaping the intestinal environment including the infant microbiome. Of considerable interest is the diversity and abundance of milk glycan…	Review	gutmicrobiome-immunity-disease
https://www.ncbi.nlm.nih.gov/pubmed/?term=24860569	24860569	Influenza virus H1N1 Orally administered heat-killed B. breve YIT4064 Reduction of accumulated symptom rate (49) Improvement of survival rate Improvement of serum IgG Influenza virus H1N1 Nasally administered heat-killed L. casei Shirota Reduction of virus titer in nasal wash (50) Improvement of survival rate Improvement of IL-12, TNF-α, and IFN-γ in MLN Influenza virus H1N1 Orally administered h…	unnamed	All_exclusion_criteria	[infant gut microbiome], [beneficial bacteria for the infants immune system], [beneficial bacteria preventing infections in infants]	mice	L. pentosus	not-relevant	Modulation of Respiratory TLR3-Anti-Viral Response by Probiotic Microorganisms: Lessons Learned from Lactobacillus rhamnosus CRL1505.	2014	Front Immunol	Respiratory syncytial virus (RSV) is the leading cause of lower respiratory tract illness in infants and young children. Host immune response is implicated in both protective and immunopathological mechanisms during RSV infection. Activation of Toll-like receptor (TLR)-3 in innate immune cells by RSV can induce airway inflammation, protective immune response, and pulmonary immunopathology. A clea…	Review	gutmicrobiome-immunity-disease
https://www.ncbi.nlm.nih.gov/pubmed/?term=24860569	24860569	Influenza virus H1N1 Orally administered heat-killed B. breve YIT4064 Reduction of accumulated symptom rate (49) Improvement of survival rate Improvement of serum IgG Influenza virus H1N1 Nasally administered heat-killed L. casei Shirota Reduction of virus titer in nasal wash (50) Improvement of survival rate Improvement of IL-12, TNF-α, and IFN-γ in MLN Influenza virus H1N1 Orally administered h…	unnamed	All_exclusion_criteria	[infant gut microbiome], [beneficial bacteria for the infants immune system], [beneficial bacteria preventing infections in infants]	mice	L. plantarum	not-relevant	Modulation of Respiratory TLR3-Anti-Viral Response by Probiotic Microorganisms: Lessons Learned from Lactobacillus rhamnosus CRL1505.	2014	Front Immunol	Respiratory syncytial virus (RSV) is the leading cause of lower respiratory tract illness in infants and young children. Host immune response is implicated in both protective and immunopathological mechanisms during RSV infection. Activation of Toll-like receptor (TLR)-3 in innate immune cells by RSV can induce airway inflammation, protective immune response, and pulmonary immunopathology. A clea…	Review	gutmicrobiome-immunity-disease
https://www.ncbi.nlm.nih.gov/pubmed/?term=24860569	24860569	Influenza virus H1N1 Orally administered heat-killed B. breve YIT4064 Reduction of accumulated symptom rate (49) Improvement of survival rate Improvement of serum IgG Influenza virus H1N1 Nasally administered heat-killed L. casei Shirota Reduction of virus titer in nasal wash (50) Improvement of survival rate Improvement of IL-12, TNF-α, and IFN-γ in MLN Influenza virus H1N1 Orally administered h…	unnamed	All_exclusion_criteria	[infant gut microbiome], [beneficial bacteria for the infants immune system], [beneficial bacteria preventing infections in infants]	mice	B. breve	probiotics	Modulation of Respiratory TLR3-Anti-Viral Response by Probiotic Microorganisms: Lessons Learned from Lactobacillus rhamnosus CRL1505.	2014	Front Immunol	Respiratory syncytial virus (RSV) is the leading cause of lower respiratory tract illness in infants and young children. Host immune response is implicated in both protective and immunopathological mechanisms during RSV infection. Activation of Toll-like receptor (TLR)-3 in innate immune cells by RSV can induce airway inflammation, protective immune response, and pulmonary immunopathology. A clea…	Review	gutmicrobiome-immunity-disease
https://www.ncbi.nlm.nih.gov/pubmed/?term=24860569	24860569	Influenza virus H1N1 Orally administered heat-killed B. breve YIT4064 Reduction of accumulated symptom rate (49) Improvement of survival rate Improvement of serum IgG Influenza virus H1N1 Nasally administered heat-killed L. casei Shirota Reduction of virus titer in nasal wash (50) Improvement of survival rate Improvement of IL-12, TNF-α, and IFN-γ in MLN Influenza virus H1N1 Orally administered h…	unnamed	All_exclusion_criteria	[infant gut microbiome], [beneficial bacteria for the infants immune system], [beneficial bacteria preventing infections in infants]	mice	B. longum	probiotics	Modulation of Respiratory TLR3-Anti-Viral Response by Probiotic Microorganisms: Lessons Learned from Lactobacillus rhamnosus CRL1505.	2014	Front Immunol	Respiratory syncytial virus (RSV) is the leading cause of lower respiratory tract illness in infants and young children. Host immune response is implicated in both protective and immunopathological mechanisms during RSV infection. Activation of Toll-like receptor (TLR)-3 in innate immune cells by RSV can induce airway inflammation, protective immune response, and pulmonary immunopathology. A clea…	Review	gutmicrobiome-immunity-disease
https://www.ncbi.nlm.nih.gov/pubmed/?term=24860569	24860569	Influenza virus H1N1 Orally administered heat-killed B. breve YIT4064 Reduction of accumulated symptom rate (49) Improvement of survival rate Improvement of serum IgG Influenza virus H1N1 Nasally administered heat-killed L. casei Shirota Reduction of virus titer in nasal wash (50) Improvement of survival rate Improvement of IL-12, TNF-α, and IFN-γ in MLN Influenza virus H1N1 Orally administered h…	unnamed	All_exclusion_criteria	[infant gut microbiome], [beneficial bacteria for the infants immune system], [beneficial bacteria preventing infections in infants]	mice	L. acidophilus	probiotics	Modulation of Respiratory TLR3-Anti-Viral Response by Probiotic Microorganisms: Lessons Learned from Lactobacillus rhamnosus CRL1505.	2014	Front Immunol	Respiratory syncytial virus (RSV) is the leading cause of lower respiratory tract illness in infants and young children. Host immune response is implicated in both protective and immunopathological mechanisms during RSV infection. Activation of Toll-like receptor (TLR)-3 in innate immune cells by RSV can induce airway inflammation, protective immune response, and pulmonary immunopathology. A clea…	Review	gutmicrobiome-immunity-disease
https://www.ncbi.nlm.nih.gov/pubmed/?term=24860569	24860569	Influenza virus H1N1 Orally administered heat-killed B. breve YIT4064 Reduction of accumulated symptom rate (49) Improvement of survival rate Improvement of serum IgG Influenza virus H1N1 Nasally administered heat-killed L. casei Shirota Reduction of virus titer in nasal wash (50) Improvement of survival rate Improvement of IL-12, TNF-α, and IFN-γ in MLN Influenza virus H1N1 Orally administered h…	unnamed	All_exclusion_criteria	[infant gut microbiome], [beneficial bacteria for the infants immune system], [beneficial bacteria preventing infections in infants]	mice	L. brevis	probiotics	Modulation of Respiratory TLR3-Anti-Viral Response by Probiotic Microorganisms: Lessons Learned from Lactobacillus rhamnosus CRL1505.	2014	Front Immunol	Respiratory syncytial virus (RSV) is the leading cause of lower respiratory tract illness in infants and young children. Host immune response is implicated in both protective and immunopathological mechanisms during RSV infection. Activation of Toll-like receptor (TLR)-3 in innate immune cells by RSV can induce airway inflammation, protective immune response, and pulmonary immunopathology. A clea…	Review	gutmicrobiome-immunity-disease
https://www.ncbi.nlm.nih.gov/pubmed/?term=24860569	24860569	Influenza virus H1N1 Orally administered heat-killed B. breve YIT4064 Reduction of accumulated symptom rate (49) Improvement of survival rate Improvement of serum IgG Influenza virus H1N1 Nasally administered heat-killed L. casei Shirota Reduction of virus titer in nasal wash (50) Improvement of survival rate Improvement of IL-12, TNF-α, and IFN-γ in MLN Influenza virus H1N1 Orally administered h…	unnamed	All_exclusion_criteria	[infant gut microbiome], [beneficial bacteria for the infants immune system], [beneficial bacteria preventing infections in infants]	mice	L. casei	probiotics	Modulation of Respiratory TLR3-Anti-Viral Response by Probiotic Microorganisms: Lessons Learned from Lactobacillus rhamnosus CRL1505.	2014	Front Immunol	Respiratory syncytial virus (RSV) is the leading cause of lower respiratory tract illness in infants and young children. Host immune response is implicated in both protective and immunopathological mechanisms during RSV infection. Activation of Toll-like receptor (TLR)-3 in innate immune cells by RSV can induce airway inflammation, protective immune response, and pulmonary immunopathology. A clea…	Review	gutmicrobiome-immunity-disease
https://www.ncbi.nlm.nih.gov/pubmed/?term=24860569	24860569	Influenza virus H1N1 Orally administered heat-killed B. breve YIT4064 Reduction of accumulated symptom rate (49) Improvement of survival rate Improvement of serum IgG Influenza virus H1N1 Nasally administered heat-killed L. casei Shirota Reduction of virus titer in nasal wash (50) Improvement of survival rate Improvement of IL-12, TNF-α, and IFN-γ in MLN Influenza virus H1N1 Orally administered h…	unnamed	All_exclusion_criteria	[infant gut microbiome], [beneficial bacteria for the infants immune system], [beneficial bacteria preventing infections in infants]	mice	L. gasseri	probiotics	Modulation of Respiratory TLR3-Anti-Viral Response by Probiotic Microorganisms: Lessons Learned from Lactobacillus rhamnosus CRL1505.	2014	Front Immunol	Respiratory syncytial virus (RSV) is the leading cause of lower respiratory tract illness in infants and young children. Host immune response is implicated in both protective and immunopathological mechanisms during RSV infection. Activation of Toll-like receptor (TLR)-3 in innate immune cells by RSV can induce airway inflammation, protective immune response, and pulmonary immunopathology. A clea…	Review	gutmicrobiome-immunity-disease
https://www.ncbi.nlm.nih.gov/pubmed/?term=24860569	24860569	Influenza virus H1N1 Orally administered heat-killed B. breve YIT4064 Reduction of accumulated symptom rate (49) Improvement of survival rate Improvement of serum IgG Influenza virus H1N1 Nasally administered heat-killed L. casei Shirota Reduction of virus titer in nasal wash (50) Improvement of survival rate Improvement of IL-12, TNF-α, and IFN-γ in MLN Influenza virus H1N1 Orally administered h…	unnamed	All_exclusion_criteria	[infant gut microbiome], [beneficial bacteria for the infants immune system], [beneficial bacteria preventing infections in infants]	mice	Lactobacillus plantarum	probiotics	Modulation of Respiratory TLR3-Anti-Viral Response by Probiotic Microorganisms: Lessons Learned from Lactobacillus rhamnosus CRL1505.	2014	Front Immunol	Respiratory syncytial virus (RSV) is the leading cause of lower respiratory tract illness in infants and young children. Host immune response is implicated in both protective and immunopathological mechanisms during RSV infection. Activation of Toll-like receptor (TLR)-3 in innate immune cells by RSV can induce airway inflammation, protective immune response, and pulmonary immunopathology. A clea…	Review	gutmicrobiome-immunity-disease
https://www.ncbi.nlm.nih.gov/pubmed/?term=24860569	24860569	Influenza virus H1N1 Orally administered heat-killed B. breve YIT4064 Reduction of accumulated symptom rate (49) Improvement of survival rate Improvement of serum IgG Influenza virus H1N1 Nasally administered heat-killed L. casei Shirota Reduction of virus titer in nasal wash (50) Improvement of survival rate Improvement of IL-12, TNF-α, and IFN-γ in MLN Influenza virus H1N1 Orally administered h…	unnamed	All_exclusion_criteria	[infant gut microbiome], [beneficial bacteria for the infants immune system], [beneficial bacteria preventing infections in infants]	mice	L. rhamnosus	probiotics	Modulation of Respiratory TLR3-Anti-Viral Response by Probiotic Microorganisms: Lessons Learned from Lactobacillus rhamnosus CRL1505.	2014	Front Immunol	Respiratory syncytial virus (RSV) is the leading cause of lower respiratory tract illness in infants and young children. Host immune response is implicated in both protective and immunopathological mechanisms during RSV infection. Activation of Toll-like receptor (TLR)-3 in innate immune cells by RSV can induce airway inflammation, protective immune response, and pulmonary immunopathology. A clea…	Review	gutmicrobiome-immunity-disease
https://www.ncbi.nlm.nih.gov/pubmed/?term=24860569	24860569	However, detailed studies to investigate the immune mechanisms involved in L. plantarum L-137 activity were not performed.Other studies emphasized the importance of IFN-γ production and NK cells activation for the protective effect of immunobiotics against influenza infection (55-57).	unnamed	All_exclusion_criteria	[infant gut microbiome], [beneficial bacteria for the infants immune system], [beneficial bacteria preventing infections in infants]		L. plantarum	not-relevant	Modulation of Respiratory TLR3-Anti-Viral Response by Probiotic Microorganisms: Lessons Learned from Lactobacillus rhamnosus CRL1505.	2014	Front Immunol	Respiratory syncytial virus (RSV) is the leading cause of lower respiratory tract illness in infants and young children. Host immune response is implicated in both protective and immunopathological mechanisms during RSV infection. Activation of Toll-like receptor (TLR)-3 in innate immune cells by RSV can induce airway inflammation, protective immune response, and pulmonary immunopathology. A clea…	Review	gutmicrobiome-immunity-disease
https://www.ncbi.nlm.nih.gov/pubmed/?term=24860569	24860569	A second work of the same group demonstrated that orally administered L. casei Shirota activated the systemic and respiratory immune systems and diminished influenza virus infection severity in both aged (51) and infant mice (52).	unnamed	All_exclusion_criteria	[infant gut microbiome], [beneficial bacteria for the infants immune system], [beneficial bacteria preventing infections in infants]	mice	L. casei	probiotics	Modulation of Respiratory TLR3-Anti-Viral Response by Probiotic Microorganisms: Lessons Learned from Lactobacillus rhamnosus CRL1505.	2014	Front Immunol	Respiratory syncytial virus (RSV) is the leading cause of lower respiratory tract illness in infants and young children. Host immune response is implicated in both protective and immunopathological mechanisms during RSV infection. Activation of Toll-like receptor (TLR)-3 in innate immune cells by RSV can induce airway inflammation, protective immune response, and pulmonary immunopathology. A clea…	Review	gutmicrobiome-immunity-disease
https://www.ncbi.nlm.nih.gov/pubmed/?term=24860569	24860569	Takeda et al. (58) demonstrated that L. plantarum 06CC2, when orally administered, differentially modulated the production of cytokines during influenza infection.	unnamed	All_exclusion_criteria	[infant gut microbiome], [beneficial bacteria for the infants immune system], [beneficial bacteria preventing infections in infants]		L. plantarum	not-relevant	Modulation of Respiratory TLR3-Anti-Viral Response by Probiotic Microorganisms: Lessons Learned from Lactobacillus rhamnosus CRL1505.	2014	Front Immunol	Respiratory syncytial virus (RSV) is the leading cause of lower respiratory tract illness in infants and young children. Host immune response is implicated in both protective and immunopathological mechanisms during RSV infection. Activation of Toll-like receptor (TLR)-3 in innate immune cells by RSV can induce airway inflammation, protective immune response, and pulmonary immunopathology. A clea…	Review	gutmicrobiome-immunity-disease
https://www.ncbi.nlm.nih.gov/pubmed/?term=24860569	24860569	Then, modulation of respiratory immunity induced by the immunobiotic strain might contribute to an increase in Th1 response and thereby favor protective immunity against respiratory viral infections such as RSV.We were particularly interested in gaining insight into the mechanism(s) involved in the immunoprotective capacities of L. rhamnosus CRL1505.	unnamed	All_exclusion_criteria	[infant gut microbiome], [beneficial bacteria for the infants immune system], [beneficial bacteria preventing infections in infants]		L. rhamnosus	probiotics	Modulation of Respiratory TLR3-Anti-Viral Response by Probiotic Microorganisms: Lessons Learned from Lactobacillus rhamnosus CRL1505.	2014	Front Immunol	Respiratory syncytial virus (RSV) is the leading cause of lower respiratory tract illness in infants and young children. Host immune response is implicated in both protective and immunopathological mechanisms during RSV infection. Activation of Toll-like receptor (TLR)-3 in innate immune cells by RSV can induce airway inflammation, protective immune response, and pulmonary immunopathology. A clea…	Review	gutmicrobiome-immunity-disease
https://www.ncbi.nlm.nih.gov/pubmed/?term=24860569	24860569	Considering that some works have demonstrated the capacity of immunobiotics to beneficially modulate the Th17 response in respiratory allergy; it would be an interesting topic for future research to evaluate the effect of L. rhamnosus CRL1505 on Th17 response during RSV infection in infant mice.Figure 4 Proposed mechanism for the immunoregulatory effect of Lactobacillus rhamnosus CRL1505 on respi…	unnamed	All_exclusion_criteria	[infant gut microbiome], [beneficial bacteria for the infants immune system], [beneficial bacteria preventing infections in infants]		Lactobacillus rhamnosus	probiotics	Modulation of Respiratory TLR3-Anti-Viral Response by Probiotic Microorganisms: Lessons Learned from Lactobacillus rhamnosus CRL1505.	2014	Front Immunol	Respiratory syncytial virus (RSV) is the leading cause of lower respiratory tract illness in infants and young children. Host immune response is implicated in both protective and immunopathological mechanisms during RSV infection. Activation of Toll-like receptor (TLR)-3 in innate immune cells by RSV can induce airway inflammation, protective immune response, and pulmonary immunopathology. A clea…	Review	gutmicrobiome-immunity-disease
https://www.ncbi.nlm.nih.gov/pubmed/?term=24860569	24860569	Considering that some works have demonstrated the capacity of immunobiotics to beneficially modulate the Th17 response in respiratory allergy; it would be an interesting topic for future research to evaluate the effect of L. rhamnosus CRL1505 on Th17 response during RSV infection in infant mice.Figure 4 Proposed mechanism for the immunoregulatory effect of Lactobacillus rhamnosus CRL1505 on respi…	unnamed	All_exclusion_criteria	[infant gut microbiome], [beneficial bacteria for the infants immune system], [beneficial bacteria preventing infections in infants]		L. rhamnosus	probiotics	Modulation of Respiratory TLR3-Anti-Viral Response by Probiotic Microorganisms: Lessons Learned from Lactobacillus rhamnosus CRL1505.	2014	Front Immunol	Respiratory syncytial virus (RSV) is the leading cause of lower respiratory tract illness in infants and young children. Host immune response is implicated in both protective and immunopathological mechanisms during RSV infection. Activation of Toll-like receptor (TLR)-3 in innate immune cells by RSV can induce airway inflammation, protective immune response, and pulmonary immunopathology. A clea…	Review	gutmicrobiome-immunity-disease
https://www.ncbi.nlm.nih.gov/pubmed/?term=24860569	24860569	Therefore, L. rhamnosus CRL1506, through the stimulation of anti-viral defenses in epithelial cells, could play a significant role in the improvement of innate and specific immune responses against respiratory viral infections (83).	unnamed	All_exclusion_criteria	[infant gut microbiome], [beneficial bacteria for the infants immune system], [beneficial bacteria preventing infections in infants]		L. rhamnosus	probiotics	Modulation of Respiratory TLR3-Anti-Viral Response by Probiotic Microorganisms: Lessons Learned from Lactobacillus rhamnosus CRL1505.	2014	Front Immunol	Respiratory syncytial virus (RSV) is the leading cause of lower respiratory tract illness in infants and young children. Host immune response is implicated in both protective and immunopathological mechanisms during RSV infection. Activation of Toll-like receptor (TLR)-3 in innate immune cells by RSV can induce airway inflammation, protective immune response, and pulmonary immunopathology. A clea…	Review	gutmicrobiome-immunity-disease
https://www.ncbi.nlm.nih.gov/pubmed/?term=24860569	24860569	In this regard, studies by Hori et al. (50) showed that the nasal priming with heat-killed L. casei Shirota significantly augmented the resistance of adult BALB/c mice to influenza virus by stimulating respiratory tract cellular immunity.	unnamed	All_exclusion_criteria	[infant gut microbiome], [beneficial bacteria for the infants immune system], [beneficial bacteria preventing infections in infants]	mice	L. casei	probiotics	Modulation of Respiratory TLR3-Anti-Viral Response by Probiotic Microorganisms: Lessons Learned from Lactobacillus rhamnosus CRL1505.	2014	Front Immunol	Respiratory syncytial virus (RSV) is the leading cause of lower respiratory tract illness in infants and young children. Host immune response is implicated in both protective and immunopathological mechanisms during RSV infection. Activation of Toll-like receptor (TLR)-3 in innate immune cells by RSV can induce airway inflammation, protective immune response, and pulmonary immunopathology. A clea…	Review	gutmicrobiome-immunity-disease
https://www.ncbi.nlm.nih.gov/pubmed/?term=24860569	24860569	Moreover, after influenza virus challenge, both TNF-α and IFN-γ were increased in MLN cell cultures from mice nasally treated with L. casei Shirota (50).	unnamed	All_exclusion_criteria	[infant gut microbiome], [beneficial bacteria for the infants immune system], [beneficial bacteria preventing infections in infants]	mice	L. casei	probiotics	Modulation of Respiratory TLR3-Anti-Viral Response by Probiotic Microorganisms: Lessons Learned from Lactobacillus rhamnosus CRL1505.	2014	Front Immunol	Respiratory syncytial virus (RSV) is the leading cause of lower respiratory tract illness in infants and young children. Host immune response is implicated in both protective and immunopathological mechanisms during RSV infection. Activation of Toll-like receptor (TLR)-3 in innate immune cells by RSV can induce airway inflammation, protective immune response, and pulmonary immunopathology. A clea…	Review	gutmicrobiome-immunity-disease
https://www.ncbi.nlm.nih.gov/pubmed/?term=24860569	24860569	In addition, it was reported an improved IFN-α production and NK activity as well as a strongly enhanced Th1 immunity in the respiratory tract of mice treated nasally with heat-killed L. pentosus S-PT84, which were protected against influenza virus infection (55).	unnamed	All_exclusion_criteria	[infant gut microbiome], [beneficial bacteria for the infants immune system], [beneficial bacteria preventing infections in infants]	mice	L. pentosus	not-relevant	Modulation of Respiratory TLR3-Anti-Viral Response by Probiotic Microorganisms: Lessons Learned from Lactobacillus rhamnosus CRL1505.	2014	Front Immunol	Respiratory syncytial virus (RSV) is the leading cause of lower respiratory tract illness in infants and young children. Host immune response is implicated in both protective and immunopathological mechanisms during RSV infection. Activation of Toll-like receptor (TLR)-3 in innate immune cells by RSV can induce airway inflammation, protective immune response, and pulmonary immunopathology. A clea…	Review	gutmicrobiome-immunity-disease
https://www.ncbi.nlm.nih.gov/pubmed/?term=24953670	24953670	Using quantitative metagenomics, the human microbiome was shown to have a range of gene counts and different marker species were identified that indicated either low (e.g. Bacteroides) or high (e.g. F. prausnitzii) gene counts.Metagenomic signatures of dysbiosis have been reported for certain immune-mediated diseases.	unnamed	No_animals_exclusion_criterion	[infant gut microbiome], [infant nutrition and microbiome metabolism], [beneficial bacteria for the infants immune system], [beneficial bacteria preventing infections in infants]		F. prausnitzii	relevant	Exploring the influence of the gut microbiota and probiotics on health: a symposium report.	2014	Br J Nutr	The present report describes the presentations delivered at the 7th International Yakult Symposium, 'The Intestinal Microbiota and Probiotics: Exploiting Their Influence on Health', in London on 22-23 April 2013. The following two themes associated with health risks were covered: (1) the impact of age and diet on the gut microbiota and (2) the gut microbiota's interaction with the host. The stron…	Journal Article	gutmicrobiome-immunity-disease
https://www.ncbi.nlm.nih.gov/pubmed/?term=25244509	25244509	i.d 8 weeks ↓Th-2 cytokines, secreted by stimulated blood lymphocytes↓Total nasal symptom scores↓Activated CD63 expressing basophils [100] Allergic rhinitis DBPCT (31) 5X109 CFU/mL L. Helveticus NCC1643 andX10 7 CFU/mL L. paracasei ST11/80 mL.	unnamed	All_exclusion_criteria	[infant gut microbiome], [beneficial bacteria for the infants immune system], [beneficial bacteria preventing infections in infants]		L. paracasei	probiotics	The overarching influence of the gut microbiome on end-organ function: the role of live probiotic cultures.	2014	Pharmaceuticals (Basel)	At the time of birth, humans experience an induced pro-inflammatory beneficial event. The mediators of this encouraged activity, is a fleet of bacteria that assault all mucosal surfaces as well as the skin. Thus initiating effects that eventually provide the infant with immune tissue maturation. These effects occur beneath an emergent immune system surveillance and antigenic tolerance capability …	Review	gutmicrobiome-immunity-disease
https://www.ncbi.nlm.nih.gov/pubmed/?term=25244509	25244509	[108] Atopic dermatitis/eczema with/without cow's milk/food allergies Atopic dermatitis DBPCT (90) 5X109 CFU/g L. acidophilus DDS-1/ B. lactis UABLA-12/1g, b.i.d 8 weeks ↓SCORAD* score↓CD4 and CD25 lymphocytes↑CD8 Lymphocytes [109] High-risk atopic dermatitis children PCT (15) B. breve M-16V strain [dose administered not provided] 4 weeks ↑Proportion of Bifidobacteria in the fecal microflora ↓Pro…	unnamed	All_exclusion_criteria	[infant gut microbiome], [beneficial bacteria for the infants immune system], [beneficial bacteria preventing infections in infants]		B. breve	probiotics	The overarching influence of the gut microbiome on end-organ function: the role of live probiotic cultures.	2014	Pharmaceuticals (Basel)	At the time of birth, humans experience an induced pro-inflammatory beneficial event. The mediators of this encouraged activity, is a fleet of bacteria that assault all mucosal surfaces as well as the skin. Thus initiating effects that eventually provide the infant with immune tissue maturation. These effects occur beneath an emergent immune system surveillance and antigenic tolerance capability …	Review	gutmicrobiome-immunity-disease
https://www.ncbi.nlm.nih.gov/pubmed/?term=25244509	25244509	[108] Atopic dermatitis/eczema with/without cow's milk/food allergies Atopic dermatitis DBPCT (90) 5X109 CFU/g L. acidophilus DDS-1/ B. lactis UABLA-12/1g, b.i.d 8 weeks ↓SCORAD* score↓CD4 and CD25 lymphocytes↑CD8 Lymphocytes [109] High-risk atopic dermatitis children PCT (15) B. breve M-16V strain [dose administered not provided] 4 weeks ↑Proportion of Bifidobacteria in the fecal microflora ↓Pro…	unnamed	All_exclusion_criteria	[infant gut microbiome], [beneficial bacteria for the infants immune system], [beneficial bacteria preventing infections in infants]		L. acidophilus	probiotics	The overarching influence of the gut microbiome on end-organ function: the role of live probiotic cultures.	2014	Pharmaceuticals (Basel)	At the time of birth, humans experience an induced pro-inflammatory beneficial event. The mediators of this encouraged activity, is a fleet of bacteria that assault all mucosal surfaces as well as the skin. Thus initiating effects that eventually provide the infant with immune tissue maturation. These effects occur beneath an emergent immune system surveillance and antigenic tolerance capability …	Review	gutmicrobiome-immunity-disease
https://www.ncbi.nlm.nih.gov/pubmed/?term=25244509	25244509	i.d. 4 weeks ↑Fecal IgA ↓Fecal alpha1 -antitrypsin [116] Atopic dermatitis DBPCT (66) 1X109/sachet L. fermentum VRI-033 PCC (b.i.d) 8 weeks ↓SCORAD total scores [117] High-risk allergy children DBPCT (425) 6X109 CFU/day L. rhamnosus HN001 or 9X10 9 CFU/day B.animalis subsp lactis HN019/from 35 weeks gestation to 2 years after birth 109 weeks Protective effect of HN001 against eczema, when given f…	unnamed	All_exclusion_criteria	[infant gut microbiome], [beneficial bacteria for the infants immune system], [beneficial bacteria preventing infections in infants]		L. fermentum	probiotics	The overarching influence of the gut microbiome on end-organ function: the role of live probiotic cultures.	2014	Pharmaceuticals (Basel)	At the time of birth, humans experience an induced pro-inflammatory beneficial event. The mediators of this encouraged activity, is a fleet of bacteria that assault all mucosal surfaces as well as the skin. Thus initiating effects that eventually provide the infant with immune tissue maturation. These effects occur beneath an emergent immune system surveillance and antigenic tolerance capability …	Review	gutmicrobiome-immunity-disease
https://www.ncbi.nlm.nih.gov/pubmed/?term=25244509	25244509	i.d. 4 weeks ↑Fecal IgA ↓Fecal alpha1 -antitrypsin [116] Atopic dermatitis DBPCT (66) 1X109/sachet L. fermentum VRI-033 PCC (b.i.d) 8 weeks ↓SCORAD total scores [117] High-risk allergy children DBPCT (425) 6X109 CFU/day L. rhamnosus HN001 or 9X10 9 CFU/day B.animalis subsp lactis HN019/from 35 weeks gestation to 2 years after birth 109 weeks Protective effect of HN001 against eczema, when given f…	unnamed	All_exclusion_criteria	[infant gut microbiome], [beneficial bacteria for the infants immune system], [beneficial bacteria preventing infections in infants]		L. rhamnosus	probiotics	The overarching influence of the gut microbiome on end-organ function: the role of live probiotic cultures.	2014	Pharmaceuticals (Basel)	At the time of birth, humans experience an induced pro-inflammatory beneficial event. The mediators of this encouraged activity, is a fleet of bacteria that assault all mucosal surfaces as well as the skin. Thus initiating effects that eventually provide the infant with immune tissue maturation. These effects occur beneath an emergent immune system surveillance and antigenic tolerance capability …	Review	gutmicrobiome-immunity-disease
https://www.ncbi.nlm.nih.gov/pubmed/?term=25310351	25310351	of L. casei DN114 G01, L. bulgaricus, snf S. thermophiles [16] [14,16] Prevention of recurrent CDAD B/C S. boulardii [17], LGG [13], Bacteriotherapy [18] [17] Prevention of CDAD B/C LGG [17], S. boulardii [13] [13,17] IBD Pouchitis Preventing and maintaining remission A VSL#3 [19,20,21] [19,20,21] Induce remission C VSL#3 [22] [22] Ulcerative colitis Inducing remission B E. coli Nissle [23], VSL#…	unnamed	All_exclusion_criteria	[beneficial bacteria preventing infections in infants]		B. infantis	not-relevant	Recommendations for probiotic use in humans-a 2014 update.	2014	Pharmaceuticals (Basel)	Probiotics have gained worldwide use during the last two decades. However, which probiotic to use in which clinical condition has remained confusing in some clinical conditions. We convened a workshop at Yale in conjunction with Harvard in 2005, inviting a spectrum of probiotic authorities to discuss and reach conclusions on recommendations for use in common clinical conditions; the workshop was …	Review	gutmicrobiome-immunity-disease
https://www.ncbi.nlm.nih.gov/pubmed/?term=25310351	25310351	of L. casei DN114 G01, L. bulgaricus, snf S. thermophiles [16] [14,16] Prevention of recurrent CDAD B/C S. boulardii [17], LGG [13], Bacteriotherapy [18] [17] Prevention of CDAD B/C LGG [17], S. boulardii [13] [13,17] IBD Pouchitis Preventing and maintaining remission A VSL#3 [19,20,21] [19,20,21] Induce remission C VSL#3 [22] [22] Ulcerative colitis Inducing remission B E. coli Nissle [23], VSL#…	unnamed	All_exclusion_criteria	[beneficial bacteria preventing infections in infants]		Bifidobacterium animalis	not-relevant	Recommendations for probiotic use in humans-a 2014 update.	2014	Pharmaceuticals (Basel)	Probiotics have gained worldwide use during the last two decades. However, which probiotic to use in which clinical condition has remained confusing in some clinical conditions. We convened a workshop at Yale in conjunction with Harvard in 2005, inviting a spectrum of probiotic authorities to discuss and reach conclusions on recommendations for use in common clinical conditions; the workshop was …	Review	gutmicrobiome-immunity-disease
https://www.ncbi.nlm.nih.gov/pubmed/?term=25310351	25310351	of L. casei DN114 G01, L. bulgaricus, snf S. thermophiles [16] [14,16] Prevention of recurrent CDAD B/C S. boulardii [17], LGG [13], Bacteriotherapy [18] [17] Prevention of CDAD B/C LGG [17], S. boulardii [13] [13,17] IBD Pouchitis Preventing and maintaining remission A VSL#3 [19,20,21] [19,20,21] Induce remission C VSL#3 [22] [22] Ulcerative colitis Inducing remission B E. coli Nissle [23], VSL#…	unnamed	All_exclusion_criteria	[beneficial bacteria preventing infections in infants]		L. plantarum	not-relevant	Recommendations for probiotic use in humans-a 2014 update.	2014	Pharmaceuticals (Basel)	Probiotics have gained worldwide use during the last two decades. However, which probiotic to use in which clinical condition has remained confusing in some clinical conditions. We convened a workshop at Yale in conjunction with Harvard in 2005, inviting a spectrum of probiotic authorities to discuss and reach conclusions on recommendations for use in common clinical conditions; the workshop was …	Review	gutmicrobiome-immunity-disease
https://www.ncbi.nlm.nih.gov/pubmed/?term=25310351	25310351	of L. casei DN114 G01, L. bulgaricus, snf S. thermophiles [16] [14,16] Prevention of recurrent CDAD B/C S. boulardii [17], LGG [13], Bacteriotherapy [18] [17] Prevention of CDAD B/C LGG [17], S. boulardii [13] [13,17] IBD Pouchitis Preventing and maintaining remission A VSL#3 [19,20,21] [19,20,21] Induce remission C VSL#3 [22] [22] Ulcerative colitis Inducing remission B E. coli Nissle [23], VSL#…	unnamed	All_exclusion_criteria	[beneficial bacteria preventing infections in infants]		Lactobacillus acidophilus	probiotics	Recommendations for probiotic use in humans-a 2014 update.	2014	Pharmaceuticals (Basel)	Probiotics have gained worldwide use during the last two decades. However, which probiotic to use in which clinical condition has remained confusing in some clinical conditions. We convened a workshop at Yale in conjunction with Harvard in 2005, inviting a spectrum of probiotic authorities to discuss and reach conclusions on recommendations for use in common clinical conditions; the workshop was …	Review	gutmicrobiome-immunity-disease
https://www.ncbi.nlm.nih.gov/pubmed/?term=25310351	25310351	of L. casei DN114 G01, L. bulgaricus, snf S. thermophiles [16] [14,16] Prevention of recurrent CDAD B/C S. boulardii [17], LGG [13], Bacteriotherapy [18] [17] Prevention of CDAD B/C LGG [17], S. boulardii [13] [13,17] IBD Pouchitis Preventing and maintaining remission A VSL#3 [19,20,21] [19,20,21] Induce remission C VSL#3 [22] [22] Ulcerative colitis Inducing remission B E. coli Nissle [23], VSL#…	unnamed	All_exclusion_criteria	[beneficial bacteria preventing infections in infants]		L. acidophilus	probiotics	Recommendations for probiotic use in humans-a 2014 update.	2014	Pharmaceuticals (Basel)	Probiotics have gained worldwide use during the last two decades. However, which probiotic to use in which clinical condition has remained confusing in some clinical conditions. We convened a workshop at Yale in conjunction with Harvard in 2005, inviting a spectrum of probiotic authorities to discuss and reach conclusions on recommendations for use in common clinical conditions; the workshop was …	Review	gutmicrobiome-immunity-disease
https://www.ncbi.nlm.nih.gov/pubmed/?term=25310351	25310351	of L. casei DN114 G01, L. bulgaricus, snf S. thermophiles [16] [14,16] Prevention of recurrent CDAD B/C S. boulardii [17], LGG [13], Bacteriotherapy [18] [17] Prevention of CDAD B/C LGG [17], S. boulardii [13] [13,17] IBD Pouchitis Preventing and maintaining remission A VSL#3 [19,20,21] [19,20,21] Induce remission C VSL#3 [22] [22] Ulcerative colitis Inducing remission B E. coli Nissle [23], VSL#…	unnamed	All_exclusion_criteria	[beneficial bacteria preventing infections in infants]		L. casei	probiotics	Recommendations for probiotic use in humans-a 2014 update.	2014	Pharmaceuticals (Basel)	Probiotics have gained worldwide use during the last two decades. However, which probiotic to use in which clinical condition has remained confusing in some clinical conditions. We convened a workshop at Yale in conjunction with Harvard in 2005, inviting a spectrum of probiotic authorities to discuss and reach conclusions on recommendations for use in common clinical conditions; the workshop was …	Review	gutmicrobiome-immunity-disease
https://www.ncbi.nlm.nih.gov/pubmed/?term=25310351	25310351	of L. casei DN114 G01, L. bulgaricus, snf S. thermophiles [16] [14,16] Prevention of recurrent CDAD B/C S. boulardii [17], LGG [13], Bacteriotherapy [18] [17] Prevention of CDAD B/C LGG [17], S. boulardii [13] [13,17] IBD Pouchitis Preventing and maintaining remission A VSL#3 [19,20,21] [19,20,21] Induce remission C VSL#3 [22] [22] Ulcerative colitis Inducing remission B E. coli Nissle [23], VSL#…	unnamed	All_exclusion_criteria	[beneficial bacteria preventing infections in infants]		Lactobacillus johnsonii	probiotics	Recommendations for probiotic use in humans-a 2014 update.	2014	Pharmaceuticals (Basel)	Probiotics have gained worldwide use during the last two decades. However, which probiotic to use in which clinical condition has remained confusing in some clinical conditions. We convened a workshop at Yale in conjunction with Harvard in 2005, inviting a spectrum of probiotic authorities to discuss and reach conclusions on recommendations for use in common clinical conditions; the workshop was …	Review	gutmicrobiome-immunity-disease
https://www.ncbi.nlm.nih.gov/pubmed/?term=25310351	25310351	of L. casei DN114 G01, L. bulgaricus, snf S. thermophiles [16] [14,16] Prevention of recurrent CDAD B/C S. boulardii [17], LGG [13], Bacteriotherapy [18] [17] Prevention of CDAD B/C LGG [17], S. boulardii [13] [13,17] IBD Pouchitis Preventing and maintaining remission A VSL#3 [19,20,21] [19,20,21] Induce remission C VSL#3 [22] [22] Ulcerative colitis Inducing remission B E. coli Nissle [23], VSL#…	unnamed	All_exclusion_criteria	[beneficial bacteria preventing infections in infants]		L. reuteri	probiotics	Recommendations for probiotic use in humans-a 2014 update.	2014	Pharmaceuticals (Basel)	Probiotics have gained worldwide use during the last two decades. However, which probiotic to use in which clinical condition has remained confusing in some clinical conditions. We convened a workshop at Yale in conjunction with Harvard in 2005, inviting a spectrum of probiotic authorities to discuss and reach conclusions on recommendations for use in common clinical conditions; the workshop was …	Review	gutmicrobiome-immunity-disease
https://www.ncbi.nlm.nih.gov/pubmed/?term=25310351	25310351	of L. casei DN114 G01, L. bulgaricus, snf S. thermophiles [16] [14,16] Prevention of recurrent CDAD B/C S. boulardii [17], LGG [13], Bacteriotherapy [18] [17] Prevention of CDAD B/C LGG [17], S. boulardii [13] [13,17] IBD Pouchitis Preventing and maintaining remission A VSL#3 [19,20,21] [19,20,21] Induce remission C VSL#3 [22] [22] Ulcerative colitis Inducing remission B E. coli Nissle [23], VSL#…	unnamed	All_exclusion_criteria	[beneficial bacteria preventing infections in infants]		Lactobacillus rhamnosus	probiotics	Recommendations for probiotic use in humans-a 2014 update.	2014	Pharmaceuticals (Basel)	Probiotics have gained worldwide use during the last two decades. However, which probiotic to use in which clinical condition has remained confusing in some clinical conditions. We convened a workshop at Yale in conjunction with Harvard in 2005, inviting a spectrum of probiotic authorities to discuss and reach conclusions on recommendations for use in common clinical conditions; the workshop was …	Review	gutmicrobiome-immunity-disease
https://www.ncbi.nlm.nih.gov/pubmed/?term=23282383	23282383	A UK study found that L. casei Shirota, administered via a milk drink for 5 months, significantly reduced the levels of antigen-dependent IL-5, IL-6, and IFN-γ in grass pollen-induced rhinitis.	unnamed	All_exclusion_criteria	[infant gut microbiome], [beneficial bacteria for the infants immune system]		L. casei	probiotics	Clinical Use of Probiotics in Pediatric Allergy (CUPPA): A World Allergy Organization Position Paper.	2013	World Allergy Organ J	BACKGROUND: : Probiotic administration has been proposed for the prevention and treatment of specific allergic manifestations such as eczema, rhinitis, gastrointestinal allergy, food allergy, and asthma. However, published statements and scientific opinions disagree about the clinical usefulness.OBJECTIVE: : A World Allergy Organization Special Committee on Food Allergy and Nutrition review of th…	Journal Article	gutmicrobiome-immunity-disease
https://www.ncbi.nlm.nih.gov/pubmed/?term=24324465	24324465	In this study, we report the effects of the probiotic, Lactobacillus rhamnosus GG (LGG) on immune responses to tetanus, Haemophilus influenzae type b (Hib) and pneumococcal conjugate (PCV7) vaccines in infants.	abstract	All_exclusion_criteria	[infant gut microbiome], [beneficial bacteria for the infants immune system], [beneficial bacteria preventing infections in infants]		Lactobacillus rhamnosus	probiotics	Maternal Supplementation with LGG Reduces Vaccine-Specific Immune Responses in Infants at High-Risk of Developing Allergic Disease.	2013	Front Immunol	Probiotics are defined as live micro-organisms that when administered in adequate amounts confer a health benefit on the host. Among their pleiotropic effects, inhibition of pathogen colonization at the mucosal surface as well as modulation of immune responses are widely recognized as the principal biological activities of probiotic bacteria. In recent times, the immune effects of probiotics have…	Journal Article	gutmicrobiome-immunity-disease
https://www.ncbi.nlm.nih.gov/pubmed/?term=22292110	22292110	Others have shown that administration of L. acidophilus, L. casei, L. reuteri, Bifidobacterium bifidium, and Streptococcus thermophilus induced both T-cell and B-cell hypo responsiveness, down-regulated Th1, Th2, and Th17 cytokines without apoptosis and led to migration of Tregs to inflammatory regions in mouse models of experimental inflammatory bowel disease, atopic dermatitis and rheumatoid ar…	unnamed	All_exclusion_criteria	[infant gut microbiome], [beneficial bacteria for the infants immune system], [beneficial bacteria preventing infections in infants]	mouse	L. acidophilus	probiotics	Effect of probiotic bacteria on microbial host defense, growth, and immune function in human immunodeficiency virus type-1 infection.	2012	Nutrients	The hypothesis that probiotic administration protects the gut surface and could delay progression of Human Immunodeficiency Virus type1 (HIV-1) infection to the Acquired Immunodeficiency Syndrome (AIDS) was proposed in 1995. Over the last five years, new studies have clarified the significance of HIV-1 infection of the gut associated lymphoid tissue (GALT) for subsequent alterations in the microf…	Journal Article	gutmicrobiome-immunity-disease
https://www.ncbi.nlm.nih.gov/pubmed/?term=22292110	22292110	Others have shown that administration of L. acidophilus, L. casei, L. reuteri, Bifidobacterium bifidium, and Streptococcus thermophilus induced both T-cell and B-cell hypo responsiveness, down-regulated Th1, Th2, and Th17 cytokines without apoptosis and led to migration of Tregs to inflammatory regions in mouse models of experimental inflammatory bowel disease, atopic dermatitis and rheumatoid ar…	unnamed	All_exclusion_criteria	[infant gut microbiome], [beneficial bacteria for the infants immune system], [beneficial bacteria preventing infections in infants]	mouse	L. casei	probiotics	Effect of probiotic bacteria on microbial host defense, growth, and immune function in human immunodeficiency virus type-1 infection.	2012	Nutrients	The hypothesis that probiotic administration protects the gut surface and could delay progression of Human Immunodeficiency Virus type1 (HIV-1) infection to the Acquired Immunodeficiency Syndrome (AIDS) was proposed in 1995. Over the last five years, new studies have clarified the significance of HIV-1 infection of the gut associated lymphoid tissue (GALT) for subsequent alterations in the microf…	Journal Article	gutmicrobiome-immunity-disease
https://www.ncbi.nlm.nih.gov/pubmed/?term=22292110	22292110	Others have shown that administration of L. acidophilus, L. casei, L. reuteri, Bifidobacterium bifidium, and Streptococcus thermophilus induced both T-cell and B-cell hypo responsiveness, down-regulated Th1, Th2, and Th17 cytokines without apoptosis and led to migration of Tregs to inflammatory regions in mouse models of experimental inflammatory bowel disease, atopic dermatitis and rheumatoid ar…	unnamed	All_exclusion_criteria	[infant gut microbiome], [beneficial bacteria for the infants immune system], [beneficial bacteria preventing infections in infants]	mouse	L. reuteri	probiotics	Effect of probiotic bacteria on microbial host defense, growth, and immune function in human immunodeficiency virus type-1 infection.	2012	Nutrients	The hypothesis that probiotic administration protects the gut surface and could delay progression of Human Immunodeficiency Virus type1 (HIV-1) infection to the Acquired Immunodeficiency Syndrome (AIDS) was proposed in 1995. Over the last five years, new studies have clarified the significance of HIV-1 infection of the gut associated lymphoid tissue (GALT) for subsequent alterations in the microf…	Journal Article	gutmicrobiome-immunity-disease
https://www.ncbi.nlm.nih.gov/pubmed/?term=22292110	22292110	Others have shown that administration of L. acidophilus, L. casei, L. reuteri, Bifidobacterium bifidium, and Streptococcus thermophilus induced both T-cell and B-cell hypo responsiveness, down-regulated Th1, Th2, and Th17 cytokines without apoptosis and led to migration of Tregs to inflammatory regions in mouse models of experimental inflammatory bowel disease, atopic dermatitis and rheumatoid ar…	unnamed	All_exclusion_criteria	[infant gut microbiome], [beneficial bacteria for the infants immune system], [beneficial bacteria preventing infections in infants]	mouse	Streptococcus thermophilus	probiotics	Effect of probiotic bacteria on microbial host defense, growth, and immune function in human immunodeficiency virus type-1 infection.	2012	Nutrients	The hypothesis that probiotic administration protects the gut surface and could delay progression of Human Immunodeficiency Virus type1 (HIV-1) infection to the Acquired Immunodeficiency Syndrome (AIDS) was proposed in 1995. Over the last five years, new studies have clarified the significance of HIV-1 infection of the gut associated lymphoid tissue (GALT) for subsequent alterations in the microf…	Journal Article	gutmicrobiome-immunity-disease
https://www.ncbi.nlm.nih.gov/pubmed/?term=22292110	22292110	In vitro studies have shown that live probiotic bacteria protect epithelial cells from enteroinvasive Escherichia coli [114], a combination of Streptococcus thermophilus and Lactobacillus acidophilus ameliorated epithelial dysfunction due to inflammatory cytokines in vitro and in a mouse model of colitis in vivo [115].	unnamed	All_exclusion_criteria	[infant gut microbiome], [beneficial bacteria for the infants immune system], [beneficial bacteria preventing infections in infants]	mouse, vitro, vivo	Lactobacillus acidophilus	probiotics	Effect of probiotic bacteria on microbial host defense, growth, and immune function in human immunodeficiency virus type-1 infection.	2012	Nutrients	The hypothesis that probiotic administration protects the gut surface and could delay progression of Human Immunodeficiency Virus type1 (HIV-1) infection to the Acquired Immunodeficiency Syndrome (AIDS) was proposed in 1995. Over the last five years, new studies have clarified the significance of HIV-1 infection of the gut associated lymphoid tissue (GALT) for subsequent alterations in the microf…	Journal Article	gutmicrobiome-immunity-disease
https://www.ncbi.nlm.nih.gov/pubmed/?term=22292110	22292110	In vitro studies have shown that live probiotic bacteria protect epithelial cells from enteroinvasive Escherichia coli [114], a combination of Streptococcus thermophilus and Lactobacillus acidophilus ameliorated epithelial dysfunction due to inflammatory cytokines in vitro and in a mouse model of colitis in vivo [115].	unnamed	All_exclusion_criteria	[infant gut microbiome], [beneficial bacteria for the infants immune system], [beneficial bacteria preventing infections in infants]	mouse, vitro, vivo	Streptococcus thermophilus	probiotics	Effect of probiotic bacteria on microbial host defense, growth, and immune function in human immunodeficiency virus type-1 infection.	2012	Nutrients	The hypothesis that probiotic administration protects the gut surface and could delay progression of Human Immunodeficiency Virus type1 (HIV-1) infection to the Acquired Immunodeficiency Syndrome (AIDS) was proposed in 1995. Over the last five years, new studies have clarified the significance of HIV-1 infection of the gut associated lymphoid tissue (GALT) for subsequent alterations in the microf…	Journal Article	gutmicrobiome-immunity-disease
https://www.ncbi.nlm.nih.gov/pubmed/?term=22292110	22292110	Lactobacillus rhamnosus GG, LGG (ATCC 53103); shortened the duration of rotavirus diarrhea and enhanced humoral immune responses [116,117].	unnamed	All_exclusion_criteria	[infant gut microbiome], [beneficial bacteria for the infants immune system], [beneficial bacteria preventing infections in infants]		Lactobacillus rhamnosus	probiotics	Effect of probiotic bacteria on microbial host defense, growth, and immune function in human immunodeficiency virus type-1 infection.	2012	Nutrients	The hypothesis that probiotic administration protects the gut surface and could delay progression of Human Immunodeficiency Virus type1 (HIV-1) infection to the Acquired Immunodeficiency Syndrome (AIDS) was proposed in 1995. Over the last five years, new studies have clarified the significance of HIV-1 infection of the gut associated lymphoid tissue (GALT) for subsequent alterations in the microf…	Journal Article	gutmicrobiome-immunity-disease
https://www.ncbi.nlm.nih.gov/pubmed/?term=22348021	22348021	B. longum CECT 7347 administration increased NFκB expression and IL-10, but reduced TNF-α, production in the enteropathy model.	abstract	No_animals_exclusion_criterion	[infant gut microbiome]		B. longum	probiotics	Bifidobacterium longum CECT 7347 modulates immune responses in a gliadin-induced enteropathy animal model.	2012	PLoS One	Coeliac disease (CD) is an autoimmune disorder triggered by gluten proteins (gliadin) that involves innate and adaptive immunity. In this study, we hypothesise that the administration of Bifidobacterium longum CECT 7347, previously selected for reducing gliadin immunotoxic effects in vitro, could exert protective effects in an animal model of gliadin-induced enteropathy. The effects of this bacte…	Journal Article	gutmicrobiome-immunity-disease
https://www.ncbi.nlm.nih.gov/pubmed/?term=22348021	22348021	These findings indicate that B. longum attenuates the production of inflammatory cytokines and the CD4+ T-cell mediated immune response in an animal model of gliadin-induced enteropathy.	abstract	No_animals_exclusion_criterion	[infant gut microbiome]		B. longum	probiotics	Bifidobacterium longum CECT 7347 modulates immune responses in a gliadin-induced enteropathy animal model.	2012	PLoS One	Coeliac disease (CD) is an autoimmune disorder triggered by gluten proteins (gliadin) that involves innate and adaptive immunity. In this study, we hypothesise that the administration of Bifidobacterium longum CECT 7347, previously selected for reducing gliadin immunotoxic effects in vitro, could exert protective effects in an animal model of gliadin-induced enteropathy. The effects of this bacte…	Journal Article	gutmicrobiome-immunity-disease
https://www.ncbi.nlm.nih.gov/pubmed/?term=22955359	22955359	To evaluate cytokine stimulation with 3 strains of Lactobacillus salivarius in vitro and to assess changes in intestinal microflora and clinical improvements in adults with atopic dermatitis (AD) induced by the strain showing the best immunomodulatory features.	abstract	No_animals_exclusion_criterion	[beneficial bacteria for the infants immune system], [beneficial bacteria preventing infections in infants]	vitro	Lactobacillus salivarius	probiotics	Changing of fecal flora and clinical effect of L. salivarius LS01 in adults with atopic dermatitis.	2012	J Clin Gastroenterol	GOAL: To evaluate cytokine stimulation with 3 strains of Lactobacillus salivarius in vitro and to assess changes in intestinal microflora and clinical improvements in adults with atopic dermatitis (AD) induced by the strain showing the best immunomodulatory features.BACKGROUND: AD is a common skin disease in children and adults. It is characterized by chronic inflammation, eczema, and increasing …	Journal Article	gutmicrobiome-immunity-disease
https://www.ncbi.nlm.nih.gov/pubmed/?term=23008734	23008734	In an animal model of this enteropathy, induced by oral administration of gliadin to neonatal rats sensitized with IFN-γ, administration of B. longum CECT 7347 attenuated inflammatory cytokine (TNF- α) production and induced IL-10 production in the small intestine, and also attenuated the CD4+ T-cell mediated immune response in peripheral blood.	unnamed	All_exclusion_criteria	[infant gut microbiome]	rats	B. longum	probiotics	Immune development and intestinal microbiota in celiac disease.	2012	Clin Dev Immunol	Celiac disease (CD) is an immune-mediated enteropathy, triggered by dietary wheat gluten and similar proteins of barley and rye in genetically susceptible individuals. The etiology of this disorder is complex, involving both environmental and genetic factors. The major genetic risk factor for CD is represented by HLA-DQ genes, which account for approximately 40% of the genetic risk; however, only…	Review	gutmicrobiome-immunity-disease
https://www.ncbi.nlm.nih.gov/pubmed/?term=23049509	23049509	Oral L. rhamnosus CGMCC supplementation to pregnant mice was shown to prevent the development of atopic dermatitis (eczema) when the newborns were also treated for the first 12 weeks, with reduced clinical symptoms, total plasma IgE levels and enhanced IFN-γ in skin biopsies (Curran, 2011).	unnamed	All_exclusion_criteria	[infant gut microbiome], [beneficial bacteria for the infants immune system]	mice	L. rhamnosus	probiotics	Probiotic therapy as a novel approach for allergic disease.	2012	Front Pharmacol	The prevalence of allergic disease has increased dramatically in Western countries over the past few decades. The hygiene hypothesis, whereby reduced exposure to microbial stimuli in early life programs the immune system toward a Th2-type allergic response, is suggested to be a major mechanism to explain this phenomenon in developed populations. Such microbial exposures are recognized to be criti…	Journal Article	gutmicrobiome-immunity-disease
https://www.ncbi.nlm.nih.gov/pubmed/?term=23049509	23049509	In a mouse model of atopic dermatitis induced by house dust mite and dinitrochlorobenzene, treatment with a probiotic mixture containing L. acidophilus, L. casei, L, reuteri, B. bifidum, and Streptococcus thermophilus inhibited clinical progression as well as attenuating total and allergen-specific IgE levels, IL-4, IL-5, IL-10, and IL-13 levels associated with increased CD4+FoxP3+ Tregs in the e…	unnamed	All_exclusion_criteria	[infant gut microbiome], [beneficial bacteria for the infants immune system]	mouse	B. bifidum	probiotics	Probiotic therapy as a novel approach for allergic disease.	2012	Front Pharmacol	The prevalence of allergic disease has increased dramatically in Western countries over the past few decades. The hygiene hypothesis, whereby reduced exposure to microbial stimuli in early life programs the immune system toward a Th2-type allergic response, is suggested to be a major mechanism to explain this phenomenon in developed populations. Such microbial exposures are recognized to be criti…	Journal Article	gutmicrobiome-immunity-disease
https://www.ncbi.nlm.nih.gov/pubmed/?term=23049509	23049509	In a mouse model of atopic dermatitis induced by house dust mite and dinitrochlorobenzene, treatment with a probiotic mixture containing L. acidophilus, L. casei, L, reuteri, B. bifidum, and Streptococcus thermophilus inhibited clinical progression as well as attenuating total and allergen-specific IgE levels, IL-4, IL-5, IL-10, and IL-13 levels associated with increased CD4+FoxP3+ Tregs in the e…	unnamed	All_exclusion_criteria	[infant gut microbiome], [beneficial bacteria for the infants immune system]	mouse	L. acidophilus	probiotics	Probiotic therapy as a novel approach for allergic disease.	2012	Front Pharmacol	The prevalence of allergic disease has increased dramatically in Western countries over the past few decades. The hygiene hypothesis, whereby reduced exposure to microbial stimuli in early life programs the immune system toward a Th2-type allergic response, is suggested to be a major mechanism to explain this phenomenon in developed populations. Such microbial exposures are recognized to be criti…	Journal Article	gutmicrobiome-immunity-disease
https://www.ncbi.nlm.nih.gov/pubmed/?term=23049509	23049509	In a mouse model of atopic dermatitis induced by house dust mite and dinitrochlorobenzene, treatment with a probiotic mixture containing L. acidophilus, L. casei, L, reuteri, B. bifidum, and Streptococcus thermophilus inhibited clinical progression as well as attenuating total and allergen-specific IgE levels, IL-4, IL-5, IL-10, and IL-13 levels associated with increased CD4+FoxP3+ Tregs in the e…	unnamed	All_exclusion_criteria	[infant gut microbiome], [beneficial bacteria for the infants immune system]	mouse	L. casei	probiotics	Probiotic therapy as a novel approach for allergic disease.	2012	Front Pharmacol	The prevalence of allergic disease has increased dramatically in Western countries over the past few decades. The hygiene hypothesis, whereby reduced exposure to microbial stimuli in early life programs the immune system toward a Th2-type allergic response, is suggested to be a major mechanism to explain this phenomenon in developed populations. Such microbial exposures are recognized to be criti…	Journal Article	gutmicrobiome-immunity-disease
https://www.ncbi.nlm.nih.gov/pubmed/?term=23049509	23049509	In a mouse model of atopic dermatitis induced by house dust mite and dinitrochlorobenzene, treatment with a probiotic mixture containing L. acidophilus, L. casei, L, reuteri, B. bifidum, and Streptococcus thermophilus inhibited clinical progression as well as attenuating total and allergen-specific IgE levels, IL-4, IL-5, IL-10, and IL-13 levels associated with increased CD4+FoxP3+ Tregs in the e…	unnamed	All_exclusion_criteria	[infant gut microbiome], [beneficial bacteria for the infants immune system]	mouse	Streptococcus thermophilus	probiotics	Probiotic therapy as a novel approach for allergic disease.	2012	Front Pharmacol	The prevalence of allergic disease has increased dramatically in Western countries over the past few decades. The hygiene hypothesis, whereby reduced exposure to microbial stimuli in early life programs the immune system toward a Th2-type allergic response, is suggested to be a major mechanism to explain this phenomenon in developed populations. Such microbial exposures are recognized to be criti…	Journal Article	gutmicrobiome-immunity-disease
https://www.ncbi.nlm.nih.gov/pubmed/?term=23049509	23049509	shermanii JS, 2X10 9 CFU) 4 weeks (N=230 children) Improved clinical symptoms in LGG group Viljanen et al. (2005a) L. sakei 5X10 9 CFU 12 weeks (N=75 children) Decreased SCORAD, improved clinical effects Woo et al. (2010) B. bifidum, L. acidophilus, L. casei, and L. salivarius 2X10 9 CFU 8 weeks (N=40 children) Reduced SCORAD, total IgE Yesilova et al. (2012) B. breve M-16V and a GOS/FOS mixture …	unnamed	All_exclusion_criteria	[infant gut microbiome], [beneficial bacteria for the infants immune system]		L. sakei	not-relevant	Probiotic therapy as a novel approach for allergic disease.	2012	Front Pharmacol	The prevalence of allergic disease has increased dramatically in Western countries over the past few decades. The hygiene hypothesis, whereby reduced exposure to microbial stimuli in early life programs the immune system toward a Th2-type allergic response, is suggested to be a major mechanism to explain this phenomenon in developed populations. Such microbial exposures are recognized to be criti…	Journal Article	gutmicrobiome-immunity-disease
https://www.ncbi.nlm.nih.gov/pubmed/?term=23049509	23049509	shermanii JS, 2X10 9 CFU) 4 weeks (N=230 children) Improved clinical symptoms in LGG group Viljanen et al. (2005a) L. sakei 5X10 9 CFU 12 weeks (N=75 children) Decreased SCORAD, improved clinical effects Woo et al. (2010) B. bifidum, L. acidophilus, L. casei, and L. salivarius 2X10 9 CFU 8 weeks (N=40 children) Reduced SCORAD, total IgE Yesilova et al. (2012) B. breve M-16V and a GOS/FOS mixture …	unnamed	All_exclusion_criteria	[infant gut microbiome], [beneficial bacteria for the infants immune system]		B. bifidum	probiotics	Probiotic therapy as a novel approach for allergic disease.	2012	Front Pharmacol	The prevalence of allergic disease has increased dramatically in Western countries over the past few decades. The hygiene hypothesis, whereby reduced exposure to microbial stimuli in early life programs the immune system toward a Th2-type allergic response, is suggested to be a major mechanism to explain this phenomenon in developed populations. Such microbial exposures are recognized to be criti…	Journal Article	gutmicrobiome-immunity-disease
https://www.ncbi.nlm.nih.gov/pubmed/?term=23049509	23049509	shermanii JS, 2X10 9 CFU) 4 weeks (N=230 children) Improved clinical symptoms in LGG group Viljanen et al. (2005a) L. sakei 5X10 9 CFU 12 weeks (N=75 children) Decreased SCORAD, improved clinical effects Woo et al. (2010) B. bifidum, L. acidophilus, L. casei, and L. salivarius 2X10 9 CFU 8 weeks (N=40 children) Reduced SCORAD, total IgE Yesilova et al. (2012) B. breve M-16V and a GOS/FOS mixture …	unnamed	All_exclusion_criteria	[infant gut microbiome], [beneficial bacteria for the infants immune system]		B. breve	probiotics	Probiotic therapy as a novel approach for allergic disease.	2012	Front Pharmacol	The prevalence of allergic disease has increased dramatically in Western countries over the past few decades. The hygiene hypothesis, whereby reduced exposure to microbial stimuli in early life programs the immune system toward a Th2-type allergic response, is suggested to be a major mechanism to explain this phenomenon in developed populations. Such microbial exposures are recognized to be criti…	Journal Article	gutmicrobiome-immunity-disease
https://www.ncbi.nlm.nih.gov/pubmed/?term=23049509	23049509	shermanii JS, 2X10 9 CFU) 4 weeks (N=230 children) Improved clinical symptoms in LGG group Viljanen et al. (2005a) L. sakei 5X10 9 CFU 12 weeks (N=75 children) Decreased SCORAD, improved clinical effects Woo et al. (2010) B. bifidum, L. acidophilus, L. casei, and L. salivarius 2X10 9 CFU 8 weeks (N=40 children) Reduced SCORAD, total IgE Yesilova et al. (2012) B. breve M-16V and a GOS/FOS mixture …	unnamed	All_exclusion_criteria	[infant gut microbiome], [beneficial bacteria for the infants immune system]		L. acidophilus	probiotics	Probiotic therapy as a novel approach for allergic disease.	2012	Front Pharmacol	The prevalence of allergic disease has increased dramatically in Western countries over the past few decades. The hygiene hypothesis, whereby reduced exposure to microbial stimuli in early life programs the immune system toward a Th2-type allergic response, is suggested to be a major mechanism to explain this phenomenon in developed populations. Such microbial exposures are recognized to be criti…	Journal Article	gutmicrobiome-immunity-disease
https://www.ncbi.nlm.nih.gov/pubmed/?term=23049509	23049509	shermanii JS, 2X10 9 CFU) 4 weeks (N=230 children) Improved clinical symptoms in LGG group Viljanen et al. (2005a) L. sakei 5X10 9 CFU 12 weeks (N=75 children) Decreased SCORAD, improved clinical effects Woo et al. (2010) B. bifidum, L. acidophilus, L. casei, and L. salivarius 2X10 9 CFU 8 weeks (N=40 children) Reduced SCORAD, total IgE Yesilova et al. (2012) B. breve M-16V and a GOS/FOS mixture …	unnamed	All_exclusion_criteria	[infant gut microbiome], [beneficial bacteria for the infants immune system]		L. casei	probiotics	Probiotic therapy as a novel approach for allergic disease.	2012	Front Pharmacol	The prevalence of allergic disease has increased dramatically in Western countries over the past few decades. The hygiene hypothesis, whereby reduced exposure to microbial stimuli in early life programs the immune system toward a Th2-type allergic response, is suggested to be a major mechanism to explain this phenomenon in developed populations. Such microbial exposures are recognized to be criti…	Journal Article	gutmicrobiome-immunity-disease
https://www.ncbi.nlm.nih.gov/pubmed/?term=23049509	23049509	shermanii JS, 2X10 9 CFU) 4 weeks (N=230 children) Improved clinical symptoms in LGG group Viljanen et al. (2005a) L. sakei 5X10 9 CFU 12 weeks (N=75 children) Decreased SCORAD, improved clinical effects Woo et al. (2010) B. bifidum, L. acidophilus, L. casei, and L. salivarius 2X10 9 CFU 8 weeks (N=40 children) Reduced SCORAD, total IgE Yesilova et al. (2012) B. breve M-16V and a GOS/FOS mixture …	unnamed	All_exclusion_criteria	[infant gut microbiome], [beneficial bacteria for the infants immune system]		L. gasseri	probiotics	Probiotic therapy as a novel approach for allergic disease.	2012	Front Pharmacol	The prevalence of allergic disease has increased dramatically in Western countries over the past few decades. The hygiene hypothesis, whereby reduced exposure to microbial stimuli in early life programs the immune system toward a Th2-type allergic response, is suggested to be a major mechanism to explain this phenomenon in developed populations. Such microbial exposures are recognized to be criti…	Journal Article	gutmicrobiome-immunity-disease
https://www.ncbi.nlm.nih.gov/pubmed/?term=23049509	23049509	shermanii JS, 2X10 9 CFU) 4 weeks (N=230 children) Improved clinical symptoms in LGG group Viljanen et al. (2005a) L. sakei 5X10 9 CFU 12 weeks (N=75 children) Decreased SCORAD, improved clinical effects Woo et al. (2010) B. bifidum, L. acidophilus, L. casei, and L. salivarius 2X10 9 CFU 8 weeks (N=40 children) Reduced SCORAD, total IgE Yesilova et al. (2012) B. breve M-16V and a GOS/FOS mixture …	unnamed	All_exclusion_criteria	[infant gut microbiome], [beneficial bacteria for the infants immune system]		L. salivarius	probiotics	Probiotic therapy as a novel approach for allergic disease.	2012	Front Pharmacol	The prevalence of allergic disease has increased dramatically in Western countries over the past few decades. The hygiene hypothesis, whereby reduced exposure to microbial stimuli in early life programs the immune system toward a Th2-type allergic response, is suggested to be a major mechanism to explain this phenomenon in developed populations. Such microbial exposures are recognized to be criti…	Journal Article	gutmicrobiome-immunity-disease
https://www.ncbi.nlm.nih.gov/pubmed/?term=23049509	23049509	Indeed, while no benefit was observed in studies involving heterogeneous populations treated with L. casei (Giovannini et al., 2007) or LGG (Helin et al., 2002), one study of children with asthma/allergic rhinitis treated with L. gasseri showed significant improvements in clinical symptoms as well as reduced allergic cytokine levels such IL-13 (Chen et al., 2010).	unnamed	All_exclusion_criteria	[infant gut microbiome], [beneficial bacteria for the infants immune system]		L. casei	probiotics	Probiotic therapy as a novel approach for allergic disease.	2012	Front Pharmacol	The prevalence of allergic disease has increased dramatically in Western countries over the past few decades. The hygiene hypothesis, whereby reduced exposure to microbial stimuli in early life programs the immune system toward a Th2-type allergic response, is suggested to be a major mechanism to explain this phenomenon in developed populations. Such microbial exposures are recognized to be criti…	Journal Article	gutmicrobiome-immunity-disease
https://www.ncbi.nlm.nih.gov/pubmed/?term=23049509	23049509	Indeed, while no benefit was observed in studies involving heterogeneous populations treated with L. casei (Giovannini et al., 2007) or LGG (Helin et al., 2002), one study of children with asthma/allergic rhinitis treated with L. gasseri showed significant improvements in clinical symptoms as well as reduced allergic cytokine levels such IL-13 (Chen et al., 2010).	unnamed	All_exclusion_criteria	[infant gut microbiome], [beneficial bacteria for the infants immune system]		L. gasseri	probiotics	Probiotic therapy as a novel approach for allergic disease.	2012	Front Pharmacol	The prevalence of allergic disease has increased dramatically in Western countries over the past few decades. The hygiene hypothesis, whereby reduced exposure to microbial stimuli in early life programs the immune system toward a Th2-type allergic response, is suggested to be a major mechanism to explain this phenomenon in developed populations. Such microbial exposures are recognized to be criti…	Journal Article	gutmicrobiome-immunity-disease
https://www.ncbi.nlm.nih.gov/pubmed/?term=23049509	23049509	Probiotic used Treatment period Outcomes Study LGG (1.8X1010 CFU/day) Prenatal: 36 weeks until delivery (N=212) No effect on eczema, IgE-associated eczema, and sensitization at 12 months of age Boyle et al. (2011) L. rhamnosus LPR (2X10 7 CFU/day) and B. longum BL999 (1X10 7 CFU/day) Postnatal: 0-6 months (N=253) No difference in incidence of eczema, sensitization, and IgE levels at 12 months of …	unnamed	All_exclusion_criteria	[infant gut microbiome], [beneficial bacteria for the infants immune system]		B. animalis	not-relevant	Probiotic therapy as a novel approach for allergic disease.	2012	Front Pharmacol	The prevalence of allergic disease has increased dramatically in Western countries over the past few decades. The hygiene hypothesis, whereby reduced exposure to microbial stimuli in early life programs the immune system toward a Th2-type allergic response, is suggested to be a major mechanism to explain this phenomenon in developed populations. Such microbial exposures are recognized to be criti…	Journal Article	gutmicrobiome-immunity-disease
https://www.ncbi.nlm.nih.gov/pubmed/?term=23049509	23049509	Probiotic used Treatment period Outcomes Study LGG (1.8X1010 CFU/day) Prenatal: 36 weeks until delivery (N=212) No effect on eczema, IgE-associated eczema, and sensitization at 12 months of age Boyle et al. (2011) L. rhamnosus LPR (2X10 7 CFU/day) and B. longum BL999 (1X10 7 CFU/day) Postnatal: 0-6 months (N=253) No difference in incidence of eczema, sensitization, and IgE levels at 12 months of …	unnamed	All_exclusion_criteria	[infant gut microbiome], [beneficial bacteria for the infants immune system]		P. freudenreichii	not-relevant	Probiotic therapy as a novel approach for allergic disease.	2012	Front Pharmacol	The prevalence of allergic disease has increased dramatically in Western countries over the past few decades. The hygiene hypothesis, whereby reduced exposure to microbial stimuli in early life programs the immune system toward a Th2-type allergic response, is suggested to be a major mechanism to explain this phenomenon in developed populations. Such microbial exposures are recognized to be criti…	Journal Article	gutmicrobiome-immunity-disease
https://www.ncbi.nlm.nih.gov/pubmed/?term=23049509	23049509	Probiotic used Treatment period Outcomes Study LGG (1.8X1010 CFU/day) Prenatal: 36 weeks until delivery (N=212) No effect on eczema, IgE-associated eczema, and sensitization at 12 months of age Boyle et al. (2011) L. rhamnosus LPR (2X10 7 CFU/day) and B. longum BL999 (1X10 7 CFU/day) Postnatal: 0-6 months (N=253) No difference in incidence of eczema, sensitization, and IgE levels at 12 months of …	unnamed	All_exclusion_criteria	[infant gut microbiome], [beneficial bacteria for the infants immune system]		B. breve	probiotics	Probiotic therapy as a novel approach for allergic disease.	2012	Front Pharmacol	The prevalence of allergic disease has increased dramatically in Western countries over the past few decades. The hygiene hypothesis, whereby reduced exposure to microbial stimuli in early life programs the immune system toward a Th2-type allergic response, is suggested to be a major mechanism to explain this phenomenon in developed populations. Such microbial exposures are recognized to be criti…	Journal Article	gutmicrobiome-immunity-disease
https://www.ncbi.nlm.nih.gov/pubmed/?term=23049509	23049509	Probiotic used Treatment period Outcomes Study LGG (1.8X1010 CFU/day) Prenatal: 36 weeks until delivery (N=212) No effect on eczema, IgE-associated eczema, and sensitization at 12 months of age Boyle et al. (2011) L. rhamnosus LPR (2X10 7 CFU/day) and B. longum BL999 (1X10 7 CFU/day) Postnatal: 0-6 months (N=253) No difference in incidence of eczema, sensitization, and IgE levels at 12 months of …	unnamed	All_exclusion_criteria	[infant gut microbiome], [beneficial bacteria for the infants immune system]		B. longum	probiotics	Probiotic therapy as a novel approach for allergic disease.	2012	Front Pharmacol	The prevalence of allergic disease has increased dramatically in Western countries over the past few decades. The hygiene hypothesis, whereby reduced exposure to microbial stimuli in early life programs the immune system toward a Th2-type allergic response, is suggested to be a major mechanism to explain this phenomenon in developed populations. Such microbial exposures are recognized to be criti…	Journal Article	gutmicrobiome-immunity-disease
https://www.ncbi.nlm.nih.gov/pubmed/?term=23049509	23049509	Probiotic used Treatment period Outcomes Study LGG (1.8X1010 CFU/day) Prenatal: 36 weeks until delivery (N=212) No effect on eczema, IgE-associated eczema, and sensitization at 12 months of age Boyle et al. (2011) L. rhamnosus LPR (2X10 7 CFU/day) and B. longum BL999 (1X10 7 CFU/day) Postnatal: 0-6 months (N=253) No difference in incidence of eczema, sensitization, and IgE levels at 12 months of …	unnamed	All_exclusion_criteria	[infant gut microbiome], [beneficial bacteria for the infants immune system]		L. acidophilus	probiotics	Probiotic therapy as a novel approach for allergic disease.	2012	Front Pharmacol	The prevalence of allergic disease has increased dramatically in Western countries over the past few decades. The hygiene hypothesis, whereby reduced exposure to microbial stimuli in early life programs the immune system toward a Th2-type allergic response, is suggested to be a major mechanism to explain this phenomenon in developed populations. Such microbial exposures are recognized to be criti…	Journal Article	gutmicrobiome-immunity-disease
https://www.ncbi.nlm.nih.gov/pubmed/?term=23049509	23049509	Probiotic used Treatment period Outcomes Study LGG (1.8X1010 CFU/day) Prenatal: 36 weeks until delivery (N=212) No effect on eczema, IgE-associated eczema, and sensitization at 12 months of age Boyle et al. (2011) L. rhamnosus LPR (2X10 7 CFU/day) and B. longum BL999 (1X10 7 CFU/day) Postnatal: 0-6 months (N=253) No difference in incidence of eczema, sensitization, and IgE levels at 12 months of …	unnamed	All_exclusion_criteria	[infant gut microbiome], [beneficial bacteria for the infants immune system]		L. paracasei	probiotics	Probiotic therapy as a novel approach for allergic disease.	2012	Front Pharmacol	The prevalence of allergic disease has increased dramatically in Western countries over the past few decades. The hygiene hypothesis, whereby reduced exposure to microbial stimuli in early life programs the immune system toward a Th2-type allergic response, is suggested to be a major mechanism to explain this phenomenon in developed populations. Such microbial exposures are recognized to be criti…	Journal Article	gutmicrobiome-immunity-disease
https://www.ncbi.nlm.nih.gov/pubmed/?term=23049509	23049509	Probiotic used Treatment period Outcomes Study LGG (1.8X1010 CFU/day) Prenatal: 36 weeks until delivery (N=212) No effect on eczema, IgE-associated eczema, and sensitization at 12 months of age Boyle et al. (2011) L. rhamnosus LPR (2X10 7 CFU/day) and B. longum BL999 (1X10 7 CFU/day) Postnatal: 0-6 months (N=253) No difference in incidence of eczema, sensitization, and IgE levels at 12 months of …	unnamed	All_exclusion_criteria	[infant gut microbiome], [beneficial bacteria for the infants immune system]		L. reuteri	probiotics	Probiotic therapy as a novel approach for allergic disease.	2012	Front Pharmacol	The prevalence of allergic disease has increased dramatically in Western countries over the past few decades. The hygiene hypothesis, whereby reduced exposure to microbial stimuli in early life programs the immune system toward a Th2-type allergic response, is suggested to be a major mechanism to explain this phenomenon in developed populations. Such microbial exposures are recognized to be criti…	Journal Article	gutmicrobiome-immunity-disease
https://www.ncbi.nlm.nih.gov/pubmed/?term=23049509	23049509	Probiotic used Treatment period Outcomes Study LGG (1.8X1010 CFU/day) Prenatal: 36 weeks until delivery (N=212) No effect on eczema, IgE-associated eczema, and sensitization at 12 months of age Boyle et al. (2011) L. rhamnosus LPR (2X10 7 CFU/day) and B. longum BL999 (1X10 7 CFU/day) Postnatal: 0-6 months (N=253) No difference in incidence of eczema, sensitization, and IgE levels at 12 months of …	unnamed	All_exclusion_criteria	[infant gut microbiome], [beneficial bacteria for the infants immune system]		L. rhamnosus	probiotics	Probiotic therapy as a novel approach for allergic disease.	2012	Front Pharmacol	The prevalence of allergic disease has increased dramatically in Western countries over the past few decades. The hygiene hypothesis, whereby reduced exposure to microbial stimuli in early life programs the immune system toward a Th2-type allergic response, is suggested to be a major mechanism to explain this phenomenon in developed populations. Such microbial exposures are recognized to be criti…	Journal Article	gutmicrobiome-immunity-disease
https://www.ncbi.nlm.nih.gov/pubmed/?term=21419479	21419479	In rodents, some Lactobacillus strains have been shown to induce production of IL-12 and IFN-γ and suppress production of total IgE.89-91 Neonatal treatment with Lactobacillus rhamnosus GG have been shown to inhibit the development of experimental asthma in mice that was associated with increased Foxp3 expression and TGF-b production.92 In another study, oral treatment with live Lactobacillus reu…	unnamed	All_exclusion_criteria	[infant gut microbiome], [beneficial bacteria for the infants immune system], [beneficial bacteria preventing infections in infants]	mice	Lactobacillus reuteri	probiotics	Gut microbiota, probiotics, and vitamin D: interrelated exposures influencing allergy, asthma, and obesity?	2011	J Allergy Clin Immunol	Current evidence supports a role for gut colonization in promoting and maintaining a balanced immune response in early life. An altered or less diverse gut microbiota composition has been associated with atopic diseases, obesity, or both. Moreover, certain gut microbial strains have been shown to inhibit or attenuate immune responses associated with chronic inflammation in experimental models. Ho…	Review	gutmicrobiome-immunity-disease
https://www.ncbi.nlm.nih.gov/pubmed/?term=21419479	21419479	In rodents, some Lactobacillus strains have been shown to induce production of IL-12 and IFN-γ and suppress production of total IgE.89-91 Neonatal treatment with Lactobacillus rhamnosus GG have been shown to inhibit the development of experimental asthma in mice that was associated with increased Foxp3 expression and TGF-b production.92 In another study, oral treatment with live Lactobacillus reu…	unnamed	All_exclusion_criteria	[infant gut microbiome], [beneficial bacteria for the infants immune system], [beneficial bacteria preventing infections in infants]	mice	Lactobacillus rhamnosus	probiotics	Gut microbiota, probiotics, and vitamin D: interrelated exposures influencing allergy, asthma, and obesity?	2011	J Allergy Clin Immunol	Current evidence supports a role for gut colonization in promoting and maintaining a balanced immune response in early life. An altered or less diverse gut microbiota composition has been associated with atopic diseases, obesity, or both. Moreover, certain gut microbial strains have been shown to inhibit or attenuate immune responses associated with chronic inflammation in experimental models. Ho…	Review	gutmicrobiome-immunity-disease
https://www.ncbi.nlm.nih.gov/pubmed/?term=21419479	21419479	In rodents, some Lactobacillus strains have been shown to induce production of IL-12 and IFN-γ and suppress production of total IgE.89-91 Neonatal treatment with Lactobacillus rhamnosus GG have been shown to inhibit the development of experimental asthma in mice that was associated with increased Foxp3 expression and TGF-b production.92 In another study, oral treatment with live Lactobacillus reu…	unnamed	All_exclusion_criteria	[infant gut microbiome], [beneficial bacteria for the infants immune system], [beneficial bacteria preventing infections in infants]	mice	Lactobacillus salivarius	probiotics	Gut microbiota, probiotics, and vitamin D: interrelated exposures influencing allergy, asthma, and obesity?	2011	J Allergy Clin Immunol	Current evidence supports a role for gut colonization in promoting and maintaining a balanced immune response in early life. An altered or less diverse gut microbiota composition has been associated with atopic diseases, obesity, or both. Moreover, certain gut microbial strains have been shown to inhibit or attenuate immune responses associated with chronic inflammation in experimental models. Ho…	Review	gutmicrobiome-immunity-disease
https://www.ncbi.nlm.nih.gov/pubmed/?term=22092915	22092915	In a murine model of allergic inflammation, Bifidobacterium breve M-16V has been shown to reduce IL-4 and IgE by inducing IL-10 and IFN-γ.	abstract	All_exclusion_criteria_Pubmed_only	[infant gut microbiome], [infant nutrition and microbiome metabolism], [beneficial bacteria for the infants immune system], [beneficial bacteria preventing infections in infants]		Bifidobacterium breve	probiotics	No detectable beneficial systemic immunomodulatory effects of a specific synbiotic mixture in infants with atopic dermatitis.	2011	Clin Exp Allergy	BACKGROUND: In a murine model of allergic inflammation, Bifidobacterium breve M-16V has been shown to reduce IL-4 and IgE by inducing IL-10 and IFN-γ. However, it remains unknown whether this strain has the same effect in humans with allergic disease.OBJECTIVE: To determine the effects of Bifidobacterium breve M-16V combined with a prebiotic oligosaccharide mixture (synbiotic) on atopic markers, …	Journal Article	gutmicrobiome-immunity-disease
https://www.ncbi.nlm.nih.gov/pubmed/?term=22092915	22092915	To determine the effects of Bifidobacterium breve M-16V combined with a prebiotic oligosaccharide mixture (synbiotic) on atopic markers, ex vivo cytokine production by peripheral blood mononuclear cells (PBMCs) and circulating regulatory T cell percentage in infants with atopic dermatitis.	abstract	All_exclusion_criteria_Pubmed_only	[infant gut microbiome], [infant nutrition and microbiome metabolism], [beneficial bacteria for the infants immune system], [beneficial bacteria preventing infections in infants]	vivo	Bifidobacterium breve	probiotics	No detectable beneficial systemic immunomodulatory effects of a specific synbiotic mixture in infants with atopic dermatitis.	2011	Clin Exp Allergy	BACKGROUND: In a murine model of allergic inflammation, Bifidobacterium breve M-16V has been shown to reduce IL-4 and IgE by inducing IL-10 and IFN-γ. However, it remains unknown whether this strain has the same effect in humans with allergic disease.OBJECTIVE: To determine the effects of Bifidobacterium breve M-16V combined with a prebiotic oligosaccharide mixture (synbiotic) on atopic markers, …	Journal Article	gutmicrobiome-immunity-disease
https://www.ncbi.nlm.nih.gov/pubmed/?term=22150569	22150569	In children with active distal ulcerative colitis, rectal infusion of L. reuteri is effective in improving mucosal inflammation and changing mucosal expression levels of some cytokines involved in the mechanisms of inflammatory bowel disease.	abstract	All_exclusion_criteria_Pubmed_only	[beneficial bacteria for the infants immune system], [beneficial bacteria preventing infections in infants]		L. reuteri	probiotics	Randomised clinical trial: the effectiveness of Lactobacillus reuteri ATCC 55730 rectal enema in children with active distal ulcerative colitis.	2011	Aliment Pharmacol Ther	BACKGROUND: Intestinal microbiota manipulation, one of the pathogenetic components of inflammatory bowel disease (IBD), has become an attractive therapy for ulcerative colitis (UC).AIM: To assess in children with active distal UC the effectiveness of Lactobacillus (L) reuteri ATCC 55730 enema on inflammation and cytokine expression of rectal mucosa.METHODS: A total of 40 patients (median age: 7.2…	Journal Article	gutmicrobiome-immunity-disease
https://www.ncbi.nlm.nih.gov/pubmed/?term=22207578	22207578	Lactobacillus reuteri is a probiotic that inhibits enteric infections, modulates the immune system, and may be beneficial to prevent NEC.	abstract	No_animals_exclusion_criterion	[infant gut microbiome], [beneficial bacteria for the infants immune system], [beneficial bacteria preventing infections in infants]		Lactobacillus reuteri	probiotics	Lactobacillus reuteri strains reduce incidence and severity of experimental necrotizing enterocolitis via modulation of TLR4 and NF-κB signaling in the intestine.	2011	Am J Physiol Gastrointest Liver Physiol	Necrotizing enterocolitis (NEC) is the leading gastrointestinal cause of mortality and morbidity in the premature infant. Premature infants have a delay in intestinal colonization by commensal bacteria and colonization with potentially pathogenic organisms. Lactobacillus reuteri is a probiotic that inhibits enteric infections, modulates the immune system, and may be beneficial to prevent NEC. In …	Journal Article	gutmicrobiome-immunity-disease
https://www.ncbi.nlm.nih.gov/pubmed/?term=20526842	20526842	Heat-inactivated Lactobacillus casei LOCK 0900, L. casei LOCK 0908 and Lactobacillus paracasei LOCK 0919 strains, applied to blood cell cultures obtained from children with atopic dermatitis induced production of anti-allergic T(H)1 cytokines (interleukin-12, interleukin-18, interferon-gamma, tumor necrosis factor-alpha) and regulatory transforming growth factor-beta(1)), but did not stimulate pr…	abstract	No_animals_exclusion_criterion	[beneficial bacteria for the infants immune system]		Lactobacillus casei	probiotics	Impact of heat-inactivated Lactobacillus casei and Lactobacillus paracasei strains on cytokine responses in whole blood cell cultures of children with atopic dermatitis.	2010	Folia Microbiol (Praha)	Heat-inactivated Lactobacillus casei LOCK 0900, L. casei LOCK 0908 and Lactobacillus paracasei LOCK 0919 strains, applied to blood cell cultures obtained from children with atopic dermatitis induced production of anti-allergic T(H)1 cytokines (interleukin-12, interleukin-18, interferon-gamma, tumor necrosis factor-alpha) and regulatory transforming growth factor-beta(1)), but did not stimulate pr…	Journal Article	gutmicrobiome-immunity-disease
https://www.ncbi.nlm.nih.gov/pubmed/?term=20526842	20526842	Heat-inactivated Lactobacillus casei LOCK 0900, L. casei LOCK 0908 and Lactobacillus paracasei LOCK 0919 strains, applied to blood cell cultures obtained from children with atopic dermatitis induced production of anti-allergic T(H)1 cytokines (interleukin-12, interleukin-18, interferon-gamma, tumor necrosis factor-alpha) and regulatory transforming growth factor-beta(1)), but did not stimulate pr…	abstract	No_animals_exclusion_criterion	[beneficial bacteria for the infants immune system]		L. casei	probiotics	Impact of heat-inactivated Lactobacillus casei and Lactobacillus paracasei strains on cytokine responses in whole blood cell cultures of children with atopic dermatitis.	2010	Folia Microbiol (Praha)	Heat-inactivated Lactobacillus casei LOCK 0900, L. casei LOCK 0908 and Lactobacillus paracasei LOCK 0919 strains, applied to blood cell cultures obtained from children with atopic dermatitis induced production of anti-allergic T(H)1 cytokines (interleukin-12, interleukin-18, interferon-gamma, tumor necrosis factor-alpha) and regulatory transforming growth factor-beta(1)), but did not stimulate pr…	Journal Article	gutmicrobiome-immunity-disease
https://www.ncbi.nlm.nih.gov/pubmed/?term=20526842	20526842	Heat-inactivated Lactobacillus casei LOCK 0900, L. casei LOCK 0908 and Lactobacillus paracasei LOCK 0919 strains, applied to blood cell cultures obtained from children with atopic dermatitis induced production of anti-allergic T(H)1 cytokines (interleukin-12, interleukin-18, interferon-gamma, tumor necrosis factor-alpha) and regulatory transforming growth factor-beta(1)), but did not stimulate pr…	abstract	No_animals_exclusion_criterion	[beneficial bacteria for the infants immune system]		Lactobacillus paracasei	probiotics	Impact of heat-inactivated Lactobacillus casei and Lactobacillus paracasei strains on cytokine responses in whole blood cell cultures of children with atopic dermatitis.	2010	Folia Microbiol (Praha)	Heat-inactivated Lactobacillus casei LOCK 0900, L. casei LOCK 0908 and Lactobacillus paracasei LOCK 0919 strains, applied to blood cell cultures obtained from children with atopic dermatitis induced production of anti-allergic T(H)1 cytokines (interleukin-12, interleukin-18, interferon-gamma, tumor necrosis factor-alpha) and regulatory transforming growth factor-beta(1)), but did not stimulate pr…	Journal Article	gutmicrobiome-immunity-disease
https://www.ncbi.nlm.nih.gov/pubmed/?term=20664519	20664519	63 In contrast to the L. casei study, the inhibitive effects of E. coli, Nissile 1917 occurred in the absence of transactivation via NFκB signaling, which suggests an anti-inflammatory role for probiotics in the context of enteric infection and cytokine activation in epithelial cells.	unnamed	No_animals_exclusion_criterion	[beneficial bacteria for the infants immune system]		L. casei	probiotics	Probiotics and the gut microbiota in intestinal health and disease.	2010	Nat Rev Gastroenterol Hepatol	The use of probiotics is increasing in popularity for both the prevention and treatment of a variety of diseases. While a growing number of well-conducted, prospective, randomized, controlled, clinical trials are emerging and investigations of underlying mechanisms of action are being undertaken, questions remain with respect to the specific immune and physiological effects of probiotics in healt…	Review	gutmicrobiome-immunity-disease
https://www.ncbi.nlm.nih.gov/pubmed/?term=20664519	20664519	In mouse models of IBD, L. acidophilus, strain Bar 13, and B. longum, strain Bar 33, used in combination increase the expansion of T REG cells and reduce the number of intraepithelial lymphocytes in TNBS-induced colitis.	unnamed	No_animals_exclusion_criterion	[beneficial bacteria for the infants immune system]	mouse	B. longum	probiotics	Probiotics and the gut microbiota in intestinal health and disease.	2010	Nat Rev Gastroenterol Hepatol	The use of probiotics is increasing in popularity for both the prevention and treatment of a variety of diseases. While a growing number of well-conducted, prospective, randomized, controlled, clinical trials are emerging and investigations of underlying mechanisms of action are being undertaken, questions remain with respect to the specific immune and physiological effects of probiotics in healt…	Review	gutmicrobiome-immunity-disease
https://www.ncbi.nlm.nih.gov/pubmed/?term=20664519	20664519	In mouse models of IBD, L. acidophilus, strain Bar 13, and B. longum, strain Bar 33, used in combination increase the expansion of T REG cells and reduce the number of intraepithelial lymphocytes in TNBS-induced colitis.	unnamed	No_animals_exclusion_criterion	[beneficial bacteria for the infants immune system]	mouse	L. acidophilus	probiotics	Probiotics and the gut microbiota in intestinal health and disease.	2010	Nat Rev Gastroenterol Hepatol	The use of probiotics is increasing in popularity for both the prevention and treatment of a variety of diseases. While a growing number of well-conducted, prospective, randomized, controlled, clinical trials are emerging and investigations of underlying mechanisms of action are being undertaken, questions remain with respect to the specific immune and physiological effects of probiotics in healt…	Review	gutmicrobiome-immunity-disease
https://www.ncbi.nlm.nih.gov/pubmed/?term=20664519	20664519	66 Studies in neonatal mice demonstrate that modulation of the host immune response in early life by the oral administration of L. acidophilus, strain NCFM to prime dendritic cells can either prevent or attenuate C. rodentium-induced colitis in adult animals.	unnamed	No_animals_exclusion_criterion	[beneficial bacteria for the infants immune system]	mice	L. acidophilus	probiotics	Probiotics and the gut microbiota in intestinal health and disease.	2010	Nat Rev Gastroenterol Hepatol	The use of probiotics is increasing in popularity for both the prevention and treatment of a variety of diseases. While a growing number of well-conducted, prospective, randomized, controlled, clinical trials are emerging and investigations of underlying mechanisms of action are being undertaken, questions remain with respect to the specific immune and physiological effects of probiotics in healt…	Review	gutmicrobiome-immunity-disease
https://www.ncbi.nlm.nih.gov/pubmed/?term=20664519	20664519	Oral supplementation with lactoferrin (an innate immune defense compound present in breast milk) either alone or in combination with L. rhamnosus GG (LGG) significantly reduces the development of sepsis in preterm neonates.	unnamed	No_animals_exclusion_criterion	[beneficial bacteria for the infants immune system]	preterm	L. rhamnosus	probiotics	Probiotics and the gut microbiota in intestinal health and disease.	2010	Nat Rev Gastroenterol Hepatol	The use of probiotics is increasing in popularity for both the prevention and treatment of a variety of diseases. While a growing number of well-conducted, prospective, randomized, controlled, clinical trials are emerging and investigations of underlying mechanisms of action are being undertaken, questions remain with respect to the specific immune and physiological effects of probiotics in healt…	Review	gutmicrobiome-immunity-disease
https://www.ncbi.nlm.nih.gov/pubmed/?term=19946408	19946408	Furthermore, a Finnish study suggested that fermented milk prepared with Lactobacillus gasseri TMC0356 could alter serum IgE concentration through a Th1 immune response in subjects with perennial allergic rhinitis[57].	unnamed	No_animals_exclusion_criterion	[beneficial bacteria for the infants immune system]		Lactobacillus gasseri	probiotics	The role of probiotics in allergic diseases.	2009	Allergy Asthma Clin Immunol	Allergic disorders are very common in the pediatric age group. While the exact etiology is unclear, evidence is mounting to incriminate environmental factors and an aberrant gut microbiota with a shift of the Th1/Th2 balance towards a Th2 response. Probiotics have been shown to modulate the immune system back to a Th1 response. Several in vitro studies suggest a role for probiotics in treating al…	Journal Article	gutmicrobiome-immunity-disease
https://www.ncbi.nlm.nih.gov/pubmed/?term=23818794	23818794	Bacterial infections caused by Shigella, Salmonella and Campylobacter, viral gastrointestinal infections (mainly rotavirus) and antibiotic treatment have all been associated with acute diarrhea in infants.119 Oral administration of probiotics have shown benefits in infantile diarrhea in a number of studies, including decreased frequency of infections, reduction in the severity and length of the d…	unnamed	All_exclusion_criteria	[infant gut microbiome], [infant nutrition and microbiome metabolism], [beneficial bacteria preventing infections in infants]		Bifidobacterium bifidum	probiotics	Role of gut microbiota in early infant development.	2009	Clin Med Pediatr	Early colonization of the infant gastrointestinal tract is crucial for the overall health of the infant, and establishment and maintenance of non-pathogenic intestinal microbiota may reduce several neonatal inflammatory conditions. Much effort has therefore been devoted to manipulation of the composition of the microbiota through 1) the role of early infant nutrition, particularly breast milk, an…	Journal Article	gutmicrobiome-immunity-disease
https://www.ncbi.nlm.nih.gov/pubmed/?term=23818794	23818794	Bacterial infections caused by Shigella, Salmonella and Campylobacter, viral gastrointestinal infections (mainly rotavirus) and antibiotic treatment have all been associated with acute diarrhea in infants.119 Oral administration of probiotics have shown benefits in infantile diarrhea in a number of studies, including decreased frequency of infections, reduction in the severity and length of the d…	unnamed	All_exclusion_criteria	[infant gut microbiome], [infant nutrition and microbiome metabolism], [beneficial bacteria preventing infections in infants]		L. rhamnosus	probiotics	Role of gut microbiota in early infant development.	2009	Clin Med Pediatr	Early colonization of the infant gastrointestinal tract is crucial for the overall health of the infant, and establishment and maintenance of non-pathogenic intestinal microbiota may reduce several neonatal inflammatory conditions. Much effort has therefore been devoted to manipulation of the composition of the microbiota through 1) the role of early infant nutrition, particularly breast milk, an…	Journal Article	gutmicrobiome-immunity-disease
https://www.ncbi.nlm.nih.gov/pubmed/?term=23818794	23818794	Bacterial infections caused by Shigella, Salmonella and Campylobacter, viral gastrointestinal infections (mainly rotavirus) and antibiotic treatment have all been associated with acute diarrhea in infants.119 Oral administration of probiotics have shown benefits in infantile diarrhea in a number of studies, including decreased frequency of infections, reduction in the severity and length of the d…	unnamed	All_exclusion_criteria	[infant gut microbiome], [infant nutrition and microbiome metabolism], [beneficial bacteria preventing infections in infants]		Streptococcus thermophilus	probiotics	Role of gut microbiota in early infant development.	2009	Clin Med Pediatr	Early colonization of the infant gastrointestinal tract is crucial for the overall health of the infant, and establishment and maintenance of non-pathogenic intestinal microbiota may reduce several neonatal inflammatory conditions. Much effort has therefore been devoted to manipulation of the composition of the microbiota through 1) the role of early infant nutrition, particularly breast milk, an…	Journal Article	gutmicrobiome-immunity-disease
https://www.ncbi.nlm.nih.gov/pubmed/?term=18992706	18992706	Another pediatric trial compared 3 different probiotic regimens in rotavirus-infected patients and showed that administration of L. rhamnosus GG resulted in the shortest duration of diarrhea and enhancement of rotavirus-specific IgA responses 44.	unnamed	All_exclusion_criteria	[infant gut microbiome], [beneficial bacteria for the infants immune system], [beneficial bacteria preventing infections in infants]		L. rhamnosus	probiotics	The human microbiome and probiotics: implications for pediatrics.	2008	Curr Probl Pediatr Adolesc Health Care		Journal Article	gutmicrobiome-immunity-disease
https://www.ncbi.nlm.nih.gov/pubmed/?term=10532394	10532394	Using mice, we found that oral administration of Bifidobacterium breve YIT4064 (B. breve) activated the humoral immune system, augmented anti-rotavirus IgA production or anti-influenza virus (IFV) IgG production and protected against rotavirus infection or influenza infection, respectively.	abstract	No_animals_exclusion_criterion_Pubmed_only	[infant gut microbiome], [beneficial bacteria for the infants immune system], [beneficial bacteria preventing infections in infants]		Bifidobacterium breve	probiotics	Immunomodulatory function of lactic acid bacteria.	1999	Antonie Van Leeuwenhoek	Using mice, we found that oral administration of Bifidobacterium breve YIT4064 (B. breve) activated the humoral immune system, augmented anti-rotavirus IgA production or anti-influenza virus (IFV) IgG production and protected against rotavirus infection or influenza infection, respectively. Furthermore, when the B. breve was given to infants from an infant home, there was a significant reduction …	Review	gutmicrobiome-immunity-disease
https://www.ncbi.nlm.nih.gov/pubmed/?term=10532394	10532394	Using mice, we found that oral administration of Bifidobacterium breve YIT4064 (B. breve) activated the humoral immune system, augmented anti-rotavirus IgA production or anti-influenza virus (IFV) IgG production and protected against rotavirus infection or influenza infection, respectively.	abstract	No_animals_exclusion_criterion_Pubmed_only	[infant gut microbiome], [beneficial bacteria for the infants immune system], [beneficial bacteria preventing infections in infants]		B. breve	probiotics	Immunomodulatory function of lactic acid bacteria.	1999	Antonie Van Leeuwenhoek	Using mice, we found that oral administration of Bifidobacterium breve YIT4064 (B. breve) activated the humoral immune system, augmented anti-rotavirus IgA production or anti-influenza virus (IFV) IgG production and protected against rotavirus infection or influenza infection, respectively. Furthermore, when the B. breve was given to infants from an infant home, there was a significant reduction …	Review	gutmicrobiome-immunity-disease
https://www.ncbi.nlm.nih.gov/pubmed/?term=27446020	27446020	In addition to the beneficial properties of the butyrate produced (Table 1), F. prausnitzii produces anti-inflammatory peptides blocking nuclear factor NF-κB activation and cytokine IL-8 production in mice, which provide protection against chemically induced colitis (Qiu et al., 2013; Quévrain et al., 2016).	unnamed	All_exclusion_criteria	[infant gut microbiome], [infant nutrition and microbiome metabolism], [beneficial bacteria for the infants immune system], [beneficial bacteria preventing infections in infants]		F. prausnitzii	relevant	Bifidobacteria and Butyrate-Producing Colon Bacteria: Importance and Strategies for Their Stimulation in the Human Gut.	2016	Front Microbiol	With the increasing amount of evidence linking certain disorders of the human body to a disturbed gut microbiota, there is a growing interest for compounds that positively influence its composition and activity through diet. Besides the consumption of probiotics to stimulate favorable bacterial communities in the human gastrointestinal tract, prebiotics such as inulin-type fructans (ITF) and arab…	Review	immunity-disease-chemical
https://www.ncbi.nlm.nih.gov/pubmed/?term=22092915	22092915	To determine the effects of Bifidobacterium breve M-16V combined with a prebiotic oligosaccharide mixture (synbiotic) on atopic markers, ex vivo cytokine production by peripheral blood mononuclear cells (PBMCs) and circulating regulatory T cell percentage in infants with atopic dermatitis.	abstract	All_exclusion_criteria_Pubmed_only	[infant gut microbiome], [infant nutrition and microbiome metabolism], [beneficial bacteria for the infants immune system], [beneficial bacteria preventing infections in infants]	vivo	Bifidobacterium breve	probiotics	No detectable beneficial systemic immunomodulatory effects of a specific synbiotic mixture in infants with atopic dermatitis.	2011	Clin Exp Allergy	BACKGROUND: In a murine model of allergic inflammation, Bifidobacterium breve M-16V has been shown to reduce IL-4 and IgE by inducing IL-10 and IFN-γ. However, it remains unknown whether this strain has the same effect in humans with allergic disease.OBJECTIVE: To determine the effects of Bifidobacterium breve M-16V combined with a prebiotic oligosaccharide mixture (synbiotic) on atopic markers, …	Journal Article	immunity-disease-chemical
https://www.ncbi.nlm.nih.gov/pubmed/?term=21172038	21172038	The levels of this bacterium is lower in IBD and treatment of mice with F. prausnitzii led to a shift in microbiota composition, reduced inflammatory cytokine levels such as IL-2, increased the anti-inflammatory cytokine IL-10 and reduced colitis and mortality, suggesting that butyrate and other related metabolites may be critical in host protection [34].	unnamed	No_animals_exclusion_criterion	[infant gut microbiome], [beneficial bacteria for the infants immune system], [beneficial bacteria preventing infections in infants]	mice	F. prausnitzii	relevant	Epigenome targeting by probiotic metabolites.	2010	Gut Pathog	BACKGROUND: The intestinal microbiota plays an important role in immune development and homeostasis. A disturbed microbiota during early infancy is associated with an increased risk of developing inflammatory and allergic diseases later in life. The mechanisms underlying these effects are poorly understood but are likely to involve alterations in microbial production of fermentation-derived metab…	Journal Article	immunity-disease-chemical
https://www.ncbi.nlm.nih.gov/pubmed/?term=28634691	28634691	The prebiotic-group shortened the duration of RV acute watery diarrhea Islek et al. (2014) Bifidobacterium breve Short-chain galactooligosaccharides/long-chain fructooligosaccharides In vivo murine model Reduced viral sheddingProbiotic and prebiotic mixture enhanced the viral elimination and the host immune response against the virus Rigo-Adrover et al. (2016) Bifidobacterium breve Streptococcus …	unnamed	All_exclusion_criteria	[infant nutrition and microbiome metabolism], [beneficial bacteria for the infants immune system], [beneficial bacteria preventing infections in infants]	vivo	Bifidobacterium breve	probiotics	Modulation of rotavirus severe gastroenteritis by the combination of probiotics and prebiotics.	2017	Arch Microbiol	Annual mortality rates due to infectious diarrhea are about 2.2 million; children are the most vulnerable age group to severe gastroenteritis, representing group A rotaviruses as the main cause of disease. One of the main factors of rotavirus pathogenesis is the NSP4 protein, which has been characterized as a viral toxin involved in triggering several cellular responses leading to diarrhea. Furth…	Review	gutmicrobiome-immunity-disease-chemical
https://www.ncbi.nlm.nih.gov/pubmed/?term=28634691	28634691	The prebiotic-group shortened the duration of RV acute watery diarrhea Islek et al. (2014) Bifidobacterium breve Short-chain galactooligosaccharides/long-chain fructooligosaccharides In vivo murine model Reduced viral sheddingProbiotic and prebiotic mixture enhanced the viral elimination and the host immune response against the virus Rigo-Adrover et al. (2016) Bifidobacterium breve Streptococcus …	unnamed	All_exclusion_criteria	[infant nutrition and microbiome metabolism], [beneficial bacteria for the infants immune system], [beneficial bacteria preventing infections in infants]	vivo	Streptococcus thermophilus	probiotics	Modulation of rotavirus severe gastroenteritis by the combination of probiotics and prebiotics.	2017	Arch Microbiol	Annual mortality rates due to infectious diarrhea are about 2.2 million; children are the most vulnerable age group to severe gastroenteritis, representing group A rotaviruses as the main cause of disease. One of the main factors of rotavirus pathogenesis is the NSP4 protein, which has been characterized as a viral toxin involved in triggering several cellular responses leading to diarrhea. Furth…	Review	gutmicrobiome-immunity-disease-chemical
https://www.ncbi.nlm.nih.gov/pubmed/?term=22092915	22092915	To determine the effects of Bifidobacterium breve M-16V combined with a prebiotic oligosaccharide mixture (synbiotic) on atopic markers, ex vivo cytokine production by peripheral blood mononuclear cells (PBMCs) and circulating regulatory T cell percentage in infants with atopic dermatitis.	abstract	All_exclusion_criteria_Pubmed_only	[infant gut microbiome], [infant nutrition and microbiome metabolism], [beneficial bacteria for the infants immune system], [beneficial bacteria preventing infections in infants]	vivo	Bifidobacterium breve	probiotics	No detectable beneficial systemic immunomodulatory effects of a specific synbiotic mixture in infants with atopic dermatitis.	2011	Clin Exp Allergy	BACKGROUND: In a murine model of allergic inflammation, Bifidobacterium breve M-16V has been shown to reduce IL-4 and IgE by inducing IL-10 and IFN-γ. However, it remains unknown whether this strain has the same effect in humans with allergic disease.OBJECTIVE: To determine the effects of Bifidobacterium breve M-16V combined with a prebiotic oligosaccharide mixture (synbiotic) on atopic markers, …	Journal Article	gutmicrobiome-immunity-disease-chemical

## Sheet: gut-imm-chemical-species
Detected species from sentences showing comention between gut-microbiome, chemicals and immune related terms.
			(a) infant gut microbiome		(b) infant nutrition and microbiome metabolism		(c) beneficial bacteria for the infants immune system		(d) beneficial bacteria preventing infections in infants
Detected_species	Freq		Detected_species	Freq.	Detected_species	Freq.	Detected_species	Freq.	Detected_species	Freq.
Bifidobacterium bifidum	3		Bifidobacterium bifidum	3	Bifidobacterium bifidum	1	Bifidobacterium bifidum	2	Bifidobacterium bifidum	2
Bifidobacterium breve	11		Bifidobacterium breve	10	Bifidobacterium breve	8	Bifidobacterium breve	9	Bifidobacterium breve	9
Bifidobacterium infantis	7		Bifidobacterium infantis	7	Bifidobacterium infantis	7	Bifidobacterium infantis	6	Bifidobacterium infantis	6
Bifidobacterium longum	2		Bifidobacterium longum	2	Bifidobacterium longum	2	Bifidobacterium longum	2	Bifidobacterium longum	1
Faecalibacterium prausnitzii	1		Faecalibacterium prausnitzii	1
Lactobacillus acidophilus	2		Lactobacillus acidophilus	2			Lactobacillus acidophilus	2	Lactobacillus acidophilus	2
Lactobacillus casei	5		Lactobacillus casei	6	Lactobacillus casei	2	Lactobacillus casei	3	Lactobacillus casei	3
Lactobacillus lactis	1		Lactobacillus lactis	1					Lactobacillus lactis	1
Lactobacillus plantarum	1		Lactobacillus plantarum	1					Lactobacillus plantarum	4
Lactobacillus reuteri	1		Lactobacillus reuteri	1			Lactobacillus reuteri	1	Lactobacillus reuteri	1
Streptococcus thermophilus	1				Streptococcus thermophilus	1	Streptococcus thermophilus	1	Streptococcus thermophilus	1

## Sheet: gut-disease-chemical-species
Detected species from sentences showing comention between gut-microbiome, diseases and chemicals.
			(a) infant gut microbiome		(b) infant nutrition and microbiome metabolism		(c) beneficial bacteria for the infants immune system		(d) beneficial bacteria preventing infections in infants
Detected_species	Freq		Detected_species	Freq.	Detected_species	Freq.	Detected_species	Freq.	Detected_species	Freq.
Bifidobacterium animalis	1		Bacteroide fragilis	2
Bifidobacterium bifidum	4		Bifidobacterium animalis	1			Bifidobacterium animalis	1	Bifidobacterium animalis	1
Bifidobacterium breve	7		Bifidobacterium bifidum	2	Bifidobacterium bifidum	1			Bifidobacterium bifidum	3
Bacteroide fragilis	2		Bifidobacterium breve	5	Bifidobacterium breve	3	Bifidobacterium breve	4	Bifidobacterium breve	6
Bifidobacterium infantis	2		Bifidobacterium infantis	2
Bifidobacterium longum	4		Bifidobacterium longum	3	Bifidobacterium longum	1	Bifidobacterium longum	2	Bifidobacterium longum	3
Lactobacillus acidophilus	5		Lactobacillus acidophilus	5	Lactobacillus acidophilus	2	Lactobacillus acidophilus	2	Lactobacillus acidophilus	2
Lactobacillus casei	8		Lactobacillus casei	7			Lactobacillus casei	3	Lactobacillus casei	5
Lactobacillus gasseri	1									1
Lactobacillus helveticus	1									1
Lactobacillus lactis	2		Lactobacillus lactis	2
Lactobacillus paracasei	5		Lactobacillus paracasei	3	Lactobacillus paracasei	1	Lactobacillus paracasei	3	Lactobacillus paracasei	3
Lactobacillus plantarum	3		Lactobacillus plantarum	1					Lactobacillus plantarum	2
Lactobacillus reuteri	3		Lactobacillus reuteri	3	Lactobacillus reuteri	1	Lactobacillus reuteri	3	Lactobacillus reuteri	3
Lactobacillus rhamnosus	10		Lactobacillus rhamnosus	6			Lactobacillus rhamnosus	4	Lactobacillus rhamnosus	5
Lactobacillus salivarius	1		Lactobacillus salivarius	1	Lactobacillus salivarius	1	Lactobacillus salivarius	1
Streptococcus thermophilus	1				Streptococcus thermophilus	1	Streptococcus thermophilus	1	Streptococcus thermophilus	1

## Sheet: gut-imm-disease-species
Detected species from sentences showing comention between gut-microbiome, immune related terms and diseases.
			(a) infant gut microbiome		(b) infant nutrition and microbiome metabolism		(c) beneficial bacteria for the infants immune system		(d) beneficial bacteria preventing infections in infants
Detected_species	Freq		Detected_species	Freq.	Detected_species	Freq.	Detected_species	Freq.	Detected_species	Freq.
Bifidobacterium adolescentis	1		Bifidobacterium adolescentis	1					Bifidobacterium adolescentis	1
Bifidobacterium animalis	3		Bifidobacterium animalis	2			Bifidobacterium animalis	2	Bifidobacterium animalis	2
Bifidobacterium bifidum	6		Bifidobacterium bifidum	6			Bifidobacterium bifidum	5	Bifidobacterium bifidum	3
Bifidobacterium breve	11		Bifidobacterium breve	9	Bifidobacterium breve	5	Bifidobacterium breve	11	Bifidobacterium breve	8
Bifidobacterium infantis	3		Bifidobacterium infantis	2	Bifidobacterium infantis	1	Bifidobacterium infantis	2	Bifidobacterium infantis	2
Bifidobacterium longum	9		Bifidobacterium longum	6	Bifidobacterium longum	1	Bifidobacterium longum	4	Bifidobacterium longum	4
Bifidobacterium pseudocatenulatum	1		Bifidobacterium pseudocatenulatum	1
Bifidobacterium thermophilum	3						Bifidobacterium thermophilum	3	Bifidobacterium thermophilum	3
Corynebacterium pseudodiphtheriticum	3		Corynebacterium pseudodiphtheriticum	3			Corynebacterium pseudodiphtheriticum	3	Corynebacterium pseudodiphtheriticum	3
Faecalibacterium prausnitzii	1		Faecalibacterium prausnitzii	1	Faecalibacterium prausnitzii	1	Faecalibacterium prausnitzii	1	Faecalibacterium prausnitzii	1
Lactobacillus acidophilus	12		Lactobacillus acidophilus	8			Lactobacillus acidophilus	10	Lactobacillus acidophilus	7
Lactobacillus brevis	1		Lactobacillus brevis	1			Lactobacillus brevis	1	Lactobacillus brevis	1
Lactobacillus casei	14		Lactobacillus casei	10			Lactobacillus casei	13	Lactobacillus casei	7
Lactobacillus fermentum	1		Lactobacillus fermentum	1			Lactobacillus fermentum	1	Lactobacillus fermentum	1
Lactobacillus gasseri	4		Lactobacillus gasseri	3	Lactobacillus gasseri	4	Lactobacillus gasseri	4	Lactobacillus gasseri	1
Lactobacillus johnsonii	1								Lactobacillus johnsonii	1
Lactobacillus paracasei	6		Lactobacillus paracasei	3			Lactobacillus paracasei	5	Lactobacillus paracasei	4
Lactobacillus pentosus	2		Lactobacillus pentosus	2			Lactobacillus pentosus	2	Lactobacillus pentosus	2
Lactobacillus plantarum	6		Lactobacillus plantarum	5			Lactobacillus plantarum	5	Lactobacillus plantarum	6
Lactobacillus reuteri	8		Lactobacillus reuteri	6			Lactobacillus reuteri	7	Lactobacillus reuteri	8
Lactobacillus rhamnosus	26		Lactobacillus rhamnosus	22	Lactobacillus rhamnosus	3	Lactobacillus rhamnosus	21	Lactobacillus rhamnosus	22
Lactobacillus sakei	1		Lactobacillus sakei	1			Lactobacillus sakei	1
Lactobacillus salivarius	3		Lactobacillus salivarius	2			Lactobacillus salivarius	3	Lactobacillus salivarius	2
Propionibacterium freudenreichii	1		Propionibacterium freudenreichii	1			Propionibacterium freudenreichii	1
Streptococcus thermophilus	5		Streptococcus thermophilus	4	Streptococcus thermophilus	2	Streptococcus thermophilus	4	Streptococcus thermophilus	4

## Sheet: imm-disease-chemical-species
Detected species from sentences showing comention between immune related terms, disease and chemicals.
			(a) infant gut microbiome		(b) infant nutrition and microbiome metabolism		(c) beneficial bacteria for the infants immune system		(d) beneficial bacteria preventing infections in infants
Detected_species	Freq		Detected_species	Freq.	Detected_species	Freq.	Detected_species	Freq.	Detected_species	Freq.
Bifidobacterium breve	1		Bifidobacterium breve	1	Bifidobacterium breve	1	Bifidobacterium breve	1	Bifidobacterium breve	1
Faecalibacterium prausnitzii	2		Faecalibacterium prausnitzii	2	Faecalibacterium prausnitzii	1	Faecalibacterium prausnitzii	2	Faecalibacterium prausnitzii	2

## Sheet: gut-imm-dis-chem-species
Detected species from sentences showing comention between gut-microbiome, immune related terms, diseases an chemicals.
			(a) infant gut microbiome		(b) infant nutrition and microbiome metabolism		(c) beneficial bacteria for the infants immune system		(d) beneficial bacteria preventing infections in infants
Detected_species	Freq		Detected_species	Freq.	Detected_species	Freq.	Detected_species	Freq.	Detected_species	Freq.
Bifidobacterium breve	1		Bifidobacterium breve	1	Bifidobacterium breve	2	Bifidobacterium breve	2	Bifidobacterium breve	2
Streptococcus thermophilus	2				Streptococcus thermophilus	1	Streptococcus thermophilus	1	Streptococcus thermophilus	1

## Sheet: Summary_species
Summary of detected species from comentions.
			(a) infant gut microbiome		(b) infant nutrition and microbiome metabolism		(c) beneficial bacteria for the infants immune system		(d) beneficial bacteria preventing infections in infants
Detected_species	Freq		Detected_species	Freq.	Detected_species	Freq.	Detected_species	Freq.	Detected_species	Freq.
Bacteroide fragilis	2		Bacteroide fragilis	2
Bifidobacterium adolescentis	1		Bifidobacterium adolescentis	1					Bifidobacterium adolescentis	2
Bifidobacterium animalis	4		Bifidobacterium animalis	3			Bifidobacterium animalis	3	Bifidobacterium animalis	3
Bifidobacterium bifidum	13		Bifidobacterium bifidum	11	Bifidobacterium bifidum	2	Bifidobacterium bifidum	7	Bifidobacterium bifidum	8
Bifidobacterium breve	32		Bifidobacterium breve	26	Bifidobacterium breve	19	Bifidobacterium breve	27	Bifidobacterium breve	26
Bifidobacterium infantis	12		Bifidobacterium infantis	11	Bifidobacterium infantis	8	Bifidobacterium infantis	8	Bifidobacterium infantis	8
Bifidobacterium longum	15		Bifidobacterium longum	11	Bifidobacterium longum	4	Bifidobacterium longum	8	Bifidobacterium longum	8
Bifidobacterium pseudocatenulatum	1		Bifidobacterium pseudocatenulatum	4
Bifidobacterium thermophilum	3						Bifidobacterium thermophilum	3	Bifidobacterium thermophilum	3
Corynebacterium pseudodiphtheriticum	3						Corynebacterium pseudodiphtheriticum	3	Corynebacterium pseudodiphtheriticum	3
Faecalibacterium prausnitzii	4		Faecalibacterium prausnitzii	4	Faecalibacterium prausnitzii	2	Faecalibacterium prausnitzii	3	Faecalibacterium prausnitzii	3
Lactobacillus acidophilus	19		Lactobacillus acidophilus	15	Lactobacillus acidophilus	2	Lactobacillus acidophilus	14	Lactobacillus acidophilus	11
Lactobacillus brevis	1		Lactobacillus brevis	1			Lactobacillus brevis	1	Lactobacillus brevis	1
Lactobacillus casei	27		Lactobacillus casei	23	Lactobacillus casei	2	Lactobacillus casei	19	Lactobacillus casei	15
Lactobacillus fermentum	1		Lactobacillus fermentum	1			Lactobacillus fermentum	1	Lactobacillus fermentum	1
Lactobacillus gasseri	9		Lactobacillus gasseri	3	Lactobacillus gasseri	4	Lactobacillus gasseri	4	Lactobacillus gasseri	2
Lactobacillus helveticus	1								Lactobacillus helveticus	1
Lactobacillus johnsonii	1								Lactobacillus johnsonii	1
Lactobacillus lactis	4		Lactobacillus lactis	3					Lactobacillus lactis	1
Lactobacillus paracasei	11		Lactobacillus paracasei	6	Lactobacillus paracasei	1	Lactobacillus paracasei	8	Lactobacillus paracasei	7
Lactobacillus pentosus	2		Lactobacillus pentosus	2			Lactobacillus pentosus	2	Lactobacillus pentosus	2
Lactobacillus plantarum	10		Lactobacillus plantarum	7			Lactobacillus plantarum	5	Lactobacillus plantarum	12
Lactobacillus reuteri	12		Lactobacillus reuteri	10	Lactobacillus reuteri	1	Lactobacillus reuteri	11	Lactobacillus reuteri	12
Lactobacillus rhamnosus	36		Lactobacillus rhamnosus	28	Lactobacillus rhamnosus	3	Lactobacillus rhamnosus	25	Lactobacillus rhamnosus	27
Lactobacillus sakei	1		Lactobacillus sakei	1			Lactobacillus sakei	1
Lactobacillus salivarius	4		Lactobacillus salivarius	3	Lactobacillus salivarius	1	Lactobacillus salivarius	4	Lactobacillus salivarius	2
Propionibacterium freudenreichii	1		Propionibacterium freudenreichii	1			Propionibacterium freudenreichii	1
Streptococcus thermophilus	9		Streptococcus thermophilus	4	Streptococcus thermophilus	5	Streptococcus thermophilus	7	Streptococcus thermophilus	7
