# Supplementary material for: A reverse metabolic approach to weaning: in silico identification of immune-beneficial infant gut bacteria, mining their metabolism for prebiotic feeds and sourcing these feeds in the natural product space
Source: Microbiome. 2018 Sep 21;6:171. doi: 10.1186/s40168-018-0545-x (PMC6151060; doi:10.1186/s40168-018-0545-x)
Supplement: Supplementary file 4 — Nutrient profile of each microbes in the community in exam as resulted from NetSeed. (XLSX 59 kb) [file 40168_2018_545_MOESM4_ESM.xlsx]

## Sheet: readme
Description	The "Presence-absence" sheet shows a matrix with the presence/absence of unique exogenous metabolites (rows) found for the whole selected microbial community into the nutritional requirements of each species (columns) of the community.

## Sheet: Presence-absence
Exogenous metabolites\species	Akkermansia_muciniphila	Bifidobacterium_adolescentis	Bifidobacterium_angulatum	Bifidobacterium_animalis_lactis	Bifidobacterium_bifidum	Bifidobacterium_breve	Bifidobacterium_catenulatum	Bifidobacterium_longum_infantis	Bifidobacterium_longum_longum	Bifidobacterium_pseudocatenulat	Faecalibacterium_prausnitzii	Lactobacillus_acidophilus	Lactobacillus_casei_casei	Lactobacillus_fermentum	Lactobacillus_paracasei_paracasei	Lactobacillus_plantarum	Lactobacillus_reuteri	Lactobacillus_rhamnosus
(2R,3S,4R,5R)-5-(6-amino-9H-purin-9-yl)-4-hydroxy-2-({[(sulfonatooxy)phosphinato]oxy}methyl)oxolan-3-yl phosphate									(2R,3S,4R,5R)-5-(6-amino-9H-purin-9-yl)-4-hydroxy-2-({[(sulfonatooxy)phosphinato]oxy}methyl)oxolan-3-yl phosphate
(2S,3S)-3-hydroxy-2-methylbutanoyl-CoA(4-)									(2S,3S)-3-hydroxy-2-methylbutanoyl-CoA(4-)	(2S,3S)-3-hydroxy-2-methylbutanoyl-CoA(4-)				(2S,3S)-3-hydroxy-2-methylbutanoyl-CoA(4-)			(2S,3S)-3-hydroxy-2-methylbutanoyl-CoA(4-)
(3,4-dihydroxyphenyl)acetate																(3,4-dihydroxyphenyl)acetate
(3S)-3-Hydroxyadipyl-CoA									(3S)-3-Hydroxyadipyl-CoA	(3S)-3-Hydroxyadipyl-CoA				(3S)-3-Hydroxyadipyl-CoA			(3S)-3-Hydroxyadipyl-CoA
(R)-2,3-Dihydroxy-3-methylbutanoate	(R)-2,3-Dihydroxy-3-methylbutanoate	(R)-2,3-Dihydroxy-3-methylbutanoate	(R)-2,3-Dihydroxy-3-methylbutanoate	(R)-2,3-Dihydroxy-3-methylbutanoate	(R)-2,3-Dihydroxy-3-methylbutanoate	(R)-2,3-Dihydroxy-3-methylbutanoate	(R)-2,3-Dihydroxy-3-methylbutanoate	(R)-2,3-Dihydroxy-3-methylbutanoate	(R)-2,3-Dihydroxy-3-methylbutanoate	(R)-2,3-Dihydroxy-3-methylbutanoate	(R)-2,3-Dihydroxy-3-methylbutanoate
(R)-lactaldehyde											(R)-lactaldehyde						(R)-lactaldehyde
(R)-lactate	(R)-lactate										(R)-lactate	(R)-lactate	(R)-lactate	(R)-lactate	(R)-lactate	(R)-lactate	(R)-lactate	(R)-lactate
(R)-mevalonate											(R)-mevalonate	(R)-mevalonate	(R)-mevalonate	(R)-mevalonate	(R)-mevalonate	(R)-mevalonate	(R)-mevalonate	(R)-mevalonate
(R)-Pantothenate		(R)-Pantothenate	(R)-Pantothenate	(R)-Pantothenate	(R)-Pantothenate	(R)-Pantothenate	(R)-Pantothenate	(R)-Pantothenate	(R)-Pantothenate	(R)-Pantothenate		(R)-Pantothenate	(R)-Pantothenate	(R)-Pantothenate	(R)-Pantothenate	(R)-Pantothenate	(R)-Pantothenate	(R)-Pantothenate
(R)-S-lactoylglutathionate(1-)											(R)-S-lactoylglutathionate(1-)
(S)-2-Acetolactate													(S)-2-Acetolactate	(S)-2-Acetolactate	(S)-2-Acetolactate	(S)-2-Acetolactate	(S)-2-Acetolactate	(S)-2-Acetolactate
(S)-dihydroorotate	(S)-dihydroorotate	(S)-dihydroorotate	(S)-dihydroorotate	(S)-dihydroorotate	(S)-dihydroorotate	(S)-dihydroorotate	(S)-dihydroorotate	(S)-dihydroorotate	(S)-dihydroorotate	(S)-dihydroorotate	(S)-dihydroorotate	(S)-dihydroorotate	(S)-dihydroorotate	(S)-dihydroorotate	(S)-dihydroorotate	(S)-dihydroorotate	(S)-dihydroorotate	(S)-dihydroorotate
(S)-lactaldehyde			(S)-lactaldehyde		(S)-lactaldehyde				(S)-lactaldehyde	(S)-lactaldehyde			(S)-lactaldehyde		(S)-lactaldehyde
(S)-lactate		(S)-lactate	(S)-lactate	(S)-lactate	(S)-lactate	(S)-lactate	(S)-lactate	(S)-lactate	(S)-lactate	(S)-lactate	(S)-lactate	(S)-lactate		(S)-lactate		(S)-lactate	(S)-lactate	(S)-lactate
(S)-malate(2-)																(S)-malate(2-)	(S)-malate(2-)
(S)-methylmalonyl-CoA(5-)											(S)-methylmalonyl-CoA(5-)
(S)-propane-1,2-diol		(S)-propane-1,2-diol		(S)-propane-1,2-diol		(S)-propane-1,2-diol	(S)-propane-1,2-diol	(S)-propane-1,2-diol									(S)-propane-1,2-diol
(S,S)-2,3-Butanediol				(S,S)-2,3-Butanediol
(Z)-but-2-ene-1,2,3-tricarboxylate		(Z)-but-2-ene-1,2,3-tricarboxylate						(Z)-but-2-ene-1,2,3-tricarboxylate
1,2-Diacyl-sn-glycerol (didodecanoyl, n-C12:0)													1,2-Diacyl-sn-glycerol (didodecanoyl, n-C12:0)	1,2-Diacyl-sn-glycerol (didodecanoyl, n-C12:0)	1,2-Diacyl-sn-glycerol (didodecanoyl, n-C12:0)	1,2-Diacyl-sn-glycerol (didodecanoyl, n-C12:0)	1,2-Diacyl-sn-glycerol (didodecanoyl, n-C12:0)	1,2-Diacyl-sn-glycerol (didodecanoyl, n-C12:0)
1,2-Diacyl-sn-glycerol (dihexadec-9-enoyl, n-C16:1)													1,2-Diacyl-sn-glycerol (dihexadec-9-enoyl, n-C16:1)	1,2-Diacyl-sn-glycerol (dihexadec-9-enoyl, n-C16:1)	1,2-Diacyl-sn-glycerol (dihexadec-9-enoyl, n-C16:1)	1,2-Diacyl-sn-glycerol (dihexadec-9-enoyl, n-C16:1)	1,2-Diacyl-sn-glycerol (dihexadec-9-enoyl, n-C16:1)	1,2-Diacyl-sn-glycerol (dihexadec-9-enoyl, n-C16:1)
1,2-Diacyl-sn-glycerol (dihexadecanoyl, n-C16:0)													1,2-Diacyl-sn-glycerol (dihexadecanoyl, n-C16:0)	1,2-Diacyl-sn-glycerol (dihexadecanoyl, n-C16:0)	1,2-Diacyl-sn-glycerol (dihexadecanoyl, n-C16:0)	1,2-Diacyl-sn-glycerol (dihexadecanoyl, n-C16:0)	1,2-Diacyl-sn-glycerol (dihexadecanoyl, n-C16:0)	1,2-Diacyl-sn-glycerol (dihexadecanoyl, n-C16:0)
1,2-Diacyl-sn-glycerol (dioctadec-11-enoyl, n-C18:1)													1,2-Diacyl-sn-glycerol (dioctadec-11-enoyl, n-C18:1)	1,2-Diacyl-sn-glycerol (dioctadec-11-enoyl, n-C18:1)	1,2-Diacyl-sn-glycerol (dioctadec-11-enoyl, n-C18:1)	1,2-Diacyl-sn-glycerol (dioctadec-11-enoyl, n-C18:1)	1,2-Diacyl-sn-glycerol (dioctadec-11-enoyl, n-C18:1)	1,2-Diacyl-sn-glycerol (dioctadec-11-enoyl, n-C18:1)
1,2-Diacyl-sn-glycerol (dioctadecanoyl, n-C18:0)											1,2-Diacyl-sn-glycerol (dioctadecanoyl, n-C18:0)		1,2-Diacyl-sn-glycerol (dioctadecanoyl, n-C18:0)	1,2-Diacyl-sn-glycerol (dioctadecanoyl, n-C18:0)	1,2-Diacyl-sn-glycerol (dioctadecanoyl, n-C18:0)	1,2-Diacyl-sn-glycerol (dioctadecanoyl, n-C18:0)	1,2-Diacyl-sn-glycerol (dioctadecanoyl, n-C18:0)
1,2-Diacyl-sn-glycerol (ditetradec-7-enoyl, n-C14:1)													1,2-Diacyl-sn-glycerol (ditetradec-7-enoyl, n-C14:1)	1,2-Diacyl-sn-glycerol (ditetradec-7-enoyl, n-C14:1)	1,2-Diacyl-sn-glycerol (ditetradec-7-enoyl, n-C14:1)	1,2-Diacyl-sn-glycerol (ditetradec-7-enoyl, n-C14:1)	1,2-Diacyl-sn-glycerol (ditetradec-7-enoyl, n-C14:1)	1,2-Diacyl-sn-glycerol (ditetradec-7-enoyl, n-C14:1)
1,2-Diacyl-sn-glycerol (ditetradecanoyl, n-C14:0)													1,2-Diacyl-sn-glycerol (ditetradecanoyl, n-C14:0)	1,2-Diacyl-sn-glycerol (ditetradecanoyl, n-C14:0)	1,2-Diacyl-sn-glycerol (ditetradecanoyl, n-C14:0)	1,2-Diacyl-sn-glycerol (ditetradecanoyl, n-C14:0)	1,2-Diacyl-sn-glycerol (ditetradecanoyl, n-C14:0)	1,2-Diacyl-sn-glycerol (ditetradecanoyl, n-C14:0)
1,2-Dianteisoheptadecanoyl-sn-glycerol													1,2-Dianteisoheptadecanoyl-sn-glycerol		1,2-Dianteisoheptadecanoyl-sn-glycerol	1,2-Dianteisoheptadecanoyl-sn-glycerol	1,2-Dianteisoheptadecanoyl-sn-glycerol
1,2-Dianteisopentadecanoyl-sn-glycerol													1,2-Dianteisopentadecanoyl-sn-glycerol	1,2-Dianteisopentadecanoyl-sn-glycerol	1,2-Dianteisopentadecanoyl-sn-glycerol	1,2-Dianteisopentadecanoyl-sn-glycerol	1,2-Dianteisopentadecanoyl-sn-glycerol	1,2-Dianteisopentadecanoyl-sn-glycerol
1,2-Diisoheptadecanoyl-sn-glycerol													1,2-Diisoheptadecanoyl-sn-glycerol		1,2-Diisoheptadecanoyl-sn-glycerol	1,2-Diisoheptadecanoyl-sn-glycerol	1,2-Diisoheptadecanoyl-sn-glycerol
1,2-Diisohexadecanoyl-sn-glycerol													1,2-Diisohexadecanoyl-sn-glycerol	1,2-Diisohexadecanoyl-sn-glycerol	1,2-Diisohexadecanoyl-sn-glycerol	1,2-Diisohexadecanoyl-sn-glycerol	1,2-Diisohexadecanoyl-sn-glycerol	1,2-Diisohexadecanoyl-sn-glycerol
1,2-Diisopentadecanoyl-sn-glycerol													1,2-Diisopentadecanoyl-sn-glycerol	1,2-Diisopentadecanoyl-sn-glycerol	1,2-Diisopentadecanoyl-sn-glycerol	1,2-Diisopentadecanoyl-sn-glycerol	1,2-Diisopentadecanoyl-sn-glycerol	1,2-Diisopentadecanoyl-sn-glycerol
1,2-Diisotetradecanoyl-sn-glycerol													1,2-Diisotetradecanoyl-sn-glycerol	1,2-Diisotetradecanoyl-sn-glycerol	1,2-Diisotetradecanoyl-sn-glycerol	1,2-Diisotetradecanoyl-sn-glycerol	1,2-Diisotetradecanoyl-sn-glycerol	1,2-Diisotetradecanoyl-sn-glycerol
1,4-Dihydroxy-2-naphthoate			1,4-Dihydroxy-2-naphthoate				1,4-Dihydroxy-2-naphthoate	1,4-Dihydroxy-2-naphthoate	1,4-Dihydroxy-2-naphthoate	1,4-Dihydroxy-2-naphthoate						1,4-Dihydroxy-2-naphthoate
10-methyl-3-oxo-dodecanoyl-ACP			10-methyl-3-oxo-dodecanoyl-ACP				10-methyl-3-oxo-dodecanoyl-ACP	10-methyl-3-oxo-dodecanoyl-ACP	10-methyl-3-oxo-dodecanoyl-ACP	10-methyl-3-oxo-dodecanoyl-ACP
10-methyl-3-oxo-undecanoyl-ACP		10-methyl-3-oxo-undecanoyl-ACP	10-methyl-3-oxo-undecanoyl-ACP		10-methyl-3-oxo-undecanoyl-ACP	10-methyl-3-oxo-undecanoyl-ACP	10-methyl-3-oxo-undecanoyl-ACP	10-methyl-3-oxo-undecanoyl-ACP	10-methyl-3-oxo-undecanoyl-ACP	10-methyl-3-oxo-undecanoyl-ACP		10-methyl-3-oxo-undecanoyl-ACP
10-methyl-dodecanoyl-ACP													10-methyl-dodecanoyl-ACP		10-methyl-dodecanoyl-ACP
10-methyl-undecanoyl-ACP											10-methyl-undecanoyl-ACP		10-methyl-undecanoyl-ACP		10-methyl-undecanoyl-ACP			10-methyl-undecanoyl-ACP
11-methyl-3-oxo-dodecanoyl-ACP			11-methyl-3-oxo-dodecanoyl-ACP				11-methyl-3-oxo-dodecanoyl-ACP	11-methyl-3-oxo-dodecanoyl-ACP	11-methyl-3-oxo-dodecanoyl-ACP	11-methyl-3-oxo-dodecanoyl-ACP
11-methyl-dodecanoyl-ACP													11-methyl-dodecanoyl-ACP		11-methyl-dodecanoyl-ACP
12-methyl-3-oxo-tetra-decanoyl-ACP			12-methyl-3-oxo-tetra-decanoyl-ACP				12-methyl-3-oxo-tetra-decanoyl-ACP	12-methyl-3-oxo-tetra-decanoyl-ACP	12-methyl-3-oxo-tetra-decanoyl-ACP	12-methyl-3-oxo-tetra-decanoyl-ACP
12-methyl-3-oxo-tridecanoyl-ACP		12-methyl-3-oxo-tridecanoyl-ACP	12-methyl-3-oxo-tridecanoyl-ACP		12-methyl-3-oxo-tridecanoyl-ACP	12-methyl-3-oxo-tridecanoyl-ACP	12-methyl-3-oxo-tridecanoyl-ACP	12-methyl-3-oxo-tridecanoyl-ACP	12-methyl-3-oxo-tridecanoyl-ACP	12-methyl-3-oxo-tridecanoyl-ACP		12-methyl-3-oxo-tridecanoyl-ACP
12-methyl-tetra-decanoyl-ACP													12-methyl-tetra-decanoyl-ACP		12-methyl-tetra-decanoyl-ACP
12-methyl-tridecanoyl-ACP											12-methyl-tridecanoyl-ACP		12-methyl-tridecanoyl-ACP		12-methyl-tridecanoyl-ACP			12-methyl-tridecanoyl-ACP
13-methyl-3-oxo-tetra-decanoyl-ACP			13-methyl-3-oxo-tetra-decanoyl-ACP				13-methyl-3-oxo-tetra-decanoyl-ACP	13-methyl-3-oxo-tetra-decanoyl-ACP	13-methyl-3-oxo-tetra-decanoyl-ACP	13-methyl-3-oxo-tetra-decanoyl-ACP
13-methyl-tetra-decanoyl-ACP													13-methyl-tetra-decanoyl-ACP		13-methyl-tetra-decanoyl-ACP
14-methyl-3-oxo-hexa-decanoyl-ACP			14-methyl-3-oxo-hexa-decanoyl-ACP				14-methyl-3-oxo-hexa-decanoyl-ACP	14-methyl-3-oxo-hexa-decanoyl-ACP	14-methyl-3-oxo-hexa-decanoyl-ACP	14-methyl-3-oxo-hexa-decanoyl-ACP
14-methyl-3-oxo-pentadecanoyl-ACP		14-methyl-3-oxo-pentadecanoyl-ACP	14-methyl-3-oxo-pentadecanoyl-ACP		14-methyl-3-oxo-pentadecanoyl-ACP	14-methyl-3-oxo-pentadecanoyl-ACP	14-methyl-3-oxo-pentadecanoyl-ACP	14-methyl-3-oxo-pentadecanoyl-ACP	14-methyl-3-oxo-pentadecanoyl-ACP	14-methyl-3-oxo-pentadecanoyl-ACP		14-methyl-3-oxo-pentadecanoyl-ACP
14-methyl-hexa-decanoyl-ACP													14-methyl-hexa-decanoyl-ACP		14-methyl-hexa-decanoyl-ACP
14-methyl-pentadecanoyl-ACP											14-methyl-pentadecanoyl-ACP		14-methyl-pentadecanoyl-ACP		14-methyl-pentadecanoyl-ACP			14-methyl-pentadecanoyl-ACP
15-methyl-3-oxo-hexa-decanoyl-ACP			15-methyl-3-oxo-hexa-decanoyl-ACP				15-methyl-3-oxo-hexa-decanoyl-ACP	15-methyl-3-oxo-hexa-decanoyl-ACP	15-methyl-3-oxo-hexa-decanoyl-ACP	15-methyl-3-oxo-hexa-decanoyl-ACP
15-methyl-hexa-decanoyl-ACP													15-methyl-hexa-decanoyl-ACP		15-methyl-hexa-decanoyl-ACP
1-Acyl-sn-glycero-3-phosphoethanolamine (n-C12:0)		1-Acyl-sn-glycero-3-phosphoethanolamine (n-C12:0)	1-Acyl-sn-glycero-3-phosphoethanolamine (n-C12:0)	1-Acyl-sn-glycero-3-phosphoethanolamine (n-C12:0)	1-Acyl-sn-glycero-3-phosphoethanolamine (n-C12:0)	1-Acyl-sn-glycero-3-phosphoethanolamine (n-C12:0)	1-Acyl-sn-glycero-3-phosphoethanolamine (n-C12:0)	1-Acyl-sn-glycero-3-phosphoethanolamine (n-C12:0)	1-Acyl-sn-glycero-3-phosphoethanolamine (n-C12:0)	1-Acyl-sn-glycero-3-phosphoethanolamine (n-C12:0)	1-Acyl-sn-glycero-3-phosphoethanolamine (n-C12:0)			1-Acyl-sn-glycero-3-phosphoethanolamine (n-C12:0)		1-Acyl-sn-glycero-3-phosphoethanolamine (n-C12:0)	1-Acyl-sn-glycero-3-phosphoethanolamine (n-C12:0)
1-Acyl-sn-glycero-3-phosphoethanolamine (n-C14:0)		1-Acyl-sn-glycero-3-phosphoethanolamine (n-C14:0)	1-Acyl-sn-glycero-3-phosphoethanolamine (n-C14:0)	1-Acyl-sn-glycero-3-phosphoethanolamine (n-C14:0)	1-Acyl-sn-glycero-3-phosphoethanolamine (n-C14:0)	1-Acyl-sn-glycero-3-phosphoethanolamine (n-C14:0)	1-Acyl-sn-glycero-3-phosphoethanolamine (n-C14:0)	1-Acyl-sn-glycero-3-phosphoethanolamine (n-C14:0)	1-Acyl-sn-glycero-3-phosphoethanolamine (n-C14:0)	1-Acyl-sn-glycero-3-phosphoethanolamine (n-C14:0)	1-Acyl-sn-glycero-3-phosphoethanolamine (n-C14:0)			1-Acyl-sn-glycero-3-phosphoethanolamine (n-C14:0)		1-Acyl-sn-glycero-3-phosphoethanolamine (n-C14:0)	1-Acyl-sn-glycero-3-phosphoethanolamine (n-C14:0)
1-Acyl-sn-glycero-3-phosphoethanolamine (n-C14:1)		1-Acyl-sn-glycero-3-phosphoethanolamine (n-C14:1)	1-Acyl-sn-glycero-3-phosphoethanolamine (n-C14:1)	1-Acyl-sn-glycero-3-phosphoethanolamine (n-C14:1)	1-Acyl-sn-glycero-3-phosphoethanolamine (n-C14:1)	1-Acyl-sn-glycero-3-phosphoethanolamine (n-C14:1)	1-Acyl-sn-glycero-3-phosphoethanolamine (n-C14:1)	1-Acyl-sn-glycero-3-phosphoethanolamine (n-C14:1)	1-Acyl-sn-glycero-3-phosphoethanolamine (n-C14:1)	1-Acyl-sn-glycero-3-phosphoethanolamine (n-C14:1)	1-Acyl-sn-glycero-3-phosphoethanolamine (n-C14:1)			1-Acyl-sn-glycero-3-phosphoethanolamine (n-C14:1)		1-Acyl-sn-glycero-3-phosphoethanolamine (n-C14:1)	1-Acyl-sn-glycero-3-phosphoethanolamine (n-C14:1)
1-Acyl-sn-glycero-3-phosphoethanolamine (n-C16:0)		1-Acyl-sn-glycero-3-phosphoethanolamine (n-C16:0)	1-Acyl-sn-glycero-3-phosphoethanolamine (n-C16:0)	1-Acyl-sn-glycero-3-phosphoethanolamine (n-C16:0)	1-Acyl-sn-glycero-3-phosphoethanolamine (n-C16:0)	1-Acyl-sn-glycero-3-phosphoethanolamine (n-C16:0)	1-Acyl-sn-glycero-3-phosphoethanolamine (n-C16:0)	1-Acyl-sn-glycero-3-phosphoethanolamine (n-C16:0)	1-Acyl-sn-glycero-3-phosphoethanolamine (n-C16:0)	1-Acyl-sn-glycero-3-phosphoethanolamine (n-C16:0)	1-Acyl-sn-glycero-3-phosphoethanolamine (n-C16:0)			1-Acyl-sn-glycero-3-phosphoethanolamine (n-C16:0)		1-Acyl-sn-glycero-3-phosphoethanolamine (n-C16:0)	1-Acyl-sn-glycero-3-phosphoethanolamine (n-C16:0)
1-Acyl-sn-glycero-3-phosphoethanolamine (n-C16:1)		1-Acyl-sn-glycero-3-phosphoethanolamine (n-C16:1)	1-Acyl-sn-glycero-3-phosphoethanolamine (n-C16:1)	1-Acyl-sn-glycero-3-phosphoethanolamine (n-C16:1)	1-Acyl-sn-glycero-3-phosphoethanolamine (n-C16:1)	1-Acyl-sn-glycero-3-phosphoethanolamine (n-C16:1)	1-Acyl-sn-glycero-3-phosphoethanolamine (n-C16:1)	1-Acyl-sn-glycero-3-phosphoethanolamine (n-C16:1)	1-Acyl-sn-glycero-3-phosphoethanolamine (n-C16:1)	1-Acyl-sn-glycero-3-phosphoethanolamine (n-C16:1)	1-Acyl-sn-glycero-3-phosphoethanolamine (n-C16:1)			1-Acyl-sn-glycero-3-phosphoethanolamine (n-C16:1)		1-Acyl-sn-glycero-3-phosphoethanolamine (n-C16:1)	1-Acyl-sn-glycero-3-phosphoethanolamine (n-C16:1)
1-Acyl-sn-glycero-3-phosphoethanolamine (n-C18:0)		1-Acyl-sn-glycero-3-phosphoethanolamine (n-C18:0)	1-Acyl-sn-glycero-3-phosphoethanolamine (n-C18:0)	1-Acyl-sn-glycero-3-phosphoethanolamine (n-C18:0)	1-Acyl-sn-glycero-3-phosphoethanolamine (n-C18:0)	1-Acyl-sn-glycero-3-phosphoethanolamine (n-C18:0)	1-Acyl-sn-glycero-3-phosphoethanolamine (n-C18:0)	1-Acyl-sn-glycero-3-phosphoethanolamine (n-C18:0)	1-Acyl-sn-glycero-3-phosphoethanolamine (n-C18:0)	1-Acyl-sn-glycero-3-phosphoethanolamine (n-C18:0)	1-Acyl-sn-glycero-3-phosphoethanolamine (n-C18:0)			1-Acyl-sn-glycero-3-phosphoethanolamine (n-C18:0)		1-Acyl-sn-glycero-3-phosphoethanolamine (n-C18:0)	1-Acyl-sn-glycero-3-phosphoethanolamine (n-C18:0)
1-Acyl-sn-glycero-3-phosphoethanolamine (n-C18:1)		1-Acyl-sn-glycero-3-phosphoethanolamine (n-C18:1)	1-Acyl-sn-glycero-3-phosphoethanolamine (n-C18:1)	1-Acyl-sn-glycero-3-phosphoethanolamine (n-C18:1)	1-Acyl-sn-glycero-3-phosphoethanolamine (n-C18:1)	1-Acyl-sn-glycero-3-phosphoethanolamine (n-C18:1)	1-Acyl-sn-glycero-3-phosphoethanolamine (n-C18:1)	1-Acyl-sn-glycero-3-phosphoethanolamine (n-C18:1)	1-Acyl-sn-glycero-3-phosphoethanolamine (n-C18:1)	1-Acyl-sn-glycero-3-phosphoethanolamine (n-C18:1)	1-Acyl-sn-glycero-3-phosphoethanolamine (n-C18:1)			1-Acyl-sn-glycero-3-phosphoethanolamine (n-C18:1)		1-Acyl-sn-glycero-3-phosphoethanolamine (n-C18:1)	1-Acyl-sn-glycero-3-phosphoethanolamine (n-C18:1)
1-Acyl-sn-glycero-3-phosphoglycerol (n-C12:0)		1-Acyl-sn-glycero-3-phosphoglycerol (n-C12:0)	1-Acyl-sn-glycero-3-phosphoglycerol (n-C12:0)	1-Acyl-sn-glycero-3-phosphoglycerol (n-C12:0)	1-Acyl-sn-glycero-3-phosphoglycerol (n-C12:0)	1-Acyl-sn-glycero-3-phosphoglycerol (n-C12:0)	1-Acyl-sn-glycero-3-phosphoglycerol (n-C12:0)	1-Acyl-sn-glycero-3-phosphoglycerol (n-C12:0)	1-Acyl-sn-glycero-3-phosphoglycerol (n-C12:0)	1-Acyl-sn-glycero-3-phosphoglycerol (n-C12:0)	1-Acyl-sn-glycero-3-phosphoglycerol (n-C12:0)			1-Acyl-sn-glycero-3-phosphoglycerol (n-C12:0)		1-Acyl-sn-glycero-3-phosphoglycerol (n-C12:0)	1-Acyl-sn-glycero-3-phosphoglycerol (n-C12:0)
1-Acyl-sn-glycero-3-phosphoglycerol (n-C14:0)		1-Acyl-sn-glycero-3-phosphoglycerol (n-C14:0)	1-Acyl-sn-glycero-3-phosphoglycerol (n-C14:0)	1-Acyl-sn-glycero-3-phosphoglycerol (n-C14:0)	1-Acyl-sn-glycero-3-phosphoglycerol (n-C14:0)	1-Acyl-sn-glycero-3-phosphoglycerol (n-C14:0)	1-Acyl-sn-glycero-3-phosphoglycerol (n-C14:0)	1-Acyl-sn-glycero-3-phosphoglycerol (n-C14:0)	1-Acyl-sn-glycero-3-phosphoglycerol (n-C14:0)	1-Acyl-sn-glycero-3-phosphoglycerol (n-C14:0)	1-Acyl-sn-glycero-3-phosphoglycerol (n-C14:0)			1-Acyl-sn-glycero-3-phosphoglycerol (n-C14:0)		1-Acyl-sn-glycero-3-phosphoglycerol (n-C14:0)	1-Acyl-sn-glycero-3-phosphoglycerol (n-C14:0)
1-Acyl-sn-glycero-3-phosphoglycerol (n-C14:1)		1-Acyl-sn-glycero-3-phosphoglycerol (n-C14:1)	1-Acyl-sn-glycero-3-phosphoglycerol (n-C14:1)	1-Acyl-sn-glycero-3-phosphoglycerol (n-C14:1)	1-Acyl-sn-glycero-3-phosphoglycerol (n-C14:1)	1-Acyl-sn-glycero-3-phosphoglycerol (n-C14:1)	1-Acyl-sn-glycero-3-phosphoglycerol (n-C14:1)	1-Acyl-sn-glycero-3-phosphoglycerol (n-C14:1)	1-Acyl-sn-glycero-3-phosphoglycerol (n-C14:1)	1-Acyl-sn-glycero-3-phosphoglycerol (n-C14:1)	1-Acyl-sn-glycero-3-phosphoglycerol (n-C14:1)			1-Acyl-sn-glycero-3-phosphoglycerol (n-C14:1)		1-Acyl-sn-glycero-3-phosphoglycerol (n-C14:1)	1-Acyl-sn-glycero-3-phosphoglycerol (n-C14:1)
1-Acyl-sn-glycero-3-phosphoglycerol (n-C16:0)		1-Acyl-sn-glycero-3-phosphoglycerol (n-C16:0)	1-Acyl-sn-glycero-3-phosphoglycerol (n-C16:0)	1-Acyl-sn-glycero-3-phosphoglycerol (n-C16:0)	1-Acyl-sn-glycero-3-phosphoglycerol (n-C16:0)	1-Acyl-sn-glycero-3-phosphoglycerol (n-C16:0)	1-Acyl-sn-glycero-3-phosphoglycerol (n-C16:0)	1-Acyl-sn-glycero-3-phosphoglycerol (n-C16:0)	1-Acyl-sn-glycero-3-phosphoglycerol (n-C16:0)	1-Acyl-sn-glycero-3-phosphoglycerol (n-C16:0)	1-Acyl-sn-glycero-3-phosphoglycerol (n-C16:0)			1-Acyl-sn-glycero-3-phosphoglycerol (n-C16:0)		1-Acyl-sn-glycero-3-phosphoglycerol (n-C16:0)	1-Acyl-sn-glycero-3-phosphoglycerol (n-C16:0)
1-Acyl-sn-glycero-3-phosphoglycerol (n-C16:1)		1-Acyl-sn-glycero-3-phosphoglycerol (n-C16:1)	1-Acyl-sn-glycero-3-phosphoglycerol (n-C16:1)	1-Acyl-sn-glycero-3-phosphoglycerol (n-C16:1)	1-Acyl-sn-glycero-3-phosphoglycerol (n-C16:1)	1-Acyl-sn-glycero-3-phosphoglycerol (n-C16:1)	1-Acyl-sn-glycero-3-phosphoglycerol (n-C16:1)	1-Acyl-sn-glycero-3-phosphoglycerol (n-C16:1)	1-Acyl-sn-glycero-3-phosphoglycerol (n-C16:1)	1-Acyl-sn-glycero-3-phosphoglycerol (n-C16:1)	1-Acyl-sn-glycero-3-phosphoglycerol (n-C16:1)			1-Acyl-sn-glycero-3-phosphoglycerol (n-C16:1)		1-Acyl-sn-glycero-3-phosphoglycerol (n-C16:1)	1-Acyl-sn-glycero-3-phosphoglycerol (n-C16:1)
1-Acyl-sn-glycero-3-phosphoglycerol (n-C18:0)		1-Acyl-sn-glycero-3-phosphoglycerol (n-C18:0)	1-Acyl-sn-glycero-3-phosphoglycerol (n-C18:0)	1-Acyl-sn-glycero-3-phosphoglycerol (n-C18:0)	1-Acyl-sn-glycero-3-phosphoglycerol (n-C18:0)	1-Acyl-sn-glycero-3-phosphoglycerol (n-C18:0)	1-Acyl-sn-glycero-3-phosphoglycerol (n-C18:0)	1-Acyl-sn-glycero-3-phosphoglycerol (n-C18:0)	1-Acyl-sn-glycero-3-phosphoglycerol (n-C18:0)	1-Acyl-sn-glycero-3-phosphoglycerol (n-C18:0)	1-Acyl-sn-glycero-3-phosphoglycerol (n-C18:0)			1-Acyl-sn-glycero-3-phosphoglycerol (n-C18:0)		1-Acyl-sn-glycero-3-phosphoglycerol (n-C18:0)	1-Acyl-sn-glycero-3-phosphoglycerol (n-C18:0)
1-Acyl-sn-glycero-3-phosphoglycerol (n-C18:1)		1-Acyl-sn-glycero-3-phosphoglycerol (n-C18:1)	1-Acyl-sn-glycero-3-phosphoglycerol (n-C18:1)	1-Acyl-sn-glycero-3-phosphoglycerol (n-C18:1)	1-Acyl-sn-glycero-3-phosphoglycerol (n-C18:1)	1-Acyl-sn-glycero-3-phosphoglycerol (n-C18:1)	1-Acyl-sn-glycero-3-phosphoglycerol (n-C18:1)	1-Acyl-sn-glycero-3-phosphoglycerol (n-C18:1)	1-Acyl-sn-glycero-3-phosphoglycerol (n-C18:1)	1-Acyl-sn-glycero-3-phosphoglycerol (n-C18:1)	1-Acyl-sn-glycero-3-phosphoglycerol (n-C18:1)			1-Acyl-sn-glycero-3-phosphoglycerol (n-C18:1)		1-Acyl-sn-glycero-3-phosphoglycerol (n-C18:1)	1-Acyl-sn-glycero-3-phosphoglycerol (n-C18:1)
1-acyl-sn-glycerol 3-phosphate(2-)		1-acyl-sn-glycerol 3-phosphate(2-)	1-acyl-sn-glycerol 3-phosphate(2-)	1-acyl-sn-glycerol 3-phosphate(2-)	1-acyl-sn-glycerol 3-phosphate(2-)	1-acyl-sn-glycerol 3-phosphate(2-)	1-acyl-sn-glycerol 3-phosphate(2-)	1-acyl-sn-glycerol 3-phosphate(2-)	1-acyl-sn-glycerol 3-phosphate(2-)	1-acyl-sn-glycerol 3-phosphate(2-)
1-Aminopropan-2-ol	1-Aminopropan-2-ol										1-Aminopropan-2-ol
1-anteisoheptadecanoyl-sn-glycerol 3-phosphate (14-methyl-hexadecanoyl, anteiso-C17)			1-anteisoheptadecanoyl-sn-glycerol 3-phosphate (14-methyl-hexadecanoyl, anteiso-C17)				1-anteisoheptadecanoyl-sn-glycerol 3-phosphate (14-methyl-hexadecanoyl, anteiso-C17)	1-anteisoheptadecanoyl-sn-glycerol 3-phosphate (14-methyl-hexadecanoyl, anteiso-C17)	1-anteisoheptadecanoyl-sn-glycerol 3-phosphate (14-methyl-hexadecanoyl, anteiso-C17)	1-anteisoheptadecanoyl-sn-glycerol 3-phosphate (14-methyl-hexadecanoyl, anteiso-C17)
1-anteisopentadecanoyl-sn-glycerol 3-phosphate (12-methyl-tetradecanoyl, anteiso-C15)		1-anteisopentadecanoyl-sn-glycerol 3-phosphate (12-methyl-tetradecanoyl, anteiso-C15)	1-anteisopentadecanoyl-sn-glycerol 3-phosphate (12-methyl-tetradecanoyl, anteiso-C15)	1-anteisopentadecanoyl-sn-glycerol 3-phosphate (12-methyl-tetradecanoyl, anteiso-C15)	1-anteisopentadecanoyl-sn-glycerol 3-phosphate (12-methyl-tetradecanoyl, anteiso-C15)	1-anteisopentadecanoyl-sn-glycerol 3-phosphate (12-methyl-tetradecanoyl, anteiso-C15)	1-anteisopentadecanoyl-sn-glycerol 3-phosphate (12-methyl-tetradecanoyl, anteiso-C15)	1-anteisopentadecanoyl-sn-glycerol 3-phosphate (12-methyl-tetradecanoyl, anteiso-C15)	1-anteisopentadecanoyl-sn-glycerol 3-phosphate (12-methyl-tetradecanoyl, anteiso-C15)	1-anteisopentadecanoyl-sn-glycerol 3-phosphate (12-methyl-tetradecanoyl, anteiso-C15)
1-deoxy-D-xylulose 5-phosphate													1-deoxy-D-xylulose 5-phosphate		1-deoxy-D-xylulose 5-phosphate			1-deoxy-D-xylulose 5-phosphate
1D-myo-inositol 1-phosphate(2-)	1D-myo-inositol 1-phosphate(2-)	1D-myo-inositol 1-phosphate(2-)	1D-myo-inositol 1-phosphate(2-)	1D-myo-inositol 1-phosphate(2-)	1D-myo-inositol 1-phosphate(2-)	1D-myo-inositol 1-phosphate(2-)	1D-myo-inositol 1-phosphate(2-)	1D-myo-inositol 1-phosphate(2-)	1D-myo-inositol 1-phosphate(2-)	1D-myo-inositol 1-phosphate(2-)			1D-myo-inositol 1-phosphate(2-)	1D-myo-inositol 1-phosphate(2-)	1D-myo-inositol 1-phosphate(2-)	1D-myo-inositol 1-phosphate(2-)	1D-myo-inositol 1-phosphate(2-)	1D-myo-inositol 1-phosphate(2-)
1D-myo-inositol 3-phosphate(2-)	1D-myo-inositol 3-phosphate(2-)	1D-myo-inositol 3-phosphate(2-)	1D-myo-inositol 3-phosphate(2-)	1D-myo-inositol 3-phosphate(2-)	1D-myo-inositol 3-phosphate(2-)	1D-myo-inositol 3-phosphate(2-)	1D-myo-inositol 3-phosphate(2-)	1D-myo-inositol 3-phosphate(2-)	1D-myo-inositol 3-phosphate(2-)	1D-myo-inositol 3-phosphate(2-)			1D-myo-inositol 3-phosphate(2-)	1D-myo-inositol 3-phosphate(2-)	1D-myo-inositol 3-phosphate(2-)	1D-myo-inositol 3-phosphate(2-)	1D-myo-inositol 3-phosphate(2-)	1D-myo-inositol 3-phosphate(2-)
1D-myo-inositol 4-phosphate(2-)	1D-myo-inositol 4-phosphate(2-)	1D-myo-inositol 4-phosphate(2-)	1D-myo-inositol 4-phosphate(2-)	1D-myo-inositol 4-phosphate(2-)	1D-myo-inositol 4-phosphate(2-)	1D-myo-inositol 4-phosphate(2-)	1D-myo-inositol 4-phosphate(2-)	1D-myo-inositol 4-phosphate(2-)	1D-myo-inositol 4-phosphate(2-)	1D-myo-inositol 4-phosphate(2-)			1D-myo-inositol 4-phosphate(2-)	1D-myo-inositol 4-phosphate(2-)	1D-myo-inositol 4-phosphate(2-)	1D-myo-inositol 4-phosphate(2-)	1D-myo-inositol 4-phosphate(2-)	1D-myo-inositol 4-phosphate(2-)
1-hexadec-9-enoyl-sn-glycerol 3-phosphate		1-hexadec-9-enoyl-sn-glycerol 3-phosphate	1-hexadec-9-enoyl-sn-glycerol 3-phosphate	1-hexadec-9-enoyl-sn-glycerol 3-phosphate	1-hexadec-9-enoyl-sn-glycerol 3-phosphate	1-hexadec-9-enoyl-sn-glycerol 3-phosphate	1-hexadec-9-enoyl-sn-glycerol 3-phosphate	1-hexadec-9-enoyl-sn-glycerol 3-phosphate	1-hexadec-9-enoyl-sn-glycerol 3-phosphate	1-hexadec-9-enoyl-sn-glycerol 3-phosphate
1-hexadecanoyl-sn-glycerol 3-phosphate		1-hexadecanoyl-sn-glycerol 3-phosphate	1-hexadecanoyl-sn-glycerol 3-phosphate	1-hexadecanoyl-sn-glycerol 3-phosphate	1-hexadecanoyl-sn-glycerol 3-phosphate	1-hexadecanoyl-sn-glycerol 3-phosphate	1-hexadecanoyl-sn-glycerol 3-phosphate	1-hexadecanoyl-sn-glycerol 3-phosphate	1-hexadecanoyl-sn-glycerol 3-phosphate	1-hexadecanoyl-sn-glycerol 3-phosphate
1-isoheptadecanoyl-sn-glycerol 3-phosphate (15-methyl-hexadecanoyl, iso-C17)			1-isoheptadecanoyl-sn-glycerol 3-phosphate (15-methyl-hexadecanoyl, iso-C17)				1-isoheptadecanoyl-sn-glycerol 3-phosphate (15-methyl-hexadecanoyl, iso-C17)	1-isoheptadecanoyl-sn-glycerol 3-phosphate (15-methyl-hexadecanoyl, iso-C17)	1-isoheptadecanoyl-sn-glycerol 3-phosphate (15-methyl-hexadecanoyl, iso-C17)	1-isoheptadecanoyl-sn-glycerol 3-phosphate (15-methyl-hexadecanoyl, iso-C17)
1-isohexadecanoyl-sn-glycerol 3-phosphate (14-methyl-pentadecanoyl, iso-C16)		1-isohexadecanoyl-sn-glycerol 3-phosphate (14-methyl-pentadecanoyl, iso-C16)	1-isohexadecanoyl-sn-glycerol 3-phosphate (14-methyl-pentadecanoyl, iso-C16)	1-isohexadecanoyl-sn-glycerol 3-phosphate (14-methyl-pentadecanoyl, iso-C16)	1-isohexadecanoyl-sn-glycerol 3-phosphate (14-methyl-pentadecanoyl, iso-C16)	1-isohexadecanoyl-sn-glycerol 3-phosphate (14-methyl-pentadecanoyl, iso-C16)	1-isohexadecanoyl-sn-glycerol 3-phosphate (14-methyl-pentadecanoyl, iso-C16)	1-isohexadecanoyl-sn-glycerol 3-phosphate (14-methyl-pentadecanoyl, iso-C16)	1-isohexadecanoyl-sn-glycerol 3-phosphate (14-methyl-pentadecanoyl, iso-C16)	1-isohexadecanoyl-sn-glycerol 3-phosphate (14-methyl-pentadecanoyl, iso-C16)
1-isopentadecanoyl-sn-glycerol 3-phosphate (13-methyl-tetradecanoyl, iso-C15)		1-isopentadecanoyl-sn-glycerol 3-phosphate (13-methyl-tetradecanoyl, iso-C15)	1-isopentadecanoyl-sn-glycerol 3-phosphate (13-methyl-tetradecanoyl, iso-C15)	1-isopentadecanoyl-sn-glycerol 3-phosphate (13-methyl-tetradecanoyl, iso-C15)	1-isopentadecanoyl-sn-glycerol 3-phosphate (13-methyl-tetradecanoyl, iso-C15)	1-isopentadecanoyl-sn-glycerol 3-phosphate (13-methyl-tetradecanoyl, iso-C15)	1-isopentadecanoyl-sn-glycerol 3-phosphate (13-methyl-tetradecanoyl, iso-C15)	1-isopentadecanoyl-sn-glycerol 3-phosphate (13-methyl-tetradecanoyl, iso-C15)	1-isopentadecanoyl-sn-glycerol 3-phosphate (13-methyl-tetradecanoyl, iso-C15)	1-isopentadecanoyl-sn-glycerol 3-phosphate (13-methyl-tetradecanoyl, iso-C15)
1-isotetradecanoyl-sn-glycerol 3-phosphate (12-methyl-tridecanoyl, iso-C14)		1-isotetradecanoyl-sn-glycerol 3-phosphate (12-methyl-tridecanoyl, iso-C14)	1-isotetradecanoyl-sn-glycerol 3-phosphate (12-methyl-tridecanoyl, iso-C14)	1-isotetradecanoyl-sn-glycerol 3-phosphate (12-methyl-tridecanoyl, iso-C14)	1-isotetradecanoyl-sn-glycerol 3-phosphate (12-methyl-tridecanoyl, iso-C14)	1-isotetradecanoyl-sn-glycerol 3-phosphate (12-methyl-tridecanoyl, iso-C14)	1-isotetradecanoyl-sn-glycerol 3-phosphate (12-methyl-tridecanoyl, iso-C14)	1-isotetradecanoyl-sn-glycerol 3-phosphate (12-methyl-tridecanoyl, iso-C14)	1-isotetradecanoyl-sn-glycerol 3-phosphate (12-methyl-tridecanoyl, iso-C14)	1-isotetradecanoyl-sn-glycerol 3-phosphate (12-methyl-tridecanoyl, iso-C14)
1-octadec-11-enoyl-sn-glycerol 3-phosphate		1-octadec-11-enoyl-sn-glycerol 3-phosphate	1-octadec-11-enoyl-sn-glycerol 3-phosphate	1-octadec-11-enoyl-sn-glycerol 3-phosphate	1-octadec-11-enoyl-sn-glycerol 3-phosphate	1-octadec-11-enoyl-sn-glycerol 3-phosphate	1-octadec-11-enoyl-sn-glycerol 3-phosphate	1-octadec-11-enoyl-sn-glycerol 3-phosphate	1-octadec-11-enoyl-sn-glycerol 3-phosphate	1-octadec-11-enoyl-sn-glycerol 3-phosphate
1-octadecanoyl-sn-glycerol 3-phosphate							1-octadecanoyl-sn-glycerol 3-phosphate	1-octadecanoyl-sn-glycerol 3-phosphate	1-octadecanoyl-sn-glycerol 3-phosphate	1-octadecanoyl-sn-glycerol 3-phosphate
1-Pyrroline-4-hydroxy-2-carboxylate											1-Pyrroline-4-hydroxy-2-carboxylate
1-tetradec-7-enoyl-sn-glycerol 3-phosphate		1-tetradec-7-enoyl-sn-glycerol 3-phosphate	1-tetradec-7-enoyl-sn-glycerol 3-phosphate	1-tetradec-7-enoyl-sn-glycerol 3-phosphate	1-tetradec-7-enoyl-sn-glycerol 3-phosphate	1-tetradec-7-enoyl-sn-glycerol 3-phosphate	1-tetradec-7-enoyl-sn-glycerol 3-phosphate	1-tetradec-7-enoyl-sn-glycerol 3-phosphate	1-tetradec-7-enoyl-sn-glycerol 3-phosphate	1-tetradec-7-enoyl-sn-glycerol 3-phosphate
1-tetradecanoyl-sn-glycerol 3-phosphate		1-tetradecanoyl-sn-glycerol 3-phosphate		1-tetradecanoyl-sn-glycerol 3-phosphate	1-tetradecanoyl-sn-glycerol 3-phosphate	1-tetradecanoyl-sn-glycerol 3-phosphate	1-tetradecanoyl-sn-glycerol 3-phosphate	1-tetradecanoyl-sn-glycerol 3-phosphate	1-tetradecanoyl-sn-glycerol 3-phosphate	1-tetradecanoyl-sn-glycerol 3-phosphate
2,3-Cyclic AMP					2,3-Cyclic AMP			2,3-Cyclic AMP	2,3-Cyclic AMP		2,3-Cyclic AMP	2,3-Cyclic AMP	2,3-Cyclic AMP		2,3-Cyclic AMP	2,3-Cyclic AMP		2,3-Cyclic AMP
2,3-Cyclic CMP					2,3-Cyclic CMP			2,3-Cyclic CMP	2,3-Cyclic CMP		2,3-Cyclic CMP	2,3-Cyclic CMP	2,3-Cyclic CMP		2,3-Cyclic CMP	2,3-Cyclic CMP		2,3-Cyclic CMP
2,3-Cyclic GMP					2,3-Cyclic GMP			2,3-Cyclic GMP	2,3-Cyclic GMP		2,3-Cyclic GMP	2,3-Cyclic GMP	2,3-Cyclic GMP		2,3-Cyclic GMP	2,3-Cyclic GMP		2,3-Cyclic GMP
2',3'-cyclic UMP(1-)					2',3'-cyclic UMP(1-)			2',3'-cyclic UMP(1-)	2',3'-cyclic UMP(1-)		2',3'-cyclic UMP(1-)	2',3'-cyclic UMP(1-)	2',3'-cyclic UMP(1-)		2',3'-cyclic UMP(1-)	2',3'-cyclic UMP(1-)		2',3'-cyclic UMP(1-)
2,5-Diamino-6-hydroxy-4-(5-phosphoribosylamino)-pyrimidine		2,5-Diamino-6-hydroxy-4-(5-phosphoribosylamino)-pyrimidine					2,5-Diamino-6-hydroxy-4-(5-phosphoribosylamino)-pyrimidine		2,5-Diamino-6-hydroxy-4-(5-phosphoribosylamino)-pyrimidine	2,5-Diamino-6-hydroxy-4-(5-phosphoribosylamino)-pyrimidine
2-Acyl-sn-glycero-3-phosphoethanolamine (n-C12:0)		2-Acyl-sn-glycero-3-phosphoethanolamine (n-C12:0)	2-Acyl-sn-glycero-3-phosphoethanolamine (n-C12:0)	2-Acyl-sn-glycero-3-phosphoethanolamine (n-C12:0)	2-Acyl-sn-glycero-3-phosphoethanolamine (n-C12:0)	2-Acyl-sn-glycero-3-phosphoethanolamine (n-C12:0)	2-Acyl-sn-glycero-3-phosphoethanolamine (n-C12:0)	2-Acyl-sn-glycero-3-phosphoethanolamine (n-C12:0)	2-Acyl-sn-glycero-3-phosphoethanolamine (n-C12:0)	2-Acyl-sn-glycero-3-phosphoethanolamine (n-C12:0)	2-Acyl-sn-glycero-3-phosphoethanolamine (n-C12:0)			2-Acyl-sn-glycero-3-phosphoethanolamine (n-C12:0)		2-Acyl-sn-glycero-3-phosphoethanolamine (n-C12:0)	2-Acyl-sn-glycero-3-phosphoethanolamine (n-C12:0)
2-Acyl-sn-glycero-3-phosphoethanolamine (n-C14:0)		2-Acyl-sn-glycero-3-phosphoethanolamine (n-C14:0)	2-Acyl-sn-glycero-3-phosphoethanolamine (n-C14:0)	2-Acyl-sn-glycero-3-phosphoethanolamine (n-C14:0)	2-Acyl-sn-glycero-3-phosphoethanolamine (n-C14:0)	2-Acyl-sn-glycero-3-phosphoethanolamine (n-C14:0)	2-Acyl-sn-glycero-3-phosphoethanolamine (n-C14:0)	2-Acyl-sn-glycero-3-phosphoethanolamine (n-C14:0)	2-Acyl-sn-glycero-3-phosphoethanolamine (n-C14:0)	2-Acyl-sn-glycero-3-phosphoethanolamine (n-C14:0)	2-Acyl-sn-glycero-3-phosphoethanolamine (n-C14:0)			2-Acyl-sn-glycero-3-phosphoethanolamine (n-C14:0)		2-Acyl-sn-glycero-3-phosphoethanolamine (n-C14:0)	2-Acyl-sn-glycero-3-phosphoethanolamine (n-C14:0)
2-Acyl-sn-glycero-3-phosphoethanolamine (n-C14:1)		2-Acyl-sn-glycero-3-phosphoethanolamine (n-C14:1)	2-Acyl-sn-glycero-3-phosphoethanolamine (n-C14:1)	2-Acyl-sn-glycero-3-phosphoethanolamine (n-C14:1)	2-Acyl-sn-glycero-3-phosphoethanolamine (n-C14:1)	2-Acyl-sn-glycero-3-phosphoethanolamine (n-C14:1)	2-Acyl-sn-glycero-3-phosphoethanolamine (n-C14:1)	2-Acyl-sn-glycero-3-phosphoethanolamine (n-C14:1)	2-Acyl-sn-glycero-3-phosphoethanolamine (n-C14:1)	2-Acyl-sn-glycero-3-phosphoethanolamine (n-C14:1)	2-Acyl-sn-glycero-3-phosphoethanolamine (n-C14:1)			2-Acyl-sn-glycero-3-phosphoethanolamine (n-C14:1)		2-Acyl-sn-glycero-3-phosphoethanolamine (n-C14:1)	2-Acyl-sn-glycero-3-phosphoethanolamine (n-C14:1)
2-Acyl-sn-glycero-3-phosphoethanolamine (n-C16:0)		2-Acyl-sn-glycero-3-phosphoethanolamine (n-C16:0)	2-Acyl-sn-glycero-3-phosphoethanolamine (n-C16:0)	2-Acyl-sn-glycero-3-phosphoethanolamine (n-C16:0)	2-Acyl-sn-glycero-3-phosphoethanolamine (n-C16:0)	2-Acyl-sn-glycero-3-phosphoethanolamine (n-C16:0)	2-Acyl-sn-glycero-3-phosphoethanolamine (n-C16:0)	2-Acyl-sn-glycero-3-phosphoethanolamine (n-C16:0)	2-Acyl-sn-glycero-3-phosphoethanolamine (n-C16:0)	2-Acyl-sn-glycero-3-phosphoethanolamine (n-C16:0)	2-Acyl-sn-glycero-3-phosphoethanolamine (n-C16:0)			2-Acyl-sn-glycero-3-phosphoethanolamine (n-C16:0)		2-Acyl-sn-glycero-3-phosphoethanolamine (n-C16:0)	2-Acyl-sn-glycero-3-phosphoethanolamine (n-C16:0)
2-Acyl-sn-glycero-3-phosphoethanolamine (n-C16:1)		2-Acyl-sn-glycero-3-phosphoethanolamine (n-C16:1)	2-Acyl-sn-glycero-3-phosphoethanolamine (n-C16:1)	2-Acyl-sn-glycero-3-phosphoethanolamine (n-C16:1)	2-Acyl-sn-glycero-3-phosphoethanolamine (n-C16:1)	2-Acyl-sn-glycero-3-phosphoethanolamine (n-C16:1)	2-Acyl-sn-glycero-3-phosphoethanolamine (n-C16:1)	2-Acyl-sn-glycero-3-phosphoethanolamine (n-C16:1)	2-Acyl-sn-glycero-3-phosphoethanolamine (n-C16:1)	2-Acyl-sn-glycero-3-phosphoethanolamine (n-C16:1)	2-Acyl-sn-glycero-3-phosphoethanolamine (n-C16:1)			2-Acyl-sn-glycero-3-phosphoethanolamine (n-C16:1)		2-Acyl-sn-glycero-3-phosphoethanolamine (n-C16:1)	2-Acyl-sn-glycero-3-phosphoethanolamine (n-C16:1)
2-Acyl-sn-glycero-3-phosphoethanolamine (n-C18:0)		2-Acyl-sn-glycero-3-phosphoethanolamine (n-C18:0)	2-Acyl-sn-glycero-3-phosphoethanolamine (n-C18:0)	2-Acyl-sn-glycero-3-phosphoethanolamine (n-C18:0)	2-Acyl-sn-glycero-3-phosphoethanolamine (n-C18:0)	2-Acyl-sn-glycero-3-phosphoethanolamine (n-C18:0)	2-Acyl-sn-glycero-3-phosphoethanolamine (n-C18:0)	2-Acyl-sn-glycero-3-phosphoethanolamine (n-C18:0)	2-Acyl-sn-glycero-3-phosphoethanolamine (n-C18:0)	2-Acyl-sn-glycero-3-phosphoethanolamine (n-C18:0)	2-Acyl-sn-glycero-3-phosphoethanolamine (n-C18:0)			2-Acyl-sn-glycero-3-phosphoethanolamine (n-C18:0)		2-Acyl-sn-glycero-3-phosphoethanolamine (n-C18:0)	2-Acyl-sn-glycero-3-phosphoethanolamine (n-C18:0)
2-Acyl-sn-glycero-3-phosphoethanolamine (n-C18:1)		2-Acyl-sn-glycero-3-phosphoethanolamine (n-C18:1)	2-Acyl-sn-glycero-3-phosphoethanolamine (n-C18:1)	2-Acyl-sn-glycero-3-phosphoethanolamine (n-C18:1)	2-Acyl-sn-glycero-3-phosphoethanolamine (n-C18:1)	2-Acyl-sn-glycero-3-phosphoethanolamine (n-C18:1)	2-Acyl-sn-glycero-3-phosphoethanolamine (n-C18:1)	2-Acyl-sn-glycero-3-phosphoethanolamine (n-C18:1)	2-Acyl-sn-glycero-3-phosphoethanolamine (n-C18:1)	2-Acyl-sn-glycero-3-phosphoethanolamine (n-C18:1)	2-Acyl-sn-glycero-3-phosphoethanolamine (n-C18:1)			2-Acyl-sn-glycero-3-phosphoethanolamine (n-C18:1)		2-Acyl-sn-glycero-3-phosphoethanolamine (n-C18:1)	2-Acyl-sn-glycero-3-phosphoethanolamine (n-C18:1)
2-Acyl-sn-glycero-3-phosphoglycerol (n-C12:0)		2-Acyl-sn-glycero-3-phosphoglycerol (n-C12:0)	2-Acyl-sn-glycero-3-phosphoglycerol (n-C12:0)	2-Acyl-sn-glycero-3-phosphoglycerol (n-C12:0)	2-Acyl-sn-glycero-3-phosphoglycerol (n-C12:0)	2-Acyl-sn-glycero-3-phosphoglycerol (n-C12:0)	2-Acyl-sn-glycero-3-phosphoglycerol (n-C12:0)	2-Acyl-sn-glycero-3-phosphoglycerol (n-C12:0)	2-Acyl-sn-glycero-3-phosphoglycerol (n-C12:0)	2-Acyl-sn-glycero-3-phosphoglycerol (n-C12:0)	2-Acyl-sn-glycero-3-phosphoglycerol (n-C12:0)			2-Acyl-sn-glycero-3-phosphoglycerol (n-C12:0)		2-Acyl-sn-glycero-3-phosphoglycerol (n-C12:0)	2-Acyl-sn-glycero-3-phosphoglycerol (n-C12:0)
2-Acyl-sn-glycero-3-phosphoglycerol (n-C14:0)		2-Acyl-sn-glycero-3-phosphoglycerol (n-C14:0)	2-Acyl-sn-glycero-3-phosphoglycerol (n-C14:0)	2-Acyl-sn-glycero-3-phosphoglycerol (n-C14:0)	2-Acyl-sn-glycero-3-phosphoglycerol (n-C14:0)	2-Acyl-sn-glycero-3-phosphoglycerol (n-C14:0)	2-Acyl-sn-glycero-3-phosphoglycerol (n-C14:0)	2-Acyl-sn-glycero-3-phosphoglycerol (n-C14:0)	2-Acyl-sn-glycero-3-phosphoglycerol (n-C14:0)	2-Acyl-sn-glycero-3-phosphoglycerol (n-C14:0)	2-Acyl-sn-glycero-3-phosphoglycerol (n-C14:0)			2-Acyl-sn-glycero-3-phosphoglycerol (n-C14:0)		2-Acyl-sn-glycero-3-phosphoglycerol (n-C14:0)	2-Acyl-sn-glycero-3-phosphoglycerol (n-C14:0)
2-Acyl-sn-glycero-3-phosphoglycerol (n-C14:1)		2-Acyl-sn-glycero-3-phosphoglycerol (n-C14:1)	2-Acyl-sn-glycero-3-phosphoglycerol (n-C14:1)	2-Acyl-sn-glycero-3-phosphoglycerol (n-C14:1)	2-Acyl-sn-glycero-3-phosphoglycerol (n-C14:1)	2-Acyl-sn-glycero-3-phosphoglycerol (n-C14:1)	2-Acyl-sn-glycero-3-phosphoglycerol (n-C14:1)	2-Acyl-sn-glycero-3-phosphoglycerol (n-C14:1)	2-Acyl-sn-glycero-3-phosphoglycerol (n-C14:1)	2-Acyl-sn-glycero-3-phosphoglycerol (n-C14:1)	2-Acyl-sn-glycero-3-phosphoglycerol (n-C14:1)			2-Acyl-sn-glycero-3-phosphoglycerol (n-C14:1)		2-Acyl-sn-glycero-3-phosphoglycerol (n-C14:1)	2-Acyl-sn-glycero-3-phosphoglycerol (n-C14:1)
2-Acyl-sn-glycero-3-phosphoglycerol (n-C16:0)		2-Acyl-sn-glycero-3-phosphoglycerol (n-C16:0)	2-Acyl-sn-glycero-3-phosphoglycerol (n-C16:0)	2-Acyl-sn-glycero-3-phosphoglycerol (n-C16:0)	2-Acyl-sn-glycero-3-phosphoglycerol (n-C16:0)	2-Acyl-sn-glycero-3-phosphoglycerol (n-C16:0)	2-Acyl-sn-glycero-3-phosphoglycerol (n-C16:0)	2-Acyl-sn-glycero-3-phosphoglycerol (n-C16:0)	2-Acyl-sn-glycero-3-phosphoglycerol (n-C16:0)	2-Acyl-sn-glycero-3-phosphoglycerol (n-C16:0)	2-Acyl-sn-glycero-3-phosphoglycerol (n-C16:0)			2-Acyl-sn-glycero-3-phosphoglycerol (n-C16:0)		2-Acyl-sn-glycero-3-phosphoglycerol (n-C16:0)	2-Acyl-sn-glycero-3-phosphoglycerol (n-C16:0)
2-Acyl-sn-glycero-3-phosphoglycerol (n-C16:1)		2-Acyl-sn-glycero-3-phosphoglycerol (n-C16:1)	2-Acyl-sn-glycero-3-phosphoglycerol (n-C16:1)	2-Acyl-sn-glycero-3-phosphoglycerol (n-C16:1)	2-Acyl-sn-glycero-3-phosphoglycerol (n-C16:1)	2-Acyl-sn-glycero-3-phosphoglycerol (n-C16:1)	2-Acyl-sn-glycero-3-phosphoglycerol (n-C16:1)	2-Acyl-sn-glycero-3-phosphoglycerol (n-C16:1)	2-Acyl-sn-glycero-3-phosphoglycerol (n-C16:1)	2-Acyl-sn-glycero-3-phosphoglycerol (n-C16:1)	2-Acyl-sn-glycero-3-phosphoglycerol (n-C16:1)			2-Acyl-sn-glycero-3-phosphoglycerol (n-C16:1)		2-Acyl-sn-glycero-3-phosphoglycerol (n-C16:1)	2-Acyl-sn-glycero-3-phosphoglycerol (n-C16:1)
2-Acyl-sn-glycero-3-phosphoglycerol (n-C18:0)		2-Acyl-sn-glycero-3-phosphoglycerol (n-C18:0)	2-Acyl-sn-glycero-3-phosphoglycerol (n-C18:0)	2-Acyl-sn-glycero-3-phosphoglycerol (n-C18:0)	2-Acyl-sn-glycero-3-phosphoglycerol (n-C18:0)	2-Acyl-sn-glycero-3-phosphoglycerol (n-C18:0)	2-Acyl-sn-glycero-3-phosphoglycerol (n-C18:0)	2-Acyl-sn-glycero-3-phosphoglycerol (n-C18:0)	2-Acyl-sn-glycero-3-phosphoglycerol (n-C18:0)	2-Acyl-sn-glycero-3-phosphoglycerol (n-C18:0)	2-Acyl-sn-glycero-3-phosphoglycerol (n-C18:0)			2-Acyl-sn-glycero-3-phosphoglycerol (n-C18:0)		2-Acyl-sn-glycero-3-phosphoglycerol (n-C18:0)	2-Acyl-sn-glycero-3-phosphoglycerol (n-C18:0)
2-Acyl-sn-glycero-3-phosphoglycerol (n-C18:1)		2-Acyl-sn-glycero-3-phosphoglycerol (n-C18:1)	2-Acyl-sn-glycero-3-phosphoglycerol (n-C18:1)	2-Acyl-sn-glycero-3-phosphoglycerol (n-C18:1)	2-Acyl-sn-glycero-3-phosphoglycerol (n-C18:1)	2-Acyl-sn-glycero-3-phosphoglycerol (n-C18:1)	2-Acyl-sn-glycero-3-phosphoglycerol (n-C18:1)	2-Acyl-sn-glycero-3-phosphoglycerol (n-C18:1)	2-Acyl-sn-glycero-3-phosphoglycerol (n-C18:1)	2-Acyl-sn-glycero-3-phosphoglycerol (n-C18:1)	2-Acyl-sn-glycero-3-phosphoglycerol (n-C18:1)			2-Acyl-sn-glycero-3-phosphoglycerol (n-C18:1)		2-Acyl-sn-glycero-3-phosphoglycerol (n-C18:1)	2-Acyl-sn-glycero-3-phosphoglycerol (n-C18:1)
2-Amino-3-oxo-4-phosphonooxybutyrate			2-Amino-3-oxo-4-phosphonooxybutyrate				2-Amino-3-oxo-4-phosphonooxybutyrate	2-Amino-3-oxo-4-phosphonooxybutyrate	2-Amino-3-oxo-4-phosphonooxybutyrate	2-Amino-3-oxo-4-phosphonooxybutyrate			2-Amino-3-oxo-4-phosphonooxybutyrate		2-Amino-3-oxo-4-phosphonooxybutyrate	2-Amino-3-oxo-4-phosphonooxybutyrate	2-Amino-3-oxo-4-phosphonooxybutyrate
2-Amino-4-hydroxy-6-hydroxymethyl-7,8-dihydropteridine	2-Amino-4-hydroxy-6-hydroxymethyl-7,8-dihydropteridine
2-Amino-4-hydroxy-6-hydroxymethyl-7,8-dihydropteridine diphosphate		2-Amino-4-hydroxy-6-hydroxymethyl-7,8-dihydropteridine diphosphate
2-Aminoethylphosphonate																2-Aminoethylphosphonate
2-Carboxy-2,5-dihydro-5-oxofuran-2-acetate	2-Carboxy-2,5-dihydro-5-oxofuran-2-acetate	2-Carboxy-2,5-dihydro-5-oxofuran-2-acetate	2-Carboxy-2,5-dihydro-5-oxofuran-2-acetate	2-Carboxy-2,5-dihydro-5-oxofuran-2-acetate	2-Carboxy-2,5-dihydro-5-oxofuran-2-acetate	2-Carboxy-2,5-dihydro-5-oxofuran-2-acetate	2-Carboxy-2,5-dihydro-5-oxofuran-2-acetate		2-Carboxy-2,5-dihydro-5-oxofuran-2-acetate	2-Carboxy-2,5-dihydro-5-oxofuran-2-acetate		2-Carboxy-2,5-dihydro-5-oxofuran-2-acetate	2-Carboxy-2,5-dihydro-5-oxofuran-2-acetate	2-Carboxy-2,5-dihydro-5-oxofuran-2-acetate	2-Carboxy-2,5-dihydro-5-oxofuran-2-acetate	2-Carboxy-2,5-dihydro-5-oxofuran-2-acetate		2-Carboxy-2,5-dihydro-5-oxofuran-2-acetate
2-C-methyl-D-erythritol 4-phosphate																2-C-methyl-D-erythritol 4-phosphate	2-C-methyl-D-erythritol 4-phosphate
2-Dehydro-3-deoxy-D-gluconate			2-Dehydro-3-deoxy-D-gluconate										2-Dehydro-3-deoxy-D-gluconate
2-Dehydro-3-deoxy-D-gluconate 6-phosphate																2-Dehydro-3-deoxy-D-gluconate 6-phosphate
2-Dehydropantoate		2-Dehydropantoate	2-Dehydropantoate	2-Dehydropantoate	2-Dehydropantoate	2-Dehydropantoate	2-Dehydropantoate	2-Dehydropantoate	2-Dehydropantoate	2-Dehydropantoate			2-Dehydropantoate	2-Dehydropantoate	2-Dehydropantoate		2-Dehydropantoate
2-Demethylmenaquinone 8													2-Demethylmenaquinone 8			2-Demethylmenaquinone 8	2-Demethylmenaquinone 8
2-deoxyadenosine	2-deoxyadenosine		2-deoxyadenosine									2-deoxyadenosine	2-deoxyadenosine	2-deoxyadenosine	2-deoxyadenosine	2-deoxyadenosine		2-deoxyadenosine
2-deoxy-D-ribose	2-deoxy-D-ribose	2-deoxy-D-ribose	2-deoxy-D-ribose	2-deoxy-D-ribose		2-deoxy-D-ribose	2-deoxy-D-ribose	2-deoxy-D-ribose	2-deoxy-D-ribose	2-deoxy-D-ribose		2-deoxy-D-ribose	2-deoxy-D-ribose	2-deoxy-D-ribose	2-deoxy-D-ribose	2-deoxy-D-ribose	2-deoxy-D-ribose	2-deoxy-D-ribose
2-dodecanoyl-sn-glycerol 3-phosphate		2-dodecanoyl-sn-glycerol 3-phosphate	2-dodecanoyl-sn-glycerol 3-phosphate	2-dodecanoyl-sn-glycerol 3-phosphate	2-dodecanoyl-sn-glycerol 3-phosphate	2-dodecanoyl-sn-glycerol 3-phosphate	2-dodecanoyl-sn-glycerol 3-phosphate	2-dodecanoyl-sn-glycerol 3-phosphate	2-dodecanoyl-sn-glycerol 3-phosphate	2-dodecanoyl-sn-glycerol 3-phosphate	2-dodecanoyl-sn-glycerol 3-phosphate			2-dodecanoyl-sn-glycerol 3-phosphate		2-dodecanoyl-sn-glycerol 3-phosphate	2-dodecanoyl-sn-glycerol 3-phosphate
2-hexadec-9-enoyl-sn-glycerol 3-phosphate		2-hexadec-9-enoyl-sn-glycerol 3-phosphate	2-hexadec-9-enoyl-sn-glycerol 3-phosphate	2-hexadec-9-enoyl-sn-glycerol 3-phosphate	2-hexadec-9-enoyl-sn-glycerol 3-phosphate	2-hexadec-9-enoyl-sn-glycerol 3-phosphate	2-hexadec-9-enoyl-sn-glycerol 3-phosphate	2-hexadec-9-enoyl-sn-glycerol 3-phosphate	2-hexadec-9-enoyl-sn-glycerol 3-phosphate	2-hexadec-9-enoyl-sn-glycerol 3-phosphate	2-hexadec-9-enoyl-sn-glycerol 3-phosphate			2-hexadec-9-enoyl-sn-glycerol 3-phosphate		2-hexadec-9-enoyl-sn-glycerol 3-phosphate	2-hexadec-9-enoyl-sn-glycerol 3-phosphate
2-hexadecanoyl-sn-glycerol 3-phosphate		2-hexadecanoyl-sn-glycerol 3-phosphate	2-hexadecanoyl-sn-glycerol 3-phosphate	2-hexadecanoyl-sn-glycerol 3-phosphate	2-hexadecanoyl-sn-glycerol 3-phosphate	2-hexadecanoyl-sn-glycerol 3-phosphate	2-hexadecanoyl-sn-glycerol 3-phosphate	2-hexadecanoyl-sn-glycerol 3-phosphate	2-hexadecanoyl-sn-glycerol 3-phosphate	2-hexadecanoyl-sn-glycerol 3-phosphate	2-hexadecanoyl-sn-glycerol 3-phosphate			2-hexadecanoyl-sn-glycerol 3-phosphate		2-hexadecanoyl-sn-glycerol 3-phosphate	2-hexadecanoyl-sn-glycerol 3-phosphate
2-Hydroxy-3-oxopropanoate	2-Hydroxy-3-oxopropanoate												2-Hydroxy-3-oxopropanoate	2-Hydroxy-3-oxopropanoate	2-Hydroxy-3-oxopropanoate			2-Hydroxy-3-oxopropanoate
2-Hydroxybutyrate											2-Hydroxybutyrate
2-Inosose																2-Inosose
2-keto-4-methylthiobutyrate														2-keto-4-methylthiobutyrate		2-keto-4-methylthiobutyrate	2-keto-4-methylthiobutyrate	2-keto-4-methylthiobutyrate
2-methyl-3-oxopropanoate													2-methyl-3-oxopropanoate					2-methyl-3-oxopropanoate
2-Methyl-4-amino-5-hydroxymethylpyrimidine diphosphate		2-Methyl-4-amino-5-hydroxymethylpyrimidine diphosphate												2-Methyl-4-amino-5-hydroxymethylpyrimidine diphosphate
2-methylacetoacetyl-CoA(4-)											2-methylacetoacetyl-CoA(4-)	2-methylacetoacetyl-CoA(4-)	2-methylacetoacetyl-CoA(4-)		2-methylacetoacetyl-CoA(4-)			2-methylacetoacetyl-CoA(4-)
2-methylbutanoyl-CoA(4-)													2-methylbutanoyl-CoA(4-)		2-methylbutanoyl-CoA(4-)	2-methylbutanoyl-CoA(4-)	2-methylbutanoyl-CoA(4-)
2-octadec-11-enoyl-sn-glycerol 3-phosphate		2-octadec-11-enoyl-sn-glycerol 3-phosphate	2-octadec-11-enoyl-sn-glycerol 3-phosphate	2-octadec-11-enoyl-sn-glycerol 3-phosphate	2-octadec-11-enoyl-sn-glycerol 3-phosphate	2-octadec-11-enoyl-sn-glycerol 3-phosphate	2-octadec-11-enoyl-sn-glycerol 3-phosphate	2-octadec-11-enoyl-sn-glycerol 3-phosphate	2-octadec-11-enoyl-sn-glycerol 3-phosphate	2-octadec-11-enoyl-sn-glycerol 3-phosphate	2-octadec-11-enoyl-sn-glycerol 3-phosphate			2-octadec-11-enoyl-sn-glycerol 3-phosphate		2-octadec-11-enoyl-sn-glycerol 3-phosphate	2-octadec-11-enoyl-sn-glycerol 3-phosphate
2-octadecanoyl-sn-glycerol 3-phosphate		2-octadecanoyl-sn-glycerol 3-phosphate	2-octadecanoyl-sn-glycerol 3-phosphate	2-octadecanoyl-sn-glycerol 3-phosphate	2-octadecanoyl-sn-glycerol 3-phosphate	2-octadecanoyl-sn-glycerol 3-phosphate	2-octadecanoyl-sn-glycerol 3-phosphate	2-octadecanoyl-sn-glycerol 3-phosphate	2-octadecanoyl-sn-glycerol 3-phosphate	2-octadecanoyl-sn-glycerol 3-phosphate	2-octadecanoyl-sn-glycerol 3-phosphate			2-octadecanoyl-sn-glycerol 3-phosphate		2-octadecanoyl-sn-glycerol 3-phosphate	2-octadecanoyl-sn-glycerol 3-phosphate
2-Octaprenyl-6-methoxy-1,4-benzoquinone													2-Octaprenyl-6-methoxy-1,4-benzoquinone		2-Octaprenyl-6-methoxy-1,4-benzoquinone	2-Octaprenyl-6-methoxy-1,4-benzoquinone	2-Octaprenyl-6-methoxy-1,4-benzoquinone	2-Octaprenyl-6-methoxy-1,4-benzoquinone
2-Octaprenyl-6-methoxyphenol												2-Octaprenyl-6-methoxyphenol		2-Octaprenyl-6-methoxyphenol				2-Octaprenyl-6-methoxyphenol
2-Octaprenylphenol			2-Octaprenylphenol				2-Octaprenylphenol		2-Octaprenylphenol	2-Octaprenylphenol		2-Octaprenylphenol		2-Octaprenylphenol			2-Octaprenylphenol
2-Oxo-3-hydroxy-4-phosphobutanoate	2-Oxo-3-hydroxy-4-phosphobutanoate	2-Oxo-3-hydroxy-4-phosphobutanoate	2-Oxo-3-hydroxy-4-phosphobutanoate	2-Oxo-3-hydroxy-4-phosphobutanoate	2-Oxo-3-hydroxy-4-phosphobutanoate	2-Oxo-3-hydroxy-4-phosphobutanoate	2-Oxo-3-hydroxy-4-phosphobutanoate	2-Oxo-3-hydroxy-4-phosphobutanoate	2-Oxo-3-hydroxy-4-phosphobutanoate	2-Oxo-3-hydroxy-4-phosphobutanoate						2-Oxo-3-hydroxy-4-phosphobutanoate
2-Oxobutanoate	2-Oxobutanoate		2-Oxobutanoate											2-Oxobutanoate
2-Oxoglutarate																2-Oxoglutarate
2-Phenylacetamide	2-Phenylacetamide													2-Phenylacetamide		2-Phenylacetamide	2-Phenylacetamide	2-Phenylacetamide
2-phosphonatoglycolate(3-)	2-phosphonatoglycolate(3-)	2-phosphonatoglycolate(3-)	2-phosphonatoglycolate(3-)	2-phosphonatoglycolate(3-)	2-phosphonatoglycolate(3-)	2-phosphonatoglycolate(3-)	2-phosphonatoglycolate(3-)	2-phosphonatoglycolate(3-)	2-phosphonatoglycolate(3-)	2-phosphonatoglycolate(3-)	2-phosphonatoglycolate(3-)		2-phosphonatoglycolate(3-)		2-phosphonatoglycolate(3-)	2-phosphonatoglycolate(3-)		2-phosphonatoglycolate(3-)
2-Succinyl-6-hydroxy-2,4-cyclohexadiene-1-carboxylate														2-Succinyl-6-hydroxy-2,4-cyclohexadiene-1-carboxylate	2-Succinyl-6-hydroxy-2,4-cyclohexadiene-1-carboxylate			2-Succinyl-6-hydroxy-2,4-cyclohexadiene-1-carboxylate
2-tetradec-7-enoyl-sn-glycerol 3-phosphate		2-tetradec-7-enoyl-sn-glycerol 3-phosphate	2-tetradec-7-enoyl-sn-glycerol 3-phosphate	2-tetradec-7-enoyl-sn-glycerol 3-phosphate	2-tetradec-7-enoyl-sn-glycerol 3-phosphate	2-tetradec-7-enoyl-sn-glycerol 3-phosphate	2-tetradec-7-enoyl-sn-glycerol 3-phosphate	2-tetradec-7-enoyl-sn-glycerol 3-phosphate	2-tetradec-7-enoyl-sn-glycerol 3-phosphate	2-tetradec-7-enoyl-sn-glycerol 3-phosphate	2-tetradec-7-enoyl-sn-glycerol 3-phosphate			2-tetradec-7-enoyl-sn-glycerol 3-phosphate		2-tetradec-7-enoyl-sn-glycerol 3-phosphate	2-tetradec-7-enoyl-sn-glycerol 3-phosphate
2-tetradecanoyl-sn-glycerol 3-phosphate		2-tetradecanoyl-sn-glycerol 3-phosphate	2-tetradecanoyl-sn-glycerol 3-phosphate	2-tetradecanoyl-sn-glycerol 3-phosphate	2-tetradecanoyl-sn-glycerol 3-phosphate	2-tetradecanoyl-sn-glycerol 3-phosphate	2-tetradecanoyl-sn-glycerol 3-phosphate	2-tetradecanoyl-sn-glycerol 3-phosphate	2-tetradecanoyl-sn-glycerol 3-phosphate	2-tetradecanoyl-sn-glycerol 3-phosphate	2-tetradecanoyl-sn-glycerol 3-phosphate			2-tetradecanoyl-sn-glycerol 3-phosphate		2-tetradecanoyl-sn-glycerol 3-phosphate	2-tetradecanoyl-sn-glycerol 3-phosphate
3-(n-Morpholino)Propanesulfonic Acid				3-(n-Morpholino)Propanesulfonic Acid							3-(n-Morpholino)Propanesulfonic Acid		3-(n-Morpholino)Propanesulfonic Acid		3-(n-Morpholino)Propanesulfonic Acid			3-(n-Morpholino)Propanesulfonic Acid
3,4-Dihydroxymandelaldehyde											3,4-Dihydroxymandelaldehyde
3-Amino-2-oxopropyl phosphate	3-Amino-2-oxopropyl phosphate
3-Carboxy-2-hydroxy-4-methylpentanoate	3-Carboxy-2-hydroxy-4-methylpentanoate	3-Carboxy-2-hydroxy-4-methylpentanoate	3-Carboxy-2-hydroxy-4-methylpentanoate	3-Carboxy-2-hydroxy-4-methylpentanoate	3-Carboxy-2-hydroxy-4-methylpentanoate	3-Carboxy-2-hydroxy-4-methylpentanoate	3-Carboxy-2-hydroxy-4-methylpentanoate	3-Carboxy-2-hydroxy-4-methylpentanoate	3-Carboxy-2-hydroxy-4-methylpentanoate	3-Carboxy-2-hydroxy-4-methylpentanoate	3-Carboxy-2-hydroxy-4-methylpentanoate			3-Carboxy-2-hydroxy-4-methylpentanoate
3-Carboxy-4-methyl-2-oxopentanoate													3-Carboxy-4-methyl-2-oxopentanoate		3-Carboxy-4-methyl-2-oxopentanoate	3-Carboxy-4-methyl-2-oxopentanoate	3-Carboxy-4-methyl-2-oxopentanoate
3-Dehydroshikimate													3-Dehydroshikimate		3-Dehydroshikimate			3-Dehydroshikimate
3-Deoxy-D-manno-2-octulosonate											3-Deoxy-D-manno-2-octulosonate
3-hydroxy-2-methylpropanoate									3-hydroxy-2-methylpropanoate	3-hydroxy-2-methylpropanoate				3-hydroxy-2-methylpropanoate			3-hydroxy-2-methylpropanoate
3-Hydroxyphenylacetate																3-Hydroxyphenylacetate
3-Hydroxypropanal																3-Hydroxypropanal	3-Hydroxypropanal
3-hydroxypyruvate											3-hydroxypyruvate	3-hydroxypyruvate	3-hydroxypyruvate		3-hydroxypyruvate	3-hydroxypyruvate		3-hydroxypyruvate
3-Mercaptolactate											3-Mercaptolactate
3-methyl-2-oxopentanoate											3-methyl-2-oxopentanoate
3-Octaprenyl-4-hydroxybenzoate																3-Octaprenyl-4-hydroxybenzoate		3-Octaprenyl-4-hydroxybenzoate
3-Oxodecanoyl-[acyl-carrier protein]		3-Oxodecanoyl-[acyl-carrier protein]			3-Oxodecanoyl-[acyl-carrier protein]	3-Oxodecanoyl-[acyl-carrier protein]	3-Oxodecanoyl-[acyl-carrier protein]	3-Oxodecanoyl-[acyl-carrier protein]	3-Oxodecanoyl-[acyl-carrier protein]	3-Oxodecanoyl-[acyl-carrier protein]		3-Oxodecanoyl-[acyl-carrier protein]
3-Oxodecanoyl-CoA									3-Oxodecanoyl-CoA	3-Oxodecanoyl-CoA
3-Oxododecanoyl-[acyl-carrier protein]		3-Oxododecanoyl-[acyl-carrier protein]			3-Oxododecanoyl-[acyl-carrier protein]	3-Oxododecanoyl-[acyl-carrier protein]	3-Oxododecanoyl-[acyl-carrier protein]	3-Oxododecanoyl-[acyl-carrier protein]	3-Oxododecanoyl-[acyl-carrier protein]	3-Oxododecanoyl-[acyl-carrier protein]		3-Oxododecanoyl-[acyl-carrier protein]
3-Oxododecanoyl-CoA									3-Oxododecanoyl-CoA	3-Oxododecanoyl-CoA
3-Oxohexadecanoyl-[acyl-carrier protein]					3-Oxohexadecanoyl-[acyl-carrier protein]		3-Oxohexadecanoyl-[acyl-carrier protein]	3-Oxohexadecanoyl-[acyl-carrier protein]	3-Oxohexadecanoyl-[acyl-carrier protein]	3-Oxohexadecanoyl-[acyl-carrier protein]		3-Oxohexadecanoyl-[acyl-carrier protein]
3-Oxohexanoyl-[acyl-carrier protein]		3-Oxohexanoyl-[acyl-carrier protein]			3-Oxohexanoyl-[acyl-carrier protein]	3-Oxohexanoyl-[acyl-carrier protein]	3-Oxohexanoyl-[acyl-carrier protein]	3-Oxohexanoyl-[acyl-carrier protein]	3-Oxohexanoyl-[acyl-carrier protein]	3-Oxohexanoyl-[acyl-carrier protein]		3-Oxohexanoyl-[acyl-carrier protein]
3-Oxohexanoyl-CoA									3-Oxohexanoyl-CoA	3-Oxohexanoyl-CoA
3-Oxooctadecanoyl-[acyl-carrier protein]					3-Oxooctadecanoyl-[acyl-carrier protein]		3-Oxooctadecanoyl-[acyl-carrier protein]	3-Oxooctadecanoyl-[acyl-carrier protein]	3-Oxooctadecanoyl-[acyl-carrier protein]	3-Oxooctadecanoyl-[acyl-carrier protein]		3-Oxooctadecanoyl-[acyl-carrier protein]
3-Oxooctanoyl-[acyl-carrier protein]		3-Oxooctanoyl-[acyl-carrier protein]			3-Oxooctanoyl-[acyl-carrier protein]	3-Oxooctanoyl-[acyl-carrier protein]	3-Oxooctanoyl-[acyl-carrier protein]	3-Oxooctanoyl-[acyl-carrier protein]	3-Oxooctanoyl-[acyl-carrier protein]	3-Oxooctanoyl-[acyl-carrier protein]		3-Oxooctanoyl-[acyl-carrier protein]
3-Oxooctanoyl-CoA									3-Oxooctanoyl-CoA	3-Oxooctanoyl-CoA
3-oxopalmitoyl-CoA(4-)									3-oxopalmitoyl-CoA(4-)	3-oxopalmitoyl-CoA(4-)
3-oxopropanoate											3-oxopropanoate
3-Oxotetradecanoyl-[acyl-carrier protein]							3-Oxotetradecanoyl-[acyl-carrier protein]	3-Oxotetradecanoyl-[acyl-carrier protein]	3-Oxotetradecanoyl-[acyl-carrier protein]	3-Oxotetradecanoyl-[acyl-carrier protein]		3-Oxotetradecanoyl-[acyl-carrier protein]
3-Oxotetradecanoyl-CoA									3-Oxotetradecanoyl-CoA	3-Oxotetradecanoyl-CoA
4-(cytidine 5-diphospho)-2-C-methyl-D-erythritol													4-(cytidine 5-diphospho)-2-C-methyl-D-erythritol	4-(cytidine 5-diphospho)-2-C-methyl-D-erythritol	4-(cytidine 5-diphospho)-2-C-methyl-D-erythritol			4-(cytidine 5-diphospho)-2-C-methyl-D-erythritol
4-Amino-5-hydroxymethyl-2-methylpyrimidine	4-Amino-5-hydroxymethyl-2-methylpyrimidine			4-Amino-5-hydroxymethyl-2-methylpyrimidine													4-Amino-5-hydroxymethyl-2-methylpyrimidine	4-Amino-5-hydroxymethyl-2-methylpyrimidine
4-Aminobenzoate			4-Aminobenzoate			4-Aminobenzoate	4-Aminobenzoate		4-Aminobenzoate	4-Aminobenzoate				4-Aminobenzoate			4-Aminobenzoate
4-Aminobutanal					4-Aminobutanal	4-Aminobutanal		4-Aminobutanal	4-Aminobutanal		4-Aminobutanal					4-Aminobutanal
4-Guanidinobutanamide	4-Guanidinobutanamide													4-Guanidinobutanamide		4-Guanidinobutanamide	4-Guanidinobutanamide	4-Guanidinobutanamide
4-hydroxybenzoate	4-hydroxybenzoate
4-hydroxyphenylacetate																4-hydroxyphenylacetate
4-methyl-3-oxo-hexanoyl-ACP			4-methyl-3-oxo-hexanoyl-ACP				4-methyl-3-oxo-hexanoyl-ACP	4-methyl-3-oxo-hexanoyl-ACP	4-methyl-3-oxo-hexanoyl-ACP	4-methyl-3-oxo-hexanoyl-ACP
4-methyl-3-oxo-pentanoyl-ACP		4-methyl-3-oxo-pentanoyl-ACP	4-methyl-3-oxo-pentanoyl-ACP		4-methyl-3-oxo-pentanoyl-ACP	4-methyl-3-oxo-pentanoyl-ACP	4-methyl-3-oxo-pentanoyl-ACP	4-methyl-3-oxo-pentanoyl-ACP	4-methyl-3-oxo-pentanoyl-ACP	4-methyl-3-oxo-pentanoyl-ACP		4-methyl-3-oxo-pentanoyl-ACP
4-Methyl-5-(2-hydroxyethyl)-thiazole	4-Methyl-5-(2-hydroxyethyl)-thiazole	4-Methyl-5-(2-hydroxyethyl)-thiazole		4-Methyl-5-(2-hydroxyethyl)-thiazole					4-Methyl-5-(2-hydroxyethyl)-thiazole					4-Methyl-5-(2-hydroxyethyl)-thiazole		4-Methyl-5-(2-hydroxyethyl)-thiazole		4-Methyl-5-(2-hydroxyethyl)-thiazole
4-methyl-hexanoyl-ACP													4-methyl-hexanoyl-ACP		4-methyl-hexanoyl-ACP
4-methyl-pentanoyl-ACP											4-methyl-pentanoyl-ACP		4-methyl-pentanoyl-ACP		4-methyl-pentanoyl-ACP			4-methyl-pentanoyl-ACP
4-nitrophenyl phosphate(2-)	4-nitrophenyl phosphate(2-)	4-nitrophenyl phosphate(2-)	4-nitrophenyl phosphate(2-)		4-nitrophenyl phosphate(2-)		4-nitrophenyl phosphate(2-)	4-nitrophenyl phosphate(2-)		4-nitrophenyl phosphate(2-)	4-nitrophenyl phosphate(2-)						4-nitrophenyl phosphate(2-)
5,6-dihydrothymine																	5,6-dihydrothymine
5,6-dihydrouracil																	5,6-dihydrouracil
5,6-Dimethylbenzimidazole																	5,6-Dimethylbenzimidazole
5_Methyltetrahydropteroyltri_L_glutamate		5_Methyltetrahydropteroyltri_L_glutamate	5_Methyltetrahydropteroyltri_L_glutamate	5_Methyltetrahydropteroyltri_L_glutamate	5_Methyltetrahydropteroyltri_L_glutamate	5_Methyltetrahydropteroyltri_L_glutamate	5_Methyltetrahydropteroyltri_L_glutamate	5_Methyltetrahydropteroyltri_L_glutamate	5_Methyltetrahydropteroyltri_L_glutamate	5_Methyltetrahydropteroyltri_L_glutamate	5_Methyltetrahydropteroyltri_L_glutamate		5_Methyltetrahydropteroyltri_L_glutamate		5_Methyltetrahydropteroyltri_L_glutamate	5_Methyltetrahydropteroyltri_L_glutamate		5_Methyltetrahydropteroyltri_L_glutamate
5beta-cholestane-3alpha,7alpha,26-triol											5beta-cholestane-3alpha,7alpha,26-triol
5-Carboxy-2-oxohept-3-enedioate	5-Carboxy-2-oxohept-3-enedioate
5-Dehydro-D-gluconate											5-Dehydro-D-gluconate
5-Formiminotetrahydrofolate											5-Formiminotetrahydrofolate
5-formyltetrahydrofolate(2-)	5-formyltetrahydrofolate(2-)	5-formyltetrahydrofolate(2-)		5-formyltetrahydrofolate(2-)	5-formyltetrahydrofolate(2-)	5-formyltetrahydrofolate(2-)	5-formyltetrahydrofolate(2-)	5-formyltetrahydrofolate(2-)	5-formyltetrahydrofolate(2-)	5-formyltetrahydrofolate(2-)	5-formyltetrahydrofolate(2-)	5-formyltetrahydrofolate(2-)	5-formyltetrahydrofolate(2-)	5-formyltetrahydrofolate(2-)	5-formyltetrahydrofolate(2-)	5-formyltetrahydrofolate(2-)	5-formyltetrahydrofolate(2-)	5-formyltetrahydrofolate(2-)
5-Hydroxy-2-oxo-4-ureido-2,5-dihydro-1H-imidazole-5-carboxylate			5-Hydroxy-2-oxo-4-ureido-2,5-dihydro-1H-imidazole-5-carboxylate				5-Hydroxy-2-oxo-4-ureido-2,5-dihydro-1H-imidazole-5-carboxylate	5-Hydroxy-2-oxo-4-ureido-2,5-dihydro-1H-imidazole-5-carboxylate	5-Hydroxy-2-oxo-4-ureido-2,5-dihydro-1H-imidazole-5-carboxylate	5-Hydroxy-2-oxo-4-ureido-2,5-dihydro-1H-imidazole-5-carboxylate			5-Hydroxy-2-oxo-4-ureido-2,5-dihydro-1H-imidazole-5-carboxylate		5-Hydroxy-2-oxo-4-ureido-2,5-dihydro-1H-imidazole-5-carboxylate	5-Hydroxy-2-oxo-4-ureido-2,5-dihydro-1H-imidazole-5-carboxylate	5-Hydroxy-2-oxo-4-ureido-2,5-dihydro-1H-imidazole-5-carboxylate
5-Hydroxyisourate			5-Hydroxyisourate				5-Hydroxyisourate	5-Hydroxyisourate	5-Hydroxyisourate	5-Hydroxyisourate			5-Hydroxyisourate		5-Hydroxyisourate	5-Hydroxyisourate	5-Hydroxyisourate
5-methyl-3-oxo-hexanoyl-ACP			5-methyl-3-oxo-hexanoyl-ACP				5-methyl-3-oxo-hexanoyl-ACP	5-methyl-3-oxo-hexanoyl-ACP	5-methyl-3-oxo-hexanoyl-ACP	5-methyl-3-oxo-hexanoyl-ACP
5-Methylcytosine						5-Methylcytosine			5-Methylcytosine	5-Methylcytosine				5-Methylcytosine			5-Methylcytosine
5-methyl-hexanoyl-ACP													5-methyl-hexanoyl-ACP		5-methyl-hexanoyl-ACP
5-Methyltetrahydrofolate	5-Methyltetrahydrofolate	5-Methyltetrahydrofolate	5-Methyltetrahydrofolate	5-Methyltetrahydrofolate	5-Methyltetrahydrofolate	5-Methyltetrahydrofolate	5-Methyltetrahydrofolate	5-Methyltetrahydrofolate	5-Methyltetrahydrofolate	5-Methyltetrahydrofolate	5-Methyltetrahydrofolate	5-Methyltetrahydrofolate	5-Methyltetrahydrofolate	5-Methyltetrahydrofolate	5-Methyltetrahydrofolate	5-Methyltetrahydrofolate		5-Methyltetrahydrofolate
5-Methylthioadenosine			5-Methylthioadenosine	5-Methylthioadenosine	5-Methylthioadenosine		5-Methylthioadenosine	5-Methylthioadenosine	5-Methylthioadenosine	5-Methylthioadenosine			5-Methylthioadenosine	5-Methylthioadenosine	5-Methylthioadenosine	5-Methylthioadenosine	5-Methylthioadenosine
5-oxoprolinate											5-oxoprolinate
6,7-dihydrobiopterin	6,7-dihydrobiopterin												6,7-dihydrobiopterin		6,7-dihydrobiopterin			6,7-dihydrobiopterin
6-amino-2-oxohexanoic acid			6-amino-2-oxohexanoic acid				6-amino-2-oxohexanoic acid	6-amino-2-oxohexanoic acid	6-amino-2-oxohexanoic acid	6-amino-2-oxohexanoic acid			6-amino-2-oxohexanoic acid		6-amino-2-oxohexanoic acid	6-amino-2-oxohexanoic acid	6-amino-2-oxohexanoic acid
6-methyl-3-oxo-heptanoyl-ACP		6-methyl-3-oxo-heptanoyl-ACP	6-methyl-3-oxo-heptanoyl-ACP		6-methyl-3-oxo-heptanoyl-ACP	6-methyl-3-oxo-heptanoyl-ACP	6-methyl-3-oxo-heptanoyl-ACP	6-methyl-3-oxo-heptanoyl-ACP	6-methyl-3-oxo-heptanoyl-ACP	6-methyl-3-oxo-heptanoyl-ACP		6-methyl-3-oxo-heptanoyl-ACP
6-methyl-3-oxo-octanoyl-ACP			6-methyl-3-oxo-octanoyl-ACP				6-methyl-3-oxo-octanoyl-ACP	6-methyl-3-oxo-octanoyl-ACP	6-methyl-3-oxo-octanoyl-ACP	6-methyl-3-oxo-octanoyl-ACP
6-methyl-heptanoyl-ACP											6-methyl-heptanoyl-ACP		6-methyl-heptanoyl-ACP		6-methyl-heptanoyl-ACP			6-methyl-heptanoyl-ACP
6-methyl-octanoyl-ACP													6-methyl-octanoyl-ACP		6-methyl-octanoyl-ACP
7-methyl-3-oxo-octanoyl-ACP			7-methyl-3-oxo-octanoyl-ACP				7-methyl-3-oxo-octanoyl-ACP	7-methyl-3-oxo-octanoyl-ACP	7-methyl-3-oxo-octanoyl-ACP	7-methyl-3-oxo-octanoyl-ACP
7-methyl-octanoyl-ACP													7-methyl-octanoyl-ACP		7-methyl-octanoyl-ACP
8-methyl-3-oxo-decanoyl-ACP			8-methyl-3-oxo-decanoyl-ACP				8-methyl-3-oxo-decanoyl-ACP	8-methyl-3-oxo-decanoyl-ACP	8-methyl-3-oxo-decanoyl-ACP	8-methyl-3-oxo-decanoyl-ACP
8-methyl-3-oxo-nonanoyl-ACP		8-methyl-3-oxo-nonanoyl-ACP	8-methyl-3-oxo-nonanoyl-ACP		8-methyl-3-oxo-nonanoyl-ACP	8-methyl-3-oxo-nonanoyl-ACP	8-methyl-3-oxo-nonanoyl-ACP	8-methyl-3-oxo-nonanoyl-ACP	8-methyl-3-oxo-nonanoyl-ACP	8-methyl-3-oxo-nonanoyl-ACP		8-methyl-3-oxo-nonanoyl-ACP
8-methyl-decanoyl-ACP													8-methyl-decanoyl-ACP		8-methyl-decanoyl-ACP
8-methyl-nonanoyl-ACP											8-methyl-nonanoyl-ACP		8-methyl-nonanoyl-ACP		8-methyl-nonanoyl-ACP			8-methyl-nonanoyl-ACP
9-methyl-3-oxo-decanoyl-ACP			9-methyl-3-oxo-decanoyl-ACP				9-methyl-3-oxo-decanoyl-ACP	9-methyl-3-oxo-decanoyl-ACP	9-methyl-3-oxo-decanoyl-ACP	9-methyl-3-oxo-decanoyl-ACP
9-methyl-decanoyl-ACP													9-methyl-decanoyl-ACP		9-methyl-decanoyl-ACP
acetaldehyde	acetaldehyde	acetaldehyde	acetaldehyde	acetaldehyde	acetaldehyde	acetaldehyde	acetaldehyde	acetaldehyde	acetaldehyde	acetaldehyde	acetaldehyde	acetaldehyde	acetaldehyde	acetaldehyde	acetaldehyde	acetaldehyde	acetaldehyde	acetaldehyde
Acetamide	Acetamide													Acetamide		Acetamide	Acetamide	Acetamide
acetate	acetate	acetate	acetate	acetate	acetate	acetate	acetate	acetate	acetate	acetate	acetate	acetate	acetate	acetate	acetate	acetate	acetate	acetate
acetoacetate	acetoacetate	acetoacetate		acetoacetate	acetoacetate	acetoacetate					acetoacetate							acetoacetate
Acetoacetyl-ACP		Acetoacetyl-ACP	Acetoacetyl-ACP		Acetoacetyl-ACP	Acetoacetyl-ACP	Acetoacetyl-ACP	Acetoacetyl-ACP	Acetoacetyl-ACP	Acetoacetyl-ACP		Acetoacetyl-ACP
Acetoacetyl-CoA									Acetoacetyl-CoA	Acetoacetyl-CoA
Acrylamide	Acrylamide													Acrylamide		Acrylamide	Acrylamide	Acrylamide
Adenine	Adenine		Adenine				Adenine	Adenine	Adenine
Adenosine	Adenosine						Adenosine			Adenosine		Adenosine	Adenosine	Adenosine	Adenosine	Adenosine		Adenosine
Adenosylcobalamin											Adenosylcobalamin
Adenylylselenate	Adenylylselenate															Adenylylselenate
ADPribose		ADPribose		ADPribose	ADPribose	ADPribose	ADPribose		ADPribose	ADPribose	ADPribose	ADPribose	ADPribose	ADPribose	ADPribose	ADPribose	ADPribose	ADPribose
aldehydo-D-xylose			aldehydo-D-xylose	aldehydo-D-xylose			aldehydo-D-xylose	aldehydo-D-xylose	aldehydo-D-xylose					aldehydo-D-xylose
Allantoin		Allantoin					Allantoin			Allantoin			Allantoin	Allantoin		Allantoin		Allantoin
Allophanate														Allophanate
all-trans-Octaprenyl diphosphate			all-trans-Octaprenyl diphosphate				all-trans-Octaprenyl diphosphate	all-trans-Octaprenyl diphosphate	all-trans-Octaprenyl diphosphate	all-trans-Octaprenyl diphosphate						all-trans-Octaprenyl diphosphate	all-trans-Octaprenyl diphosphate
alpha-D-Ribose 1-phosphate	alpha-D-Ribose 1-phosphate		alpha-D-Ribose 1-phosphate
alpha-Methyl-D-glucoside	alpha-Methyl-D-glucoside	alpha-Methyl-D-glucoside	alpha-Methyl-D-glucoside	alpha-Methyl-D-glucoside		alpha-Methyl-D-glucoside	alpha-Methyl-D-glucoside	alpha-Methyl-D-glucoside	alpha-Methyl-D-glucoside	alpha-Methyl-D-glucoside	alpha-Methyl-D-glucoside	alpha-Methyl-D-glucoside	alpha-Methyl-D-glucoside		alpha-Methyl-D-glucoside	alpha-Methyl-D-glucoside		alpha-Methyl-D-glucoside
Aminoacetaldehyde					Aminoacetaldehyde	Aminoacetaldehyde		Aminoacetaldehyde	Aminoacetaldehyde							Aminoacetaldehyde
Ammonium	Ammonium	Ammonium	Ammonium	Ammonium	Ammonium	Ammonium	Ammonium	Ammonium	Ammonium	Ammonium	Ammonium	Ammonium	Ammonium	Ammonium	Ammonium	Ammonium	Ammonium	Ammonium
AMP											AMP
Amylopectin, 900 repeat units		Amylopectin, 900 repeat units	Amylopectin, 900 repeat units			Amylopectin, 900 repeat units				Amylopectin, 900 repeat units
amylose (n=300 repeat units, alpha-1,4-glc)		amylose (n=300 repeat units, alpha-1,4-glc)				amylose (n=300 repeat units, alpha-1,4-glc)				amylose (n=300 repeat units, alpha-1,4-glc)
Anteisoheptadecanoyllipoteichoic acid (n=24), linked, unsubstituted		Anteisoheptadecanoyllipoteichoic acid (n=24), linked, unsubstituted	Anteisoheptadecanoyllipoteichoic acid (n=24), linked, unsubstituted	Anteisoheptadecanoyllipoteichoic acid (n=24), linked, unsubstituted	Anteisoheptadecanoyllipoteichoic acid (n=24), linked, unsubstituted	Anteisoheptadecanoyllipoteichoic acid (n=24), linked, unsubstituted	Anteisoheptadecanoyllipoteichoic acid (n=24), linked, unsubstituted	Anteisoheptadecanoyllipoteichoic acid (n=24), linked, unsubstituted	Anteisoheptadecanoyllipoteichoic acid (n=24), linked, unsubstituted	Anteisoheptadecanoyllipoteichoic acid (n=24), linked, unsubstituted			Anteisoheptadecanoyllipoteichoic acid (n=24), linked, unsubstituted		Anteisoheptadecanoyllipoteichoic acid (n=24), linked, unsubstituted		Anteisoheptadecanoyllipoteichoic acid (n=24), linked, unsubstituted
Anteisopentadecanoyllipoteichoic acid (n=24), linked, unsubstituted		Anteisopentadecanoyllipoteichoic acid (n=24), linked, unsubstituted	Anteisopentadecanoyllipoteichoic acid (n=24), linked, unsubstituted	Anteisopentadecanoyllipoteichoic acid (n=24), linked, unsubstituted	Anteisopentadecanoyllipoteichoic acid (n=24), linked, unsubstituted	Anteisopentadecanoyllipoteichoic acid (n=24), linked, unsubstituted	Anteisopentadecanoyllipoteichoic acid (n=24), linked, unsubstituted	Anteisopentadecanoyllipoteichoic acid (n=24), linked, unsubstituted	Anteisopentadecanoyllipoteichoic acid (n=24), linked, unsubstituted	Anteisopentadecanoyllipoteichoic acid (n=24), linked, unsubstituted		Anteisopentadecanoyllipoteichoic acid (n=24), linked, unsubstituted	Anteisopentadecanoyllipoteichoic acid (n=24), linked, unsubstituted	Anteisopentadecanoyllipoteichoic acid (n=24), linked, unsubstituted	Anteisopentadecanoyllipoteichoic acid (n=24), linked, unsubstituted		Anteisopentadecanoyllipoteichoic acid (n=24), linked, unsubstituted	Anteisopentadecanoyllipoteichoic acid (n=24), linked, unsubstituted
Arabinotriose		Arabinotriose	Arabinotriose	Arabinotriose			Arabinotriose	Arabinotriose	Arabinotriose	Arabinotriose
Arabinoxylan, 30 xyl_D, 18 arab_L, 3 gal, 3 glc_D		Arabinoxylan, 30 xyl_D, 18 arab_L, 3 gal, 3 glc_D								Arabinoxylan, 30 xyl_D, 18 arab_L, 3 gal, 3 glc_D
Arbutin	Arbutin	Arbutin	Arbutin		Arbutin	Arbutin	Arbutin	Arbutin		Arbutin	Arbutin	Arbutin	Arbutin	Arbutin	Arbutin	Arbutin		Arbutin
Arsenobetaine													Arsenobetaine	Arsenobetaine	Arsenobetaine		Arsenobetaine	Arsenobetaine
Benzamide	Benzamide													Benzamide		Benzamide	Benzamide	Benzamide
beta D-glucose														beta D-glucose			beta D-glucose
beta-Methylglucoside	beta-Methylglucoside	beta-Methylglucoside	beta-Methylglucoside	beta-Methylglucoside		beta-Methylglucoside	beta-Methylglucoside	beta-Methylglucoside	beta-Methylglucoside	beta-Methylglucoside	beta-Methylglucoside	beta-Methylglucoside	beta-Methylglucoside		beta-Methylglucoside	beta-Methylglucoside		beta-Methylglucoside
Biotin	Biotin	Biotin	Biotin	Biotin	Biotin	Biotin	Biotin	Biotin	Biotin	Biotin	Biotin		Biotin	Biotin	Biotin	Biotin	Biotin	Biotin
Biotinyl-5'-AMP	Biotinyl-5'-AMP	Biotinyl-5'-AMP	Biotinyl-5'-AMP	Biotinyl-5'-AMP	Biotinyl-5'-AMP	Biotinyl-5'-AMP	Biotinyl-5'-AMP	Biotinyl-5'-AMP	Biotinyl-5'-AMP	Biotinyl-5'-AMP			Biotinyl-5'-AMP	Biotinyl-5'-AMP	Biotinyl-5'-AMP	Biotinyl-5'-AMP	Biotinyl-5'-AMP	Biotinyl-5'-AMP
butanesulfonate				butanesulfonate							butanesulfonate		butanesulfonate		butanesulfonate			butanesulfonate
butanol	butanol					butanol				butanol	butanol		butanol		butanol			butanol
Butanoyl-CoA												Butanoyl-CoA	Butanoyl-CoA	Butanoyl-CoA	Butanoyl-CoA		Butanoyl-CoA	Butanoyl-CoA
butyrate											butyrate		butyrate		butyrate
Butyryl-ACP (n-C4:0ACP)			Butyryl-ACP (n-C4:0ACP)										Butyryl-ACP (n-C4:0ACP)		Butyryl-ACP (n-C4:0ACP)
Cadmium	Cadmium	Cadmium	Cadmium	Cadmium	Cadmium	Cadmium	Cadmium	Cadmium	Cadmium	Cadmium	Cadmium	Cadmium	Cadmium	Cadmium	Cadmium	Cadmium	Cadmium	Cadmium
calcium(2+)	calcium(2+)	calcium(2+)	calcium(2+)	calcium(2+)	calcium(2+)	calcium(2+)	calcium(2+)	calcium(2+)	calcium(2+)	calcium(2+)	calcium(2+)	calcium(2+)	calcium(2+)	calcium(2+)	calcium(2+)	calcium(2+)	calcium(2+)	calcium(2+)
Carbamate			Carbamate				Carbamate	Carbamate	Carbamate	Carbamate			Carbamate		Carbamate	Carbamate	Carbamate
carbon dioxide	carbon dioxide	carbon dioxide	carbon dioxide	carbon dioxide	carbon dioxide	carbon dioxide	carbon dioxide	carbon dioxide	carbon dioxide	carbon dioxide	carbon dioxide	carbon dioxide	carbon dioxide	carbon dioxide	carbon dioxide	carbon dioxide	carbon dioxide	carbon dioxide
cellobiose	cellobiose	cellobiose	cellobiose	cellobiose	cellobiose	cellobiose	cellobiose	cellobiose	cellobiose	cellobiose	cellobiose	cellobiose	cellobiose		cellobiose	cellobiose		cellobiose
Chicory inulin, 30 monosaccharide units (29 fru, 1 glc) on average		Chicory inulin, 30 monosaccharide units (29 fru, 1 glc) on average	Chicory inulin, 30 monosaccharide units (29 fru, 1 glc) on average			Chicory inulin, 30 monosaccharide units (29 fru, 1 glc) on average		Chicory inulin, 30 monosaccharide units (29 fru, 1 glc) on average			Chicory inulin, 30 monosaccharide units (29 fru, 1 glc) on average							Chicory inulin, 30 monosaccharide units (29 fru, 1 glc) on average
Chloride	Chloride	Chloride	Chloride	Chloride	Chloride	Chloride	Chloride	Chloride	Chloride	Chloride	Chloride	Chloride	Chloride	Chloride	Chloride	Chloride	Chloride	Chloride
Choline													Choline		Choline	Choline		Choline
Choline sulfate													Choline sulfate		Choline sulfate	Choline sulfate		Choline sulfate
chorismate													chorismate		chorismate			chorismate
chromate											chromate
cis,cis-Muconate																		cis,cis-Muconate
cis-dec-3-enoyl-[acyl-carrier protein] (n-C10:1)											cis-dec-3-enoyl-[acyl-carrier protein] (n-C10:1)
cis-hexadec-9-enoyl-[acyl-carrier protein] (n-C16:1)	cis-hexadec-9-enoyl-[acyl-carrier protein] (n-C16:1)	cis-hexadec-9-enoyl-[acyl-carrier protein] (n-C16:1)	cis-hexadec-9-enoyl-[acyl-carrier protein] (n-C16:1)	cis-hexadec-9-enoyl-[acyl-carrier protein] (n-C16:1)	cis-hexadec-9-enoyl-[acyl-carrier protein] (n-C16:1)	cis-hexadec-9-enoyl-[acyl-carrier protein] (n-C16:1)	cis-hexadec-9-enoyl-[acyl-carrier protein] (n-C16:1)	cis-hexadec-9-enoyl-[acyl-carrier protein] (n-C16:1)	cis-hexadec-9-enoyl-[acyl-carrier protein] (n-C16:1)	cis-hexadec-9-enoyl-[acyl-carrier protein] (n-C16:1)		cis-hexadec-9-enoyl-[acyl-carrier protein] (n-C16:1)	cis-hexadec-9-enoyl-[acyl-carrier protein] (n-C16:1)	cis-hexadec-9-enoyl-[acyl-carrier protein] (n-C16:1)	cis-hexadec-9-enoyl-[acyl-carrier protein] (n-C16:1)	cis-hexadec-9-enoyl-[acyl-carrier protein] (n-C16:1)	cis-hexadec-9-enoyl-[acyl-carrier protein] (n-C16:1)	cis-hexadec-9-enoyl-[acyl-carrier protein] (n-C16:1)
cis-octadec-11-enoyl-[acyl-carrier protein] (n-C18:1)	cis-octadec-11-enoyl-[acyl-carrier protein] (n-C18:1)	cis-octadec-11-enoyl-[acyl-carrier protein] (n-C18:1)	cis-octadec-11-enoyl-[acyl-carrier protein] (n-C18:1)	cis-octadec-11-enoyl-[acyl-carrier protein] (n-C18:1)	cis-octadec-11-enoyl-[acyl-carrier protein] (n-C18:1)	cis-octadec-11-enoyl-[acyl-carrier protein] (n-C18:1)	cis-octadec-11-enoyl-[acyl-carrier protein] (n-C18:1)	cis-octadec-11-enoyl-[acyl-carrier protein] (n-C18:1)	cis-octadec-11-enoyl-[acyl-carrier protein] (n-C18:1)	cis-octadec-11-enoyl-[acyl-carrier protein] (n-C18:1)		cis-octadec-11-enoyl-[acyl-carrier protein] (n-C18:1)	cis-octadec-11-enoyl-[acyl-carrier protein] (n-C18:1)	cis-octadec-11-enoyl-[acyl-carrier protein] (n-C18:1)	cis-octadec-11-enoyl-[acyl-carrier protein] (n-C18:1)	cis-octadec-11-enoyl-[acyl-carrier protein] (n-C18:1)	cis-octadec-11-enoyl-[acyl-carrier protein] (n-C18:1)	cis-octadec-11-enoyl-[acyl-carrier protein] (n-C18:1)
cis-tetradec-7-enoyl-[acyl-carrier protein] (n-C14:1)	cis-tetradec-7-enoyl-[acyl-carrier protein] (n-C14:1)	cis-tetradec-7-enoyl-[acyl-carrier protein] (n-C14:1)	cis-tetradec-7-enoyl-[acyl-carrier protein] (n-C14:1)	cis-tetradec-7-enoyl-[acyl-carrier protein] (n-C14:1)	cis-tetradec-7-enoyl-[acyl-carrier protein] (n-C14:1)	cis-tetradec-7-enoyl-[acyl-carrier protein] (n-C14:1)	cis-tetradec-7-enoyl-[acyl-carrier protein] (n-C14:1)	cis-tetradec-7-enoyl-[acyl-carrier protein] (n-C14:1)	cis-tetradec-7-enoyl-[acyl-carrier protein] (n-C14:1)	cis-tetradec-7-enoyl-[acyl-carrier protein] (n-C14:1)	cis-tetradec-7-enoyl-[acyl-carrier protein] (n-C14:1)	cis-tetradec-7-enoyl-[acyl-carrier protein] (n-C14:1)	cis-tetradec-7-enoyl-[acyl-carrier protein] (n-C14:1)	cis-tetradec-7-enoyl-[acyl-carrier protein] (n-C14:1)	cis-tetradec-7-enoyl-[acyl-carrier protein] (n-C14:1)	cis-tetradec-7-enoyl-[acyl-carrier protein] (n-C14:1)	cis-tetradec-7-enoyl-[acyl-carrier protein] (n-C14:1)	cis-tetradec-7-enoyl-[acyl-carrier protein] (n-C14:1)
Citrate	Citrate	Citrate	Citrate	Citrate	Citrate	Citrate	Citrate	Citrate	Citrate	Citrate	Citrate	Citrate	Citrate		Citrate	Citrate	Citrate	Citrate
Co2+	Co2+	Co2+	Co2+	Co2+	Co2+	Co2+	Co2+	Co2+	Co2+	Co2+	Co2+	Co2+	Co2+	Co2+	Co2+	Co2+	Co2+	Co2+
Cob(I)alamin	Cob(I)alamin										Cob(I)alamin	Cob(I)alamin	Cob(I)alamin		Cob(I)alamin		Cob(I)alamin	Cob(I)alamin
Cob(I)yrinate a,c diamide	Cob(I)yrinate a,c diamide											Cob(I)yrinate a,c diamide	Cob(I)yrinate a,c diamide		Cob(I)yrinate a,c diamide			Cob(I)yrinate a,c diamide
Cob(II)alamin											Cob(II)alamin
cobalt-precorrin 3											cobalt-precorrin 3
Cobinamide													Cobinamide		Cobinamide		Cobinamide
Coproporphyrinogen III			Coproporphyrinogen III	Coproporphyrinogen III			Coproporphyrinogen III	Coproporphyrinogen III	Coproporphyrinogen III	Coproporphyrinogen III			Coproporphyrinogen III		Coproporphyrinogen III
Core 4	Core 4				Core 4	Core 4		Core 4
Core 5	Core 5				Core 5	Core 5		Core 5
Core 7	Core 7				Core 7	Core 7		Core 7
Core 8	Core 8				Core 8	Core 8		Core 8
crotonobetaine													crotonobetaine	crotonobetaine	crotonobetaine		crotonobetaine	crotonobetaine
Cytidine	Cytidine	Cytidine	Cytidine		Cytidine		Cytidine			Cytidine		Cytidine		Cytidine		Cytidine
cytosine	cytosine		cytosine			cytosine	cytosine		cytosine	cytosine	cytosine		cytosine	cytosine	cytosine	cytosine	cytosine	cytosine
D-alanine												D-alanine	D-alanine	D-alanine	D-alanine	D-alanine	D-alanine	D-alanine
D-Altronate											D-Altronate
dAMP(2-)	dAMP(2-)	dAMP(2-)	dAMP(2-)	dAMP(2-)	dAMP(2-)	dAMP(2-)	dAMP(2-)	dAMP(2-)	dAMP(2-)	dAMP(2-)	dAMP(2-)
D-Arabinose						D-Arabinose
dCMP	dCMP		dCMP	dCMP	dCMP	dCMP		dCMP	dCMP			dCMP	dCMP	dCMP	dCMP	dCMP	dCMP	dCMP
Decanoyl-ACP (n-C10:0ACP)			Decanoyl-ACP (n-C10:0ACP)										Decanoyl-ACP (n-C10:0ACP)		Decanoyl-ACP (n-C10:0ACP)
Decanoyl-CoA (n-C10:0CoA)											Decanoyl-CoA (n-C10:0CoA)	Decanoyl-CoA (n-C10:0CoA)	Decanoyl-CoA (n-C10:0CoA)	Decanoyl-CoA (n-C10:0CoA)	Decanoyl-CoA (n-C10:0CoA)		Decanoyl-CoA (n-C10:0CoA)	Decanoyl-CoA (n-C10:0CoA)
Dehydrosqualene																Dehydrosqualene
Demethylphylloquinone													Demethylphylloquinone	Demethylphylloquinone	Demethylphylloquinone			Demethylphylloquinone
Deoxycytidine											Deoxycytidine		Deoxycytidine		Deoxycytidine			Deoxycytidine
Deoxyguanosine	Deoxyguanosine		Deoxyguanosine									Deoxyguanosine		Deoxyguanosine
Deoxyinosine											Deoxyinosine						Deoxyinosine
Deoxyuridine												Deoxyuridine		Deoxyuridine		Deoxyuridine
Dephospho-CoA									Dephospho-CoA
Dextrin		Dextrin	Dextrin	Dextrin		Dextrin	Dextrin	Dextrin	Dextrin	Dextrin		Dextrin	Dextrin	Dextrin	Dextrin	Dextrin	Dextrin	Dextrin
D-Fructose	D-Fructose				D-Fructose		D-Fructose		D-Fructose		D-Fructose			D-Fructose	D-Fructose
D-Fructose 1-phosphate			D-Fructose 1-phosphate	D-Fructose 1-phosphate			D-Fructose 1-phosphate	D-Fructose 1-phosphate	D-Fructose 1-phosphate	D-Fructose 1-phosphate							D-Fructose 1-phosphate
D-Galactarate											D-Galactarate
D-Galactose			D-Galactose	D-Galactose			D-Galactose				D-Galactose	D-Galactose	D-Galactose	D-Galactose	D-Galactose	D-Galactose	D-Galactose	D-Galactose
D-Galacturonate											D-Galacturonate
D-glucitol	D-glucitol	D-glucitol	D-glucitol		D-glucitol	D-glucitol	D-glucitol				D-glucitol	D-glucitol	D-glucitol	D-glucitol	D-glucitol	D-glucitol	D-glucitol	D-glucitol
D-gluconate		D-gluconate					D-gluconate	D-gluconate	D-gluconate	D-gluconate		D-gluconate	D-gluconate	D-gluconate	D-gluconate	D-gluconate	D-gluconate	D-gluconate
D-Glucosamine	D-Glucosamine	D-Glucosamine			D-Glucosamine	D-Glucosamine					D-Glucosamine	D-Glucosamine		D-Glucosamine				D-Glucosamine
D-Glucosamine 1-phosphate	D-Glucosamine 1-phosphate	D-Glucosamine 1-phosphate	D-Glucosamine 1-phosphate	D-Glucosamine 1-phosphate	D-Glucosamine 1-phosphate	D-Glucosamine 1-phosphate	D-Glucosamine 1-phosphate	D-Glucosamine 1-phosphate	D-Glucosamine 1-phosphate	D-Glucosamine 1-phosphate	D-Glucosamine 1-phosphate	D-Glucosamine 1-phosphate	D-Glucosamine 1-phosphate	D-Glucosamine 1-phosphate	D-Glucosamine 1-phosphate	D-Glucosamine 1-phosphate	D-Glucosamine 1-phosphate	D-Glucosamine 1-phosphate
D-glucose	D-glucose				D-glucose		D-glucose		D-glucose					D-glucose	D-glucose		D-glucose
D-glucuronate											D-glucuronate							D-glucuronate
D-Glutamate	D-Glutamate	D-Glutamate	D-Glutamate	D-Glutamate	D-Glutamate	D-Glutamate	D-Glutamate	D-Glutamate	D-Glutamate	D-Glutamate	D-Glutamate	D-Glutamate	D-Glutamate	D-Glutamate	D-Glutamate	D-Glutamate	D-Glutamate	D-Glutamate
D-Glyceraldehyde														D-Glyceraldehyde
D-glycerate			D-glycerate				D-glycerate			D-glycerate							D-glycerate
D-Glycerate 2-phosphate	D-Glycerate 2-phosphate	D-Glycerate 2-phosphate	D-Glycerate 2-phosphate	D-Glycerate 2-phosphate	D-Glycerate 2-phosphate	D-Glycerate 2-phosphate	D-Glycerate 2-phosphate	D-Glycerate 2-phosphate	D-Glycerate 2-phosphate	D-Glycerate 2-phosphate		D-Glycerate 2-phosphate	D-Glycerate 2-phosphate	D-Glycerate 2-phosphate	D-Glycerate 2-phosphate	D-Glycerate 2-phosphate	D-Glycerate 2-phosphate	D-Glycerate 2-phosphate
D-Glycero-D-manno-heptose 1,7-bisphosphate													D-Glycero-D-manno-heptose 1,7-bisphosphate		D-Glycero-D-manno-heptose 1,7-bisphosphate
dGMP	dGMP	dGMP	dGMP	dGMP	dGMP	dGMP	dGMP	dGMP	dGMP	dGMP
Diglucosyl-1,2 dianteisoheptadecanoylglycerol																Diglucosyl-1,2 dianteisoheptadecanoylglycerol
Diglucosyl-1,2 dianteisopentadecanoylglycerol																Diglucosyl-1,2 dianteisopentadecanoylglycerol
Diglucosyl-1,2 diisoheptadecanoylglycerol																Diglucosyl-1,2 diisoheptadecanoylglycerol
Diglucosyl-1,2 diisohexadecanoylglycerol																Diglucosyl-1,2 diisohexadecanoylglycerol
Diglucosyl-1,2 diisopentadecanoylglycerol																Diglucosyl-1,2 diisopentadecanoylglycerol
Diglucosyl-1,2 diisotetradecanoylglycerol																Diglucosyl-1,2 diisotetradecanoylglycerol
Diglucosyl-1,2 dimyristoylglycerol																Diglucosyl-1,2 dimyristoylglycerol
Diglucosyl-1,2 dipalmitoylglycerol																Diglucosyl-1,2 dipalmitoylglycerol
Diglucosyl-1,2 distearoylglycerol																Diglucosyl-1,2 distearoylglycerol
dihydrolipoamide		dihydrolipoamide			dihydrolipoamide	dihydrolipoamide						dihydrolipoamide
Dihydroneopterin				Dihydroneopterin					Dihydroneopterin
Dihydropteroate				Dihydropteroate							Dihydropteroate	Dihydropteroate	Dihydropteroate		Dihydropteroate			Dihydropteroate
dihydrosirohydrochlorin											dihydrosirohydrochlorin
Dimethylallyl diphosphate											Dimethylallyl diphosphate
disialyl-T antigen	disialyl-T antigen				disialyl-T antigen	disialyl-T antigen		disialyl-T antigen
D-Mannitol	D-Mannitol	D-Mannitol			D-Mannitol	D-Mannitol		D-Mannitol			D-Mannitol	D-Mannitol	D-Mannitol	D-Mannitol	D-Mannitol	D-Mannitol		D-Mannitol
D-Mannonate								D-Mannonate			D-Mannonate							D-Mannonate
D-Mannose	D-Mannose	D-Mannose		D-Mannose	D-Mannose	D-Mannose		D-Mannose		D-Mannose	D-Mannose	D-Mannose	D-Mannose	D-Mannose	D-Mannose	D-Mannose		D-Mannose
D-Mannose 1-phosphate	D-Mannose 1-phosphate			D-Mannose 1-phosphate							D-Mannose 1-phosphate	D-Mannose 1-phosphate	D-Mannose 1-phosphate	D-Mannose 1-phosphate	D-Mannose 1-phosphate		D-Mannose 1-phosphate	D-Mannose 1-phosphate
D-Methionine		D-Methionine	D-Methionine	D-Methionine	D-Methionine	D-Methionine	D-Methionine	D-Methionine	D-Methionine	D-Methionine	D-Methionine	D-Methionine	D-Methionine	D-Methionine	D-Methionine	D-Methionine	D-Methionine	D-Methionine
Dodecanoyl-CoA (n-C12:0CoA)											Dodecanoyl-CoA (n-C12:0CoA)	Dodecanoyl-CoA (n-C12:0CoA)	Dodecanoyl-CoA (n-C12:0CoA)	Dodecanoyl-CoA (n-C12:0CoA)	Dodecanoyl-CoA (n-C12:0CoA)		Dodecanoyl-CoA (n-C12:0CoA)	Dodecanoyl-CoA (n-C12:0CoA)
D-ribose	D-ribose	D-ribose	D-ribose	D-ribose			D-ribose	D-ribose
D-ribulose		D-ribulose	D-ribulose	D-ribulose			D-ribulose	D-ribulose	D-ribulose	D-ribulose	D-ribulose			D-ribulose		D-ribulose	D-ribulose
D-ribulose 5-phosphate(2-)	D-ribulose 5-phosphate(2-)
D-serine											D-serine	D-serine	D-serine	D-serine	D-serine	D-serine	D-serine	D-serine
D-Tagatose 6-phosphate											D-Tagatose 6-phosphate	D-Tagatose 6-phosphate
dTDP-glucose(2-)			dTDP-glucose(2-)				dTDP-glucose(2-)	dTDP-glucose(2-)	dTDP-glucose(2-)
D-xylulose													D-xylulose				D-xylulose	D-xylulose
erythro-4-hydroxy-L-glutamate(1-)	erythro-4-hydroxy-L-glutamate(1-)	erythro-4-hydroxy-L-glutamate(1-)	erythro-4-hydroxy-L-glutamate(1-)	erythro-4-hydroxy-L-glutamate(1-)	erythro-4-hydroxy-L-glutamate(1-)	erythro-4-hydroxy-L-glutamate(1-)	erythro-4-hydroxy-L-glutamate(1-)	erythro-4-hydroxy-L-glutamate(1-)	erythro-4-hydroxy-L-glutamate(1-)	erythro-4-hydroxy-L-glutamate(1-)	erythro-4-hydroxy-L-glutamate(1-)	erythro-4-hydroxy-L-glutamate(1-)	erythro-4-hydroxy-L-glutamate(1-)	erythro-4-hydroxy-L-glutamate(1-)	erythro-4-hydroxy-L-glutamate(1-)	erythro-4-hydroxy-L-glutamate(1-)	erythro-4-hydroxy-L-glutamate(1-)	erythro-4-hydroxy-L-glutamate(1-)
ethanesulfonate				ethanesulfonate							ethanesulfonate		ethanesulfonate		ethanesulfonate			ethanesulfonate
ethanol	ethanol	ethanol	ethanol	ethanol	ethanol	ethanol	ethanol	ethanol	ethanol	ethanol	ethanol	ethanol	ethanol	ethanol	ethanol	ethanol	ethanol	ethanol
F1alpha	F1alpha				F1alpha	F1alpha		F1alpha
fa1coa,Iso-C14:0 CoA Isotetradecanoyl-CoA												fa1coa,Iso-C14:0 CoA Isotetradecanoyl-CoA
fa3coa,Iso-C15:0 CoA Isopentadecanoyl-CoA												fa3coa,Iso-C15:0 CoA Isopentadecanoyl-CoA
fa4coa,Anteiso-C15:0 CoA Anteisopentadecanoyl-CoA												fa4coa,Anteiso-C15:0 CoA Anteisopentadecanoyl-CoA
fa6coa,Iso-C16:0 CoA Isohexadecanoyl-CoA												fa6coa,Iso-C16:0 CoA Isohexadecanoyl-CoA
Fatty acid (Anteiso-C15:0)	Fatty acid (Anteiso-C15:0)	Fatty acid (Anteiso-C15:0)	Fatty acid (Anteiso-C15:0)	Fatty acid (Anteiso-C15:0)	Fatty acid (Anteiso-C15:0)	Fatty acid (Anteiso-C15:0)	Fatty acid (Anteiso-C15:0)	Fatty acid (Anteiso-C15:0)	Fatty acid (Anteiso-C15:0)	Fatty acid (Anteiso-C15:0)	Fatty acid (Anteiso-C15:0)		Fatty acid (Anteiso-C15:0)		Fatty acid (Anteiso-C15:0)	Fatty acid (Anteiso-C15:0)		Fatty acid (Anteiso-C15:0)
Fatty acid (Anteiso-C17:0)	Fatty acid (Anteiso-C17:0)	Fatty acid (Anteiso-C17:0)	Fatty acid (Anteiso-C17:0)	Fatty acid (Anteiso-C17:0)	Fatty acid (Anteiso-C17:0)	Fatty acid (Anteiso-C17:0)	Fatty acid (Anteiso-C17:0)	Fatty acid (Anteiso-C17:0)	Fatty acid (Anteiso-C17:0)	Fatty acid (Anteiso-C17:0)	Fatty acid (Anteiso-C17:0)		Fatty acid (Anteiso-C17:0)		Fatty acid (Anteiso-C17:0)	Fatty acid (Anteiso-C17:0)		Fatty acid (Anteiso-C17:0)
Fatty acid (Iso-C14:0)	Fatty acid (Iso-C14:0)	Fatty acid (Iso-C14:0)	Fatty acid (Iso-C14:0)	Fatty acid (Iso-C14:0)	Fatty acid (Iso-C14:0)	Fatty acid (Iso-C14:0)	Fatty acid (Iso-C14:0)	Fatty acid (Iso-C14:0)	Fatty acid (Iso-C14:0)	Fatty acid (Iso-C14:0)	Fatty acid (Iso-C14:0)		Fatty acid (Iso-C14:0)		Fatty acid (Iso-C14:0)	Fatty acid (Iso-C14:0)		Fatty acid (Iso-C14:0)
Fatty acid (Iso-C15:0)	Fatty acid (Iso-C15:0)	Fatty acid (Iso-C15:0)	Fatty acid (Iso-C15:0)	Fatty acid (Iso-C15:0)	Fatty acid (Iso-C15:0)	Fatty acid (Iso-C15:0)	Fatty acid (Iso-C15:0)	Fatty acid (Iso-C15:0)	Fatty acid (Iso-C15:0)	Fatty acid (Iso-C15:0)	Fatty acid (Iso-C15:0)		Fatty acid (Iso-C15:0)		Fatty acid (Iso-C15:0)	Fatty acid (Iso-C15:0)		Fatty acid (Iso-C15:0)
Fatty acid (iso-C16:0)	Fatty acid (iso-C16:0)	Fatty acid (iso-C16:0)	Fatty acid (iso-C16:0)	Fatty acid (iso-C16:0)	Fatty acid (iso-C16:0)	Fatty acid (iso-C16:0)	Fatty acid (iso-C16:0)	Fatty acid (iso-C16:0)	Fatty acid (iso-C16:0)	Fatty acid (iso-C16:0)	Fatty acid (iso-C16:0)		Fatty acid (iso-C16:0)		Fatty acid (iso-C16:0)	Fatty acid (iso-C16:0)		Fatty acid (iso-C16:0)
Fatty acid (Iso-C17:0)	Fatty acid (Iso-C17:0)	Fatty acid (Iso-C17:0)	Fatty acid (Iso-C17:0)	Fatty acid (Iso-C17:0)	Fatty acid (Iso-C17:0)	Fatty acid (Iso-C17:0)	Fatty acid (Iso-C17:0)	Fatty acid (Iso-C17:0)	Fatty acid (Iso-C17:0)	Fatty acid (Iso-C17:0)	Fatty acid (Iso-C17:0)		Fatty acid (Iso-C17:0)		Fatty acid (Iso-C17:0)	Fatty acid (Iso-C17:0)		Fatty acid (Iso-C17:0)
Fe2+	Fe2+	Fe2+	Fe2+	Fe2+	Fe2+	Fe2+	Fe2+	Fe2+	Fe2+	Fe2+	Fe2+	Fe2+	Fe2+	Fe2+	Fe2+	Fe2+	Fe2+	Fe2+
Fe3+	Fe3+	Fe3+	Fe3+	Fe3+	Fe3+	Fe3+	Fe3+	Fe3+	Fe3+	Fe3+	Fe3+	Fe3+	Fe3+	Fe3+	Fe3+	Fe3+	Fe3+	Fe3+
Ferrichrome	Ferrichrome										Ferrichrome					Ferrichrome
Ferricytochrome c	Ferricytochrome c		Ferricytochrome c				Ferricytochrome c	Ferricytochrome c	Ferricytochrome c	Ferricytochrome c	Ferricytochrome c	Ferricytochrome c	Ferricytochrome c	Ferricytochrome c	Ferricytochrome c	Ferricytochrome c	Ferricytochrome c	Ferricytochrome c
Folate			Folate	Folate		Folate					Folate	Folate	Folate	Folate	Folate			Folate
formaldehyde			formaldehyde										formaldehyde		formaldehyde
Formate	Formate	Formate	Formate	Formate	Formate	Formate	Formate	Formate	Formate	Formate	Formate	Formate	Formate		Formate	Formate		Formate
Fumarate											Fumarate
galactitol	galactitol	galactitol			galactitol	galactitol					galactitol	galactitol	galactitol	galactitol	galactitol	galactitol	galactitol	galactitol
gamma-butyrobetaine													gamma-butyrobetaine	gamma-butyrobetaine	gamma-butyrobetaine		gamma-butyrobetaine	gamma-butyrobetaine
gamma-glutamyl-gamma-butyraldehyde											gamma-glutamyl-gamma-butyraldehyde
GDP-4-dehydro-6-deoxy-alpha-D-mannose(2-)	GDP-4-dehydro-6-deoxy-alpha-D-mannose(2-)
GlcNAc-alpha-1,4-Core 1	GlcNAc-alpha-1,4-Core 1				GlcNAc-alpha-1,4-Core 1	GlcNAc-alpha-1,4-Core 1		GlcNAc-alpha-1,4-Core 1
GlcNAc-alpha-1,4-Core 2	GlcNAc-alpha-1,4-Core 2				GlcNAc-alpha-1,4-Core 2	GlcNAc-alpha-1,4-Core 2		GlcNAc-alpha-1,4-Core 2
glucosyl-galactosyl-glucosyl-inner core oligosaccharide lipid A																	glucosyl-galactosyl-glucosyl-inner core oligosaccharide lipid A
glucosyl-inner core oligosaccharide lipid A														glucosyl-inner core oligosaccharide lipid A			glucosyl-inner core oligosaccharide lipid A
Glycerol 3-phosphate	Glycerol 3-phosphate							Glycerol 3-phosphate				Glycerol 3-phosphate	Glycerol 3-phosphate	Glycerol 3-phosphate	Glycerol 3-phosphate	Glycerol 3-phosphate		Glycerol 3-phosphate
glycerone												glycerone				glycerone
Glycerophosphoglycerol												Glycerophosphoglycerol	Glycerophosphoglycerol		Glycerophosphoglycerol			Glycerophosphoglycerol
Glycine	Glycine	Glycine	Glycine	Glycine	Glycine	Glycine	Glycine	Glycine	Glycine	Glycine	Glycine	Glycine	Glycine	Glycine	Glycine	Glycine	Glycine	Glycine
glycine betaine													glycine betaine	glycine betaine	glycine betaine	glycine betaine	glycine betaine	glycine betaine
glycogen	glycogen	glycogen	glycogen	glycogen	glycogen	glycogen	glycogen	glycogen	glycogen	glycogen
glycogen, structure 2 (glycogenin-1,6-{7[1,4-Glc], 4[1,4-Glc]})						glycogen, structure 2 (glycogenin-1,6-{7[1,4-Glc], 4[1,4-Glc]})
glycolaldehyde		glycolaldehyde			glycolaldehyde			glycolaldehyde			glycolaldehyde		glycolaldehyde		glycolaldehyde	glycolaldehyde
Glycyl-L-asparagine	Glycyl-L-asparagine	Glycyl-L-asparagine	Glycyl-L-asparagine	Glycyl-L-asparagine	Glycyl-L-asparagine	Glycyl-L-asparagine	Glycyl-L-asparagine	Glycyl-L-asparagine	Glycyl-L-asparagine	Glycyl-L-asparagine	Glycyl-L-asparagine	Glycyl-L-asparagine	Glycyl-L-asparagine	Glycyl-L-asparagine	Glycyl-L-asparagine	Glycyl-L-asparagine	Glycyl-L-asparagine	Glycyl-L-asparagine
Glycyl-L-aspartate	Glycyl-L-aspartate	Glycyl-L-aspartate	Glycyl-L-aspartate	Glycyl-L-aspartate	Glycyl-L-aspartate	Glycyl-L-aspartate	Glycyl-L-aspartate	Glycyl-L-aspartate	Glycyl-L-aspartate	Glycyl-L-aspartate	Glycyl-L-aspartate	Glycyl-L-aspartate	Glycyl-L-aspartate	Glycyl-L-aspartate	Glycyl-L-aspartate	Glycyl-L-aspartate	Glycyl-L-aspartate	Glycyl-L-aspartate
Glycylleucine	Glycylleucine	Glycylleucine	Glycylleucine	Glycylleucine	Glycylleucine	Glycylleucine	Glycylleucine	Glycylleucine	Glycylleucine	Glycylleucine	Glycylleucine	Glycylleucine	Glycylleucine	Glycylleucine	Glycylleucine	Glycylleucine	Glycylleucine	Glycylleucine
Glycyl-L-glutamate	Glycyl-L-glutamate	Glycyl-L-glutamate	Glycyl-L-glutamate	Glycyl-L-glutamate	Glycyl-L-glutamate	Glycyl-L-glutamate	Glycyl-L-glutamate	Glycyl-L-glutamate	Glycyl-L-glutamate	Glycyl-L-glutamate	Glycyl-L-glutamate	Glycyl-L-glutamate	Glycyl-L-glutamate	Glycyl-L-glutamate	Glycyl-L-glutamate	Glycyl-L-glutamate	Glycyl-L-glutamate	Glycyl-L-glutamate
Glycyl-L-glutamine	Glycyl-L-glutamine	Glycyl-L-glutamine	Glycyl-L-glutamine	Glycyl-L-glutamine	Glycyl-L-glutamine	Glycyl-L-glutamine	Glycyl-L-glutamine	Glycyl-L-glutamine	Glycyl-L-glutamine	Glycyl-L-glutamine	Glycyl-L-glutamine	Glycyl-L-glutamine	Glycyl-L-glutamine	Glycyl-L-glutamine	Glycyl-L-glutamine	Glycyl-L-glutamine	Glycyl-L-glutamine	Glycyl-L-glutamine
Glycyl-L-methionine	Glycyl-L-methionine	Glycyl-L-methionine	Glycyl-L-methionine	Glycyl-L-methionine	Glycyl-L-methionine	Glycyl-L-methionine	Glycyl-L-methionine	Glycyl-L-methionine	Glycyl-L-methionine	Glycyl-L-methionine	Glycyl-L-methionine	Glycyl-L-methionine	Glycyl-L-methionine	Glycyl-L-methionine	Glycyl-L-methionine	Glycyl-L-methionine	Glycyl-L-methionine	Glycyl-L-methionine
Glycyl-L-tyrosine	Glycyl-L-tyrosine	Glycyl-L-tyrosine	Glycyl-L-tyrosine	Glycyl-L-tyrosine	Glycyl-L-tyrosine	Glycyl-L-tyrosine	Glycyl-L-tyrosine	Glycyl-L-tyrosine	Glycyl-L-tyrosine	Glycyl-L-tyrosine	Glycyl-L-tyrosine	Glycyl-L-tyrosine	Glycyl-L-tyrosine	Glycyl-L-tyrosine	Glycyl-L-tyrosine	Glycyl-L-tyrosine	Glycyl-L-tyrosine	Glycyl-L-tyrosine
Glycylphenylalanine	Glycylphenylalanine	Glycylphenylalanine	Glycylphenylalanine	Glycylphenylalanine	Glycylphenylalanine	Glycylphenylalanine	Glycylphenylalanine	Glycylphenylalanine	Glycylphenylalanine	Glycylphenylalanine	Glycylphenylalanine	Glycylphenylalanine	Glycylphenylalanine	Glycylphenylalanine	Glycylphenylalanine	Glycylphenylalanine	Glycylphenylalanine	Glycylphenylalanine
Glycylproline	Glycylproline	Glycylproline	Glycylproline	Glycylproline	Glycylproline	Glycylproline	Glycylproline	Glycylproline	Glycylproline	Glycylproline	Glycylproline	Glycylproline	Glycylproline	Glycylproline	Glycylproline	Glycylproline	Glycylproline	Glycylproline
Gly-Cys	Gly-Cys	Gly-Cys	Gly-Cys	Gly-Cys	Gly-Cys	Gly-Cys	Gly-Cys	Gly-Cys	Gly-Cys	Gly-Cys	Gly-Cys	Gly-Cys	Gly-Cys	Gly-Cys	Gly-Cys	Gly-Cys	Gly-Cys	Gly-Cys
glyoxylate						glyoxylate			glyoxylate			glyoxylate		glyoxylate
GT1b											GT1b
GTP					GTP
Guanine	Guanine		Guanine								Guanine	Guanine
Guanosine							Guanosine			Guanosine		Guanosine	Guanosine	Guanosine	Guanosine	Guanosine		Guanosine
Hexadecanoate (n-C16:0)	Hexadecanoate (n-C16:0)												Hexadecanoate (n-C16:0)	Hexadecanoate (n-C16:0)	Hexadecanoate (n-C16:0)	Hexadecanoate (n-C16:0)	Hexadecanoate (n-C16:0)	Hexadecanoate (n-C16:0)
Hexadecenoate (n-C16:1)	Hexadecenoate (n-C16:1)												Hexadecenoate (n-C16:1)		Hexadecenoate (n-C16:1)			Hexadecenoate (n-C16:1)
hexanesulfonate				hexanesulfonate							hexanesulfonate		hexanesulfonate		hexanesulfonate			hexanesulfonate
Hexanoyl-ACP (n-C6:0ACP)			Hexanoyl-ACP (n-C6:0ACP)										Hexanoyl-ACP (n-C6:0ACP)		Hexanoyl-ACP (n-C6:0ACP)
Hexanoyl-CoA (n-C6:0CoA)											Hexanoyl-CoA (n-C6:0CoA)	Hexanoyl-CoA (n-C6:0CoA)	Hexanoyl-CoA (n-C6:0CoA)	Hexanoyl-CoA (n-C6:0CoA)	Hexanoyl-CoA (n-C6:0CoA)		Hexanoyl-CoA (n-C6:0CoA)	Hexanoyl-CoA (n-C6:0CoA)
Hg2+	Hg2+	Hg2+	Hg2+	Hg2+	Hg2+	Hg2+	Hg2+	Hg2+	Hg2+	Hg2+	Hg2+	Hg2+	Hg2+	Hg2+	Hg2+	Hg2+	Hg2+	Hg2+
Hydrogen	Hydrogen											Hydrogen	Hydrogen	Hydrogen	Hydrogen	Hydrogen	Hydrogen	Hydrogen
Hydrogen peroxide											Hydrogen peroxide
Hydrogen sulfide	Hydrogen sulfide													Hydrogen sulfide
hydrogenphosphate	hydrogenphosphate	hydrogenphosphate	hydrogenphosphate	hydrogenphosphate	hydrogenphosphate	hydrogenphosphate	hydrogenphosphate	hydrogenphosphate	hydrogenphosphate	hydrogenphosphate	hydrogenphosphate	hydrogenphosphate	hydrogenphosphate	hydrogenphosphate	hydrogenphosphate	hydrogenphosphate	hydrogenphosphate	hydrogenphosphate
Hypoxanthine	Hypoxanthine			Hypoxanthine	Hypoxanthine	Hypoxanthine		Hypoxanthine	Hypoxanthine		Hypoxanthine	Hypoxanthine		Hypoxanthine		Hypoxanthine
IDP(3-)				IDP(3-)	IDP(3-)	IDP(3-)			IDP(3-)
imidazole-4-acetaldehyde					imidazole-4-acetaldehyde	imidazole-4-acetaldehyde		imidazole-4-acetaldehyde	imidazole-4-acetaldehyde							imidazole-4-acetaldehyde
Indole	Indole												Indole
Indole-3-acetamide	Indole-3-acetamide													Indole-3-acetamide		Indole-3-acetamide	Indole-3-acetamide	Indole-3-acetamide
indole-3-acetate	indole-3-acetate													indole-3-acetate		indole-3-acetate	indole-3-acetate	indole-3-acetate
Inosine	Inosine						Inosine			Inosine				Inosine		Inosine
Isethionic acid				Isethionic acid							Isethionic acid		Isethionic acid		Isethionic acid			Isethionic acid
isobutyryl-CoA(4-)													isobutyryl-CoA(4-)		isobutyryl-CoA(4-)	isobutyryl-CoA(4-)	isobutyryl-CoA(4-)
Isochorismate											Isochorismate		Isochorismate		Isochorismate	Isochorismate
Isocitrate											Isocitrate			Isocitrate
Isoheptadecanoyllipoteichoic acid (n=24), linked, unsubstituted		Isoheptadecanoyllipoteichoic acid (n=24), linked, unsubstituted	Isoheptadecanoyllipoteichoic acid (n=24), linked, unsubstituted	Isoheptadecanoyllipoteichoic acid (n=24), linked, unsubstituted	Isoheptadecanoyllipoteichoic acid (n=24), linked, unsubstituted	Isoheptadecanoyllipoteichoic acid (n=24), linked, unsubstituted	Isoheptadecanoyllipoteichoic acid (n=24), linked, unsubstituted	Isoheptadecanoyllipoteichoic acid (n=24), linked, unsubstituted	Isoheptadecanoyllipoteichoic acid (n=24), linked, unsubstituted	Isoheptadecanoyllipoteichoic acid (n=24), linked, unsubstituted			Isoheptadecanoyllipoteichoic acid (n=24), linked, unsubstituted		Isoheptadecanoyllipoteichoic acid (n=24), linked, unsubstituted		Isoheptadecanoyllipoteichoic acid (n=24), linked, unsubstituted
Isohexadecanoyllipoteichoic acid (n=24), linked, unsubstituted		Isohexadecanoyllipoteichoic acid (n=24), linked, unsubstituted	Isohexadecanoyllipoteichoic acid (n=24), linked, unsubstituted	Isohexadecanoyllipoteichoic acid (n=24), linked, unsubstituted	Isohexadecanoyllipoteichoic acid (n=24), linked, unsubstituted	Isohexadecanoyllipoteichoic acid (n=24), linked, unsubstituted	Isohexadecanoyllipoteichoic acid (n=24), linked, unsubstituted	Isohexadecanoyllipoteichoic acid (n=24), linked, unsubstituted	Isohexadecanoyllipoteichoic acid (n=24), linked, unsubstituted	Isohexadecanoyllipoteichoic acid (n=24), linked, unsubstituted		Isohexadecanoyllipoteichoic acid (n=24), linked, unsubstituted	Isohexadecanoyllipoteichoic acid (n=24), linked, unsubstituted	Isohexadecanoyllipoteichoic acid (n=24), linked, unsubstituted	Isohexadecanoyllipoteichoic acid (n=24), linked, unsubstituted		Isohexadecanoyllipoteichoic acid (n=24), linked, unsubstituted	Isohexadecanoyllipoteichoic acid (n=24), linked, unsubstituted
Isomaltose, Brachiose		Isomaltose, Brachiose	Isomaltose, Brachiose	Isomaltose, Brachiose		Isomaltose, Brachiose	Isomaltose, Brachiose	Isomaltose, Brachiose	Isomaltose, Brachiose	Isomaltose, Brachiose		Isomaltose, Brachiose	Isomaltose, Brachiose	Isomaltose, Brachiose	Isomaltose, Brachiose	Isomaltose, Brachiose	Isomaltose, Brachiose	Isomaltose, Brachiose
Isopentadecanoyllipoteichoic acid (n=24), linked, unsubstituted		Isopentadecanoyllipoteichoic acid (n=24), linked, unsubstituted	Isopentadecanoyllipoteichoic acid (n=24), linked, unsubstituted	Isopentadecanoyllipoteichoic acid (n=24), linked, unsubstituted	Isopentadecanoyllipoteichoic acid (n=24), linked, unsubstituted	Isopentadecanoyllipoteichoic acid (n=24), linked, unsubstituted	Isopentadecanoyllipoteichoic acid (n=24), linked, unsubstituted	Isopentadecanoyllipoteichoic acid (n=24), linked, unsubstituted	Isopentadecanoyllipoteichoic acid (n=24), linked, unsubstituted	Isopentadecanoyllipoteichoic acid (n=24), linked, unsubstituted		Isopentadecanoyllipoteichoic acid (n=24), linked, unsubstituted	Isopentadecanoyllipoteichoic acid (n=24), linked, unsubstituted	Isopentadecanoyllipoteichoic acid (n=24), linked, unsubstituted	Isopentadecanoyllipoteichoic acid (n=24), linked, unsubstituted		Isopentadecanoyllipoteichoic acid (n=24), linked, unsubstituted	Isopentadecanoyllipoteichoic acid (n=24), linked, unsubstituted
Isotetradecanoyllipoteichoic acid (n=24), linked, unsubstituted		Isotetradecanoyllipoteichoic acid (n=24), linked, unsubstituted	Isotetradecanoyllipoteichoic acid (n=24), linked, unsubstituted	Isotetradecanoyllipoteichoic acid (n=24), linked, unsubstituted	Isotetradecanoyllipoteichoic acid (n=24), linked, unsubstituted	Isotetradecanoyllipoteichoic acid (n=24), linked, unsubstituted	Isotetradecanoyllipoteichoic acid (n=24), linked, unsubstituted	Isotetradecanoyllipoteichoic acid (n=24), linked, unsubstituted	Isotetradecanoyllipoteichoic acid (n=24), linked, unsubstituted	Isotetradecanoyllipoteichoic acid (n=24), linked, unsubstituted		Isotetradecanoyllipoteichoic acid (n=24), linked, unsubstituted	Isotetradecanoyllipoteichoic acid (n=24), linked, unsubstituted	Isotetradecanoyllipoteichoic acid (n=24), linked, unsubstituted	Isotetradecanoyllipoteichoic acid (n=24), linked, unsubstituted		Isotetradecanoyllipoteichoic acid (n=24), linked, unsubstituted	Isotetradecanoyllipoteichoic acid (n=24), linked, unsubstituted
Isovaleryl-CoA	Isovaleryl-CoA												Isovaleryl-CoA		Isovaleryl-CoA	Isovaleryl-CoA	Isovaleryl-CoA
Kestopentaose (4 fru, 1 glc inulin-type fructo-oligosaccharide)		Kestopentaose (4 fru, 1 glc inulin-type fructo-oligosaccharide)	Kestopentaose (4 fru, 1 glc inulin-type fructo-oligosaccharide)	Kestopentaose (4 fru, 1 glc inulin-type fructo-oligosaccharide)		Kestopentaose (4 fru, 1 glc inulin-type fructo-oligosaccharide)		Kestopentaose (4 fru, 1 glc inulin-type fructo-oligosaccharide)		Kestopentaose (4 fru, 1 glc inulin-type fructo-oligosaccharide)		Kestopentaose (4 fru, 1 glc inulin-type fructo-oligosaccharide)	Kestopentaose (4 fru, 1 glc inulin-type fructo-oligosaccharide)			Kestopentaose (4 fru, 1 glc inulin-type fructo-oligosaccharide)		Kestopentaose (4 fru, 1 glc inulin-type fructo-oligosaccharide)
Kestose (2 fru, 1 glc inulin-type fructo-oligosaccharide)		Kestose (2 fru, 1 glc inulin-type fructo-oligosaccharide)	Kestose (2 fru, 1 glc inulin-type fructo-oligosaccharide)	Kestose (2 fru, 1 glc inulin-type fructo-oligosaccharide)		Kestose (2 fru, 1 glc inulin-type fructo-oligosaccharide)		Kestose (2 fru, 1 glc inulin-type fructo-oligosaccharide)		Kestose (2 fru, 1 glc inulin-type fructo-oligosaccharide)		Kestose (2 fru, 1 glc inulin-type fructo-oligosaccharide)	Kestose (2 fru, 1 glc inulin-type fructo-oligosaccharide)			Kestose (2 fru, 1 glc inulin-type fructo-oligosaccharide)		Kestose (2 fru, 1 glc inulin-type fructo-oligosaccharide)
Kestotetraose (3 fru, 1 glc inulin-type fructo-oligosaccharide)		Kestotetraose (3 fru, 1 glc inulin-type fructo-oligosaccharide)	Kestotetraose (3 fru, 1 glc inulin-type fructo-oligosaccharide)	Kestotetraose (3 fru, 1 glc inulin-type fructo-oligosaccharide)		Kestotetraose (3 fru, 1 glc inulin-type fructo-oligosaccharide)		Kestotetraose (3 fru, 1 glc inulin-type fructo-oligosaccharide)		Kestotetraose (3 fru, 1 glc inulin-type fructo-oligosaccharide)		Kestotetraose (3 fru, 1 glc inulin-type fructo-oligosaccharide)	Kestotetraose (3 fru, 1 glc inulin-type fructo-oligosaccharide)			Kestotetraose (3 fru, 1 glc inulin-type fructo-oligosaccharide)		Kestotetraose (3 fru, 1 glc inulin-type fructo-oligosaccharide)
L-2-amino-3-oxobutanoic acid		L-2-amino-3-oxobutanoic acid	L-2-amino-3-oxobutanoic acid	L-2-amino-3-oxobutanoic acid	L-2-amino-3-oxobutanoic acid	L-2-amino-3-oxobutanoic acid	L-2-amino-3-oxobutanoic acid	L-2-amino-3-oxobutanoic acid	L-2-amino-3-oxobutanoic acid	L-2-amino-3-oxobutanoic acid		L-2-amino-3-oxobutanoic acid	L-2-amino-3-oxobutanoic acid	L-2-amino-3-oxobutanoic acid	L-2-amino-3-oxobutanoic acid	L-2-amino-3-oxobutanoic acid		L-2-amino-3-oxobutanoic acid
L-2-Amino-6-oxopimelate		L-2-Amino-6-oxopimelate	L-2-Amino-6-oxopimelate	L-2-Amino-6-oxopimelate	L-2-Amino-6-oxopimelate	L-2-Amino-6-oxopimelate	L-2-Amino-6-oxopimelate	L-2-Amino-6-oxopimelate	L-2-Amino-6-oxopimelate	L-2-Amino-6-oxopimelate		L-2-Amino-6-oxopimelate	L-2-Amino-6-oxopimelate	L-2-Amino-6-oxopimelate	L-2-Amino-6-oxopimelate	L-2-Amino-6-oxopimelate	L-2-Amino-6-oxopimelate	L-2-Amino-6-oxopimelate
L-2-aminoadipate(1-)																L-2-aminoadipate(1-)
L-3-Aminobutyryl-CoA											L-3-Aminobutyryl-CoA
Lactose	Lactose	Lactose	Lactose	Lactose	Lactose	Lactose	Lactose	Lactose	Lactose	Lactose	Lactose	Lactose	Lactose	Lactose	Lactose	Lactose	Lactose	Lactose
L-alanine	L-alanine	L-alanine	L-alanine	L-alanine	L-alanine	L-alanine	L-alanine	L-alanine	L-alanine	L-alanine	L-alanine	L-alanine	L-alanine		L-alanine	L-alanine	L-alanine	L-alanine
L-alanylglycine	L-alanylglycine	L-alanylglycine	L-alanylglycine	L-alanylglycine	L-alanylglycine	L-alanylglycine	L-alanylglycine	L-alanylglycine	L-alanylglycine	L-alanylglycine	L-alanylglycine	L-alanylglycine	L-alanylglycine	L-alanylglycine	L-alanylglycine	L-alanylglycine	L-alanylglycine	L-alanylglycine
L-alanyl-L-aspartate	L-alanyl-L-aspartate	L-alanyl-L-aspartate	L-alanyl-L-aspartate	L-alanyl-L-aspartate	L-alanyl-L-aspartate	L-alanyl-L-aspartate	L-alanyl-L-aspartate	L-alanyl-L-aspartate	L-alanyl-L-aspartate	L-alanyl-L-aspartate	L-alanyl-L-aspartate	L-alanyl-L-aspartate	L-alanyl-L-aspartate	L-alanyl-L-aspartate	L-alanyl-L-aspartate	L-alanyl-L-aspartate	L-alanyl-L-aspartate	L-alanyl-L-aspartate
L-alanyl-L-glutamate	L-alanyl-L-glutamate	L-alanyl-L-glutamate	L-alanyl-L-glutamate	L-alanyl-L-glutamate	L-alanyl-L-glutamate	L-alanyl-L-glutamate	L-alanyl-L-glutamate	L-alanyl-L-glutamate	L-alanyl-L-glutamate	L-alanyl-L-glutamate	L-alanyl-L-glutamate	L-alanyl-L-glutamate	L-alanyl-L-glutamate	L-alanyl-L-glutamate	L-alanyl-L-glutamate	L-alanyl-L-glutamate	L-alanyl-L-glutamate	L-alanyl-L-glutamate
L-alanyl-L-glutamine	L-alanyl-L-glutamine	L-alanyl-L-glutamine	L-alanyl-L-glutamine	L-alanyl-L-glutamine	L-alanyl-L-glutamine	L-alanyl-L-glutamine	L-alanyl-L-glutamine	L-alanyl-L-glutamine	L-alanyl-L-glutamine	L-alanyl-L-glutamine	L-alanyl-L-glutamine	L-alanyl-L-glutamine	L-alanyl-L-glutamine	L-alanyl-L-glutamine	L-alanyl-L-glutamine	L-alanyl-L-glutamine	L-alanyl-L-glutamine	L-alanyl-L-glutamine
L-alanyl-L-histidine	L-alanyl-L-histidine	L-alanyl-L-histidine	L-alanyl-L-histidine	L-alanyl-L-histidine	L-alanyl-L-histidine	L-alanyl-L-histidine	L-alanyl-L-histidine	L-alanyl-L-histidine	L-alanyl-L-histidine	L-alanyl-L-histidine	L-alanyl-L-histidine	L-alanyl-L-histidine	L-alanyl-L-histidine	L-alanyl-L-histidine	L-alanyl-L-histidine	L-alanyl-L-histidine	L-alanyl-L-histidine	L-alanyl-L-histidine
L-alanyl-L-leucine	L-alanyl-L-leucine	L-alanyl-L-leucine	L-alanyl-L-leucine	L-alanyl-L-leucine	L-alanyl-L-leucine	L-alanyl-L-leucine	L-alanyl-L-leucine	L-alanyl-L-leucine	L-alanyl-L-leucine	L-alanyl-L-leucine	L-alanyl-L-leucine	L-alanyl-L-leucine	L-alanyl-L-leucine	L-alanyl-L-leucine	L-alanyl-L-leucine	L-alanyl-L-leucine	L-alanyl-L-leucine	L-alanyl-L-leucine
L-alanyl-L-threonine	L-alanyl-L-threonine	L-alanyl-L-threonine	L-alanyl-L-threonine	L-alanyl-L-threonine	L-alanyl-L-threonine	L-alanyl-L-threonine	L-alanyl-L-threonine	L-alanyl-L-threonine	L-alanyl-L-threonine	L-alanyl-L-threonine	L-alanyl-L-threonine	L-alanyl-L-threonine	L-alanyl-L-threonine	L-alanyl-L-threonine	L-alanyl-L-threonine	L-alanyl-L-threonine	L-alanyl-L-threonine	L-alanyl-L-threonine
L-allysine			L-allysine				L-allysine	L-allysine	L-allysine	L-allysine			L-allysine		L-allysine	L-allysine	L-allysine
lanosterol											lanosterol
L-arabinitol			L-arabinitol	L-arabinitol	L-arabinitol	L-arabinitol		L-arabinitol	L-arabinitol		L-arabinitol	L-arabinitol	L-arabinitol	L-arabinitol	L-arabinitol	L-arabinitol	L-arabinitol	L-arabinitol
L-arabinose						L-arabinose					L-arabinose	L-arabinose	L-arabinose	L-arabinose	L-arabinose	L-arabinose	L-arabinose	L-arabinose
Larch arabinogalactan, gal/ara 6:1, small amount of glcur, MW ~ 116000		Larch arabinogalactan, gal/ara 6:1, small amount of glcur, MW ~ 116000						Larch arabinogalactan, gal/ara 6:1, small amount of glcur, MW ~ 116000	Larch arabinogalactan, gal/ara 6:1, small amount of glcur, MW ~ 116000
L-argininium(1+)				L-argininium(1+)			L-argininium(1+)	L-argininium(1+)	L-argininium(1+)			L-argininium(1+)	L-argininium(1+)	L-argininium(1+)	L-argininium(1+)		L-argininium(1+)
L-Arogenate	L-Arogenate	L-Arogenate	L-Arogenate	L-Arogenate	L-Arogenate	L-Arogenate	L-Arogenate	L-Arogenate	L-Arogenate	L-Arogenate	L-Arogenate		L-Arogenate	L-Arogenate	L-Arogenate	L-Arogenate	L-Arogenate	L-Arogenate
L-ascorbate-6-phosphate													L-ascorbate-6-phosphate		L-ascorbate-6-phosphate			L-ascorbate-6-phosphate
L-asparagine	L-asparagine	L-asparagine	L-asparagine	L-asparagine	L-asparagine	L-asparagine	L-asparagine	L-asparagine	L-asparagine	L-asparagine	L-asparagine	L-asparagine	L-asparagine		L-asparagine	L-asparagine	L-asparagine	L-asparagine
L-aspartate(1-)	L-aspartate(1-)	L-aspartate(1-)	L-aspartate(1-)	L-aspartate(1-)	L-aspartate(1-)	L-aspartate(1-)	L-aspartate(1-)	L-aspartate(1-)	L-aspartate(1-)	L-aspartate(1-)	L-aspartate(1-)	L-aspartate(1-)	L-aspartate(1-)		L-aspartate(1-)	L-aspartate(1-)		L-aspartate(1-)
laurate	laurate	laurate		laurate	laurate	laurate						laurate	laurate	laurate	laurate	laurate	laurate	laurate
L-Carnitine													L-Carnitine		L-Carnitine	L-Carnitine		L-Carnitine
L-citrulline												L-citrulline	L-citrulline		L-citrulline
L-cystathionine													L-cystathionine		L-cystathionine			L-cystathionine
L-cysteate(1-)				L-cysteate(1-)							L-cysteate(1-)		L-cysteate(1-)		L-cysteate(1-)			L-cysteate(1-)
L-cysteine	L-cysteine	L-cysteine	L-cysteine	L-cysteine	L-cysteine	L-cysteine	L-cysteine	L-cysteine	L-cysteine	L-cysteine	L-cysteine	L-cysteine	L-cysteine	L-cysteine	L-cysteine	L-cysteine	L-cysteine	L-cysteine
L-cysteinylglycine	L-cysteinylglycine	L-cysteinylglycine	L-cysteinylglycine	L-cysteinylglycine	L-cysteinylglycine	L-cysteinylglycine	L-cysteinylglycine	L-cysteinylglycine	L-cysteinylglycine	L-cysteinylglycine	L-cysteinylglycine	L-cysteinylglycine	L-cysteinylglycine	L-cysteinylglycine	L-cysteinylglycine	L-cysteinylglycine	L-cysteinylglycine	L-cysteinylglycine
Lead	Lead	Lead	Lead	Lead	Lead	Lead	Lead	Lead	Lead	Lead	Lead	Lead	Lead	Lead	Lead	Lead	Lead	Lead
L-fucose	L-fucose	L-fucose		L-fucose		L-fucose	L-fucose	L-fucose			L-fucose
L-Glutamate 5-semialdehyde												L-Glutamate 5-semialdehyde
L-glutamate(1-)	L-glutamate(1-)	L-glutamate(1-)	L-glutamate(1-)	L-glutamate(1-)	L-glutamate(1-)	L-glutamate(1-)	L-glutamate(1-)	L-glutamate(1-)	L-glutamate(1-)	L-glutamate(1-)	L-glutamate(1-)	L-glutamate(1-)	L-glutamate(1-)	L-glutamate(1-)	L-glutamate(1-)	L-glutamate(1-)	L-glutamate(1-)	L-glutamate(1-)
L-glutamine	L-glutamine	L-glutamine	L-glutamine	L-glutamine	L-glutamine	L-glutamine	L-glutamine	L-glutamine	L-glutamine	L-glutamine	L-glutamine	L-glutamine	L-glutamine	L-glutamine	L-glutamine	L-glutamine	L-glutamine	L-glutamine
L-histidine	L-histidine	L-histidine	L-histidine	L-histidine	L-histidine	L-histidine	L-histidine	L-histidine	L-histidine	L-histidine	L-histidine	L-histidine	L-histidine		L-histidine	L-histidine	L-histidine	L-histidine
L-Histidinol phosphate	L-Histidinol phosphate	L-Histidinol phosphate	L-Histidinol phosphate	L-Histidinol phosphate	L-Histidinol phosphate	L-Histidinol phosphate	L-Histidinol phosphate	L-Histidinol phosphate	L-Histidinol phosphate	L-Histidinol phosphate	L-Histidinol phosphate		L-Histidinol phosphate	L-Histidinol phosphate	L-Histidinol phosphate	L-Histidinol phosphate		L-Histidinol phosphate
L-homoserine	L-homoserine	L-homoserine	L-homoserine	L-homoserine	L-homoserine	L-homoserine	L-homoserine	L-homoserine	L-homoserine	L-homoserine	L-homoserine	L-homoserine	L-homoserine	L-homoserine	L-homoserine	L-homoserine	L-homoserine	L-homoserine
lipoate	lipoate	lipoate	lipoate	lipoate	lipoate	lipoate	lipoate	lipoate	lipoate	lipoate			lipoate	lipoate	lipoate	lipoate	lipoate	lipoate
L-isoleucine	L-isoleucine	L-isoleucine	L-isoleucine	L-isoleucine	L-isoleucine	L-isoleucine	L-isoleucine	L-isoleucine	L-isoleucine	L-isoleucine	L-isoleucine	L-isoleucine	L-isoleucine	L-isoleucine	L-isoleucine	L-isoleucine	L-isoleucine	L-isoleucine
LL-2,6-Diaminoheptanedioate	LL-2,6-Diaminoheptanedioate
L-leucine	L-leucine	L-leucine	L-leucine	L-leucine	L-leucine	L-leucine	L-leucine	L-leucine	L-leucine	L-leucine	L-leucine	L-leucine	L-leucine	L-leucine	L-leucine	L-leucine	L-leucine	L-leucine
L-lysinium(1+)	L-lysinium(1+)	L-lysinium(1+)	L-lysinium(1+)	L-lysinium(1+)	L-lysinium(1+)	L-lysinium(1+)	L-lysinium(1+)	L-lysinium(1+)	L-lysinium(1+)	L-lysinium(1+)	L-lysinium(1+)	L-lysinium(1+)	L-lysinium(1+)	L-lysinium(1+)	L-lysinium(1+)		L-lysinium(1+)	L-lysinium(1+)
L-methionine	L-methionine	L-methionine	L-methionine	L-methionine	L-methionine	L-methionine	L-methionine	L-methionine	L-methionine	L-methionine	L-methionine	L-methionine	L-methionine	L-methionine	L-methionine	L-methionine	L-methionine	L-methionine
L-Methionine Sulfoxide	L-Methionine Sulfoxide	L-Methionine Sulfoxide	L-Methionine Sulfoxide	L-Methionine Sulfoxide	L-Methionine Sulfoxide	L-Methionine Sulfoxide	L-Methionine Sulfoxide	L-Methionine Sulfoxide	L-Methionine Sulfoxide	L-Methionine Sulfoxide	L-Methionine Sulfoxide	L-Methionine Sulfoxide	L-Methionine Sulfoxide	L-Methionine Sulfoxide	L-Methionine Sulfoxide	L-Methionine Sulfoxide	L-Methionine Sulfoxide	L-Methionine Sulfoxide
L-methionine-R-sulfoxide		L-methionine-R-sulfoxide	L-methionine-R-sulfoxide	L-methionine-R-sulfoxide	L-methionine-R-sulfoxide	L-methionine-R-sulfoxide	L-methionine-R-sulfoxide	L-methionine-R-sulfoxide	L-methionine-R-sulfoxide	L-methionine-R-sulfoxide	L-methionine-R-sulfoxide	L-methionine-R-sulfoxide	L-methionine-R-sulfoxide	L-methionine-R-sulfoxide	L-methionine-R-sulfoxide	L-methionine-R-sulfoxide	L-methionine-R-sulfoxide	L-methionine-R-sulfoxide
L-methionyl-L-alanine	L-methionyl-L-alanine	L-methionyl-L-alanine	L-methionyl-L-alanine	L-methionyl-L-alanine	L-methionyl-L-alanine	L-methionyl-L-alanine	L-methionyl-L-alanine	L-methionyl-L-alanine	L-methionyl-L-alanine	L-methionyl-L-alanine	L-methionyl-L-alanine	L-methionyl-L-alanine	L-methionyl-L-alanine	L-methionyl-L-alanine	L-methionyl-L-alanine	L-methionyl-L-alanine	L-methionyl-L-alanine	L-methionyl-L-alanine
L-phenylalanine	L-phenylalanine	L-phenylalanine	L-phenylalanine	L-phenylalanine	L-phenylalanine	L-phenylalanine	L-phenylalanine	L-phenylalanine	L-phenylalanine	L-phenylalanine	L-phenylalanine	L-phenylalanine	L-phenylalanine	L-phenylalanine	L-phenylalanine	L-phenylalanine	L-phenylalanine	L-phenylalanine
L-proline	L-proline	L-proline	L-proline	L-proline	L-proline	L-proline	L-proline	L-proline	L-proline	L-proline	L-proline	L-proline	L-proline	L-proline	L-proline	L-proline	L-proline	L-proline
L-Rhamnose		L-Rhamnose						L-Rhamnose	L-Rhamnose		L-Rhamnose					L-Rhamnose		L-Rhamnose
L-Ribulose								L-Ribulose
L-Ribulose 5-phosphate					L-Ribulose 5-phosphate	L-Ribulose 5-phosphate					L-Ribulose 5-phosphate		L-Ribulose 5-phosphate		L-Ribulose 5-phosphate			L-Ribulose 5-phosphate
L-serine	L-serine	L-serine		L-serine	L-serine	L-serine	L-serine	L-serine	L-serine	L-serine	L-serine	L-serine	L-serine	L-serine	L-serine	L-serine	L-serine	L-serine
L-Sorbose 1-phosphate											L-Sorbose 1-phosphate		L-Sorbose 1-phosphate
L-tartrate											L-tartrate					L-tartrate
L-threonine	L-threonine	L-threonine	L-threonine	L-threonine	L-threonine	L-threonine	L-threonine	L-threonine	L-threonine	L-threonine	L-threonine	L-threonine	L-threonine		L-threonine	L-threonine	L-threonine	L-threonine
L-Threonine O-3-phosphate	L-Threonine O-3-phosphate										L-Threonine O-3-phosphate						L-Threonine O-3-phosphate
L-tryptophan		L-tryptophan	L-tryptophan	L-tryptophan	L-tryptophan	L-tryptophan	L-tryptophan	L-tryptophan	L-tryptophan	L-tryptophan	L-tryptophan	L-tryptophan	L-tryptophan	L-tryptophan	L-tryptophan		L-tryptophan	L-tryptophan
L-tyrosine	L-tyrosine	L-tyrosine	L-tyrosine	L-tyrosine	L-tyrosine	L-tyrosine	L-tyrosine	L-tyrosine	L-tyrosine	L-tyrosine	L-tyrosine	L-tyrosine	L-tyrosine	L-tyrosine	L-tyrosine	L-tyrosine	L-tyrosine	L-tyrosine
L-valine	L-valine	L-valine	L-valine	L-valine	L-valine	L-valine	L-valine	L-valine	L-valine	L-valine	L-valine	L-valine	L-valine	L-valine	L-valine	L-valine	L-valine	L-valine
L-xylulose											L-xylulose					L-xylulose		L-xylulose
magnesium												magnesium					magnesium
maltoheptaose												maltoheptaose	maltoheptaose	maltoheptaose	maltoheptaose	maltoheptaose	maltoheptaose	maltoheptaose
Maltohexaose		Maltohexaose	Maltohexaose	Maltohexaose	Maltohexaose	Maltohexaose	Maltohexaose	Maltohexaose	Maltohexaose	Maltohexaose	Maltohexaose	Maltohexaose	Maltohexaose		Maltohexaose	Maltohexaose		Maltohexaose
Maltose	Maltose			Maltose	Maltose		Maltose	Maltose	Maltose			Maltose	Maltose	Maltose	Maltose	Maltose	Maltose	Maltose
Maltose 6-phosphate													Maltose 6-phosphate
maltotriose	maltotriose			maltotriose	maltotriose		maltotriose	maltotriose	maltotriose		maltotriose	maltotriose	maltotriose		maltotriose	maltotriose		maltotriose
mannotriose (beta-1,4)	mannotriose (beta-1,4)	mannotriose (beta-1,4)	mannotriose (beta-1,4)	mannotriose (beta-1,4)	mannotriose (beta-1,4)	mannotriose (beta-1,4)	mannotriose (beta-1,4)	mannotriose (beta-1,4)	mannotriose (beta-1,4)	mannotriose (beta-1,4)	mannotriose (beta-1,4)	mannotriose (beta-1,4)	mannotriose (beta-1,4)	mannotriose (beta-1,4)	mannotriose (beta-1,4)	mannotriose (beta-1,4)	mannotriose (beta-1,4)	mannotriose (beta-1,4)
Melibiose		Melibiose	Melibiose	Melibiose		Melibiose	Melibiose	Melibiose	Melibiose	Melibiose	Melibiose		Melibiose	Melibiose	Melibiose	Melibiose	Melibiose	Melibiose
Menaquinone 7		Menaquinone 7		Menaquinone 7	Menaquinone 7	Menaquinone 7					Menaquinone 7	Menaquinone 7
Menaquinone 8								Menaquinone 8
meso-2,6-Diaminoheptanedioate	meso-2,6-Diaminoheptanedioate		meso-2,6-Diaminoheptanedioate
methanesulfonate				methanesulfonate							methanesulfonate		methanesulfonate		methanesulfonate			methanesulfonate
Mn2+	Mn2+	Mn2+	Mn2+	Mn2+	Mn2+	Mn2+	Mn2+	Mn2+	Mn2+	Mn2+	Mn2+	Mn2+	Mn2+	Mn2+	Mn2+	Mn2+	Mn2+	Mn2+
myo-inositol													myo-inositol		myo-inositol	myo-inositol		myo-inositol
Myristoyl-ACP (n-C14:0ACP)			Myristoyl-ACP (n-C14:0ACP)	Myristoyl-ACP (n-C14:0ACP)	Myristoyl-ACP (n-C14:0ACP)		Myristoyl-ACP (n-C14:0ACP)	Myristoyl-ACP (n-C14:0ACP)	Myristoyl-ACP (n-C14:0ACP)	Myristoyl-ACP (n-C14:0ACP)		Myristoyl-ACP (n-C14:0ACP)	Myristoyl-ACP (n-C14:0ACP)		Myristoyl-ACP (n-C14:0ACP)
Myristoyllipoteichoic acid (n=24), linked, unsubstituted		Myristoyllipoteichoic acid (n=24), linked, unsubstituted	Myristoyllipoteichoic acid (n=24), linked, unsubstituted	Myristoyllipoteichoic acid (n=24), linked, unsubstituted	Myristoyllipoteichoic acid (n=24), linked, unsubstituted	Myristoyllipoteichoic acid (n=24), linked, unsubstituted	Myristoyllipoteichoic acid (n=24), linked, unsubstituted	Myristoyllipoteichoic acid (n=24), linked, unsubstituted	Myristoyllipoteichoic acid (n=24), linked, unsubstituted	Myristoyllipoteichoic acid (n=24), linked, unsubstituted		Myristoyllipoteichoic acid (n=24), linked, unsubstituted	Myristoyllipoteichoic acid (n=24), linked, unsubstituted	Myristoyllipoteichoic acid (n=24), linked, unsubstituted	Myristoyllipoteichoic acid (n=24), linked, unsubstituted		Myristoyllipoteichoic acid (n=24), linked, unsubstituted	Myristoyllipoteichoic acid (n=24), linked, unsubstituted
N(2)-acetyl-L-ornithine	N(2)-acetyl-L-ornithine	N(2)-acetyl-L-ornithine	N(2)-acetyl-L-ornithine	N(2)-acetyl-L-ornithine	N(2)-acetyl-L-ornithine	N(2)-acetyl-L-ornithine	N(2)-acetyl-L-ornithine	N(2)-acetyl-L-ornithine	N(2)-acetyl-L-ornithine	N(2)-acetyl-L-ornithine	N(2)-acetyl-L-ornithine	N(2)-acetyl-L-ornithine	N(2)-acetyl-L-ornithine	N(2)-acetyl-L-ornithine	N(2)-acetyl-L-ornithine	N(2)-acetyl-L-ornithine	N(2)-acetyl-L-ornithine	N(2)-acetyl-L-ornithine
N,N-diacetylchitobiose	N,N-diacetylchitobiose	N,N-diacetylchitobiose	N,N-diacetylchitobiose	N,N-diacetylchitobiose	N,N-diacetylchitobiose	N,N-diacetylchitobiose	N,N-diacetylchitobiose	N,N-diacetylchitobiose	N,N-diacetylchitobiose	N,N-diacetylchitobiose			N,N-diacetylchitobiose	N,N-diacetylchitobiose	N,N-diacetylchitobiose			N,N-diacetylchitobiose
N2-Acetyl-L-aminoadipyl-delta-phosphate											N2-Acetyl-L-aminoadipyl-delta-phosphate
N2-Acetyl-L-lysine																N2-Acetyl-L-lysine
N6-Acetyl-LL-2,6-diaminoheptanedioate			N6-Acetyl-LL-2,6-diaminoheptanedioate		N6-Acetyl-LL-2,6-diaminoheptanedioate		N6-Acetyl-LL-2,6-diaminoheptanedioate	N6-Acetyl-LL-2,6-diaminoheptanedioate		N6-Acetyl-LL-2,6-diaminoheptanedioate	N6-Acetyl-LL-2,6-diaminoheptanedioate	N6-Acetyl-LL-2,6-diaminoheptanedioate	N6-Acetyl-LL-2,6-diaminoheptanedioate	N6-Acetyl-LL-2,6-diaminoheptanedioate	N6-Acetyl-LL-2,6-diaminoheptanedioate	N6-Acetyl-LL-2,6-diaminoheptanedioate	N6-Acetyl-LL-2,6-diaminoheptanedioate	N6-Acetyl-LL-2,6-diaminoheptanedioate
N-acetyl-D-galactosamine		N-acetyl-D-galactosamine
N-acetyl-D-glucosamine		N-acetyl-D-glucosamine									N-acetyl-D-glucosamine	N-acetyl-D-glucosamine		N-acetyl-D-glucosamine		N-acetyl-D-glucosamine		N-acetyl-D-glucosamine
N-acetyl-D-glucosamine 6-phosphate(2-)							N-acetyl-D-glucosamine 6-phosphate(2-)		N-acetyl-D-glucosamine 6-phosphate(2-)	N-acetyl-D-glucosamine 6-phosphate(2-)			N-acetyl-D-glucosamine 6-phosphate(2-)		N-acetyl-D-glucosamine 6-phosphate(2-)
N-acetyl-D-mannosamine		N-acetyl-D-mannosamine											N-acetyl-D-mannosamine
N-Acetyl-D-muramoyl-L-alanine					N-Acetyl-D-muramoyl-L-alanine
N-acetylneuraminate											N-acetylneuraminate					N-acetylneuraminate
N-Formyl-L-glutamate								N-Formyl-L-glutamate					N-Formyl-L-glutamate		N-Formyl-L-glutamate			N-Formyl-L-glutamate
NG,NG-Dimethyl-L-arginine														NG,NG-Dimethyl-L-arginine
nickel								nickel						nickel
Nicotinamide					Nicotinamide	Nicotinamide	Nicotinamide	Nicotinamide	Nicotinamide	Nicotinamide		Nicotinamide		Nicotinamide		Nicotinamide
Nicotinate				Nicotinate											Nicotinate
Nitrate									Nitrate				Nitrate	Nitrate	Nitrate	Nitrate	Nitrate	Nitrate
Nitric oxide														Nitric oxide
NMN	NMN			NMN	NMN	NMN		NMN	NMN	NMN	NMN		NMN			NMN	NMN
N-Ribosylnicotinamide													N-Ribosylnicotinamide		N-Ribosylnicotinamide			N-Ribosylnicotinamide
N-Succinyl-LL-2,6-diaminoheptanedioate		N-Succinyl-LL-2,6-diaminoheptanedioate	N-Succinyl-LL-2,6-diaminoheptanedioate	N-Succinyl-LL-2,6-diaminoheptanedioate	N-Succinyl-LL-2,6-diaminoheptanedioate	N-Succinyl-LL-2,6-diaminoheptanedioate	N-Succinyl-LL-2,6-diaminoheptanedioate	N-Succinyl-LL-2,6-diaminoheptanedioate	N-Succinyl-LL-2,6-diaminoheptanedioate	N-Succinyl-LL-2,6-diaminoheptanedioate
O2	O2	O2	O2	O2	O2	O2	O2	O2	O2	O2	O2	O2	O2	O2	O2	O2	O2	O2
O-Acetyl-L-homoserine		O-Acetyl-L-homoserine	O-Acetyl-L-homoserine	O-Acetyl-L-homoserine	O-Acetyl-L-homoserine	O-Acetyl-L-homoserine	O-Acetyl-L-homoserine	O-Acetyl-L-homoserine	O-Acetyl-L-homoserine	O-Acetyl-L-homoserine				O-Acetyl-L-homoserine		O-Acetyl-L-homoserine
Oat spelt xylan, MW 79200 (DOI: 10.1002/masy.200551405) = 528 xyl_D		Oat spelt xylan, MW 79200 (DOI: 10.1002/masy.200551405) = 528 xyl_D
octadecanoate (n-C18:0)	octadecanoate (n-C18:0)	octadecanoate (n-C18:0)	octadecanoate (n-C18:0)	octadecanoate (n-C18:0)	octadecanoate (n-C18:0)	octadecanoate (n-C18:0)						octadecanoate (n-C18:0)	octadecanoate (n-C18:0)	octadecanoate (n-C18:0)	octadecanoate (n-C18:0)	octadecanoate (n-C18:0)	octadecanoate (n-C18:0)	octadecanoate (n-C18:0)
Octadecanoyl-ACP (n-C18:0ACP)				Octadecanoyl-ACP (n-C18:0ACP)	Octadecanoyl-ACP (n-C18:0ACP)		Octadecanoyl-ACP (n-C18:0ACP)	Octadecanoyl-ACP (n-C18:0ACP)	Octadecanoyl-ACP (n-C18:0ACP)	Octadecanoyl-ACP (n-C18:0ACP)		Octadecanoyl-ACP (n-C18:0ACP)	Octadecanoyl-ACP (n-C18:0ACP)		Octadecanoyl-ACP (n-C18:0ACP)
octadecenoate (n-C18:1)	octadecenoate (n-C18:1)												octadecenoate (n-C18:1)		octadecenoate (n-C18:1)			octadecenoate (n-C18:1)
Octanoyl-ACP (n-C8:0ACP)			Octanoyl-ACP (n-C8:0ACP)										Octanoyl-ACP (n-C8:0ACP)		Octanoyl-ACP (n-C8:0ACP)
Octanoyl-CoA (n-C8:0CoA)											Octanoyl-CoA (n-C8:0CoA)	Octanoyl-CoA (n-C8:0CoA)	Octanoyl-CoA (n-C8:0CoA)	Octanoyl-CoA (n-C8:0CoA)	Octanoyl-CoA (n-C8:0CoA)		Octanoyl-CoA (n-C8:0CoA)	Octanoyl-CoA (n-C8:0CoA)
O-Phospho-4-hydroxy-L-threonine													O-Phospho-4-hydroxy-L-threonine		O-Phospho-4-hydroxy-L-threonine		O-Phospho-4-hydroxy-L-threonine	O-Phospho-4-hydroxy-L-threonine
O-phosphonatoethanaminium(1-)											O-phosphonatoethanaminium(1-)
Ornithine	Ornithine	Ornithine										Ornithine						Ornithine
O-Succinylbenzoyl-CoA																	O-Succinylbenzoyl-CoA
O-Succinyl-L-homoserine	O-Succinyl-L-homoserine
P1,P4-Bis(5-uridyl) tetraphosphate; UppppU								P1,P4-Bis(5-uridyl) tetraphosphate; UppppU	P1,P4-Bis(5-uridyl) tetraphosphate; UppppU
Palmitoyl-ACP (n-C16:0ACP)			Palmitoyl-ACP (n-C16:0ACP)	Palmitoyl-ACP (n-C16:0ACP)	Palmitoyl-ACP (n-C16:0ACP)		Palmitoyl-ACP (n-C16:0ACP)	Palmitoyl-ACP (n-C16:0ACP)	Palmitoyl-ACP (n-C16:0ACP)	Palmitoyl-ACP (n-C16:0ACP)		Palmitoyl-ACP (n-C16:0ACP)	Palmitoyl-ACP (n-C16:0ACP)		Palmitoyl-ACP (n-C16:0ACP)
Palmitoyl-CoA (n-C16:0CoA)												Palmitoyl-CoA (n-C16:0CoA)
Palmitoyllipoteichoic acid (n=24), linked, unsubstituted		Palmitoyllipoteichoic acid (n=24), linked, unsubstituted	Palmitoyllipoteichoic acid (n=24), linked, unsubstituted	Palmitoyllipoteichoic acid (n=24), linked, unsubstituted	Palmitoyllipoteichoic acid (n=24), linked, unsubstituted	Palmitoyllipoteichoic acid (n=24), linked, unsubstituted	Palmitoyllipoteichoic acid (n=24), linked, unsubstituted	Palmitoyllipoteichoic acid (n=24), linked, unsubstituted	Palmitoyllipoteichoic acid (n=24), linked, unsubstituted	Palmitoyllipoteichoic acid (n=24), linked, unsubstituted		Palmitoyllipoteichoic acid (n=24), linked, unsubstituted	Palmitoyllipoteichoic acid (n=24), linked, unsubstituted	Palmitoyllipoteichoic acid (n=24), linked, unsubstituted	Palmitoyllipoteichoic acid (n=24), linked, unsubstituted		Palmitoyllipoteichoic acid (n=24), linked, unsubstituted	Palmitoyllipoteichoic acid (n=24), linked, unsubstituted
pectins											pectins
Peptide-L-methionine	Peptide-L-methionine			Peptide-L-methionine	Peptide-L-methionine	Peptide-L-methionine		Peptide-L-methionine	Peptide-L-methionine			Peptide-L-methionine	Peptide-L-methionine	Peptide-L-methionine	Peptide-L-methionine	Peptide-L-methionine	Peptide-L-methionine	Peptide-L-methionine
Phosphatidylglycerol (12-methyl-tetradecanoyl, anteiso-C15)	Phosphatidylglycerol (12-methyl-tetradecanoyl, anteiso-C15)											Phosphatidylglycerol (12-methyl-tetradecanoyl, anteiso-C15)	Phosphatidylglycerol (12-methyl-tetradecanoyl, anteiso-C15)	Phosphatidylglycerol (12-methyl-tetradecanoyl, anteiso-C15)	Phosphatidylglycerol (12-methyl-tetradecanoyl, anteiso-C15)	Phosphatidylglycerol (12-methyl-tetradecanoyl, anteiso-C15)		Phosphatidylglycerol (12-methyl-tetradecanoyl, anteiso-C15)
Phosphatidylglycerol (12-methyltridecanoyl, iso-C14)	Phosphatidylglycerol (12-methyltridecanoyl, iso-C14)											Phosphatidylglycerol (12-methyltridecanoyl, iso-C14)	Phosphatidylglycerol (12-methyltridecanoyl, iso-C14)	Phosphatidylglycerol (12-methyltridecanoyl, iso-C14)	Phosphatidylglycerol (12-methyltridecanoyl, iso-C14)	Phosphatidylglycerol (12-methyltridecanoyl, iso-C14)		Phosphatidylglycerol (12-methyltridecanoyl, iso-C14)
Phosphatidylglycerol (13-methyltetradecanoyl, iso-C15)	Phosphatidylglycerol (13-methyltetradecanoyl, iso-C15)											Phosphatidylglycerol (13-methyltetradecanoyl, iso-C15)	Phosphatidylglycerol (13-methyltetradecanoyl, iso-C15)	Phosphatidylglycerol (13-methyltetradecanoyl, iso-C15)	Phosphatidylglycerol (13-methyltetradecanoyl, iso-C15)	Phosphatidylglycerol (13-methyltetradecanoyl, iso-C15)		Phosphatidylglycerol (13-methyltetradecanoyl, iso-C15)
Phosphatidylglycerol (14-methyl-hexadecanoyl, anteiso-C17)													Phosphatidylglycerol (14-methyl-hexadecanoyl, anteiso-C17)		Phosphatidylglycerol (14-methyl-hexadecanoyl, anteiso-C17)	Phosphatidylglycerol (14-methyl-hexadecanoyl, anteiso-C17)
Phosphatidylglycerol (14-methylpentadecanoyl, iso-C16)	Phosphatidylglycerol (14-methylpentadecanoyl, iso-C16)											Phosphatidylglycerol (14-methylpentadecanoyl, iso-C16)	Phosphatidylglycerol (14-methylpentadecanoyl, iso-C16)	Phosphatidylglycerol (14-methylpentadecanoyl, iso-C16)	Phosphatidylglycerol (14-methylpentadecanoyl, iso-C16)	Phosphatidylglycerol (14-methylpentadecanoyl, iso-C16)		Phosphatidylglycerol (14-methylpentadecanoyl, iso-C16)
Phosphatidylglycerol (15-methyl-hexadecanoyl, iso-C17)													Phosphatidylglycerol (15-methyl-hexadecanoyl, iso-C17)		Phosphatidylglycerol (15-methyl-hexadecanoyl, iso-C17)	Phosphatidylglycerol (15-methyl-hexadecanoyl, iso-C17)
Phosphatidylglycerol (dihexadecanoyl, n-C16:0)	Phosphatidylglycerol (dihexadecanoyl, n-C16:0)											Phosphatidylglycerol (dihexadecanoyl, n-C16:0)	Phosphatidylglycerol (dihexadecanoyl, n-C16:0)	Phosphatidylglycerol (dihexadecanoyl, n-C16:0)	Phosphatidylglycerol (dihexadecanoyl, n-C16:0)	Phosphatidylglycerol (dihexadecanoyl, n-C16:0)		Phosphatidylglycerol (dihexadecanoyl, n-C16:0)
Phosphatidylglycerol (dioctadecanoyl, n-C18:0)													Phosphatidylglycerol (dioctadecanoyl, n-C18:0)		Phosphatidylglycerol (dioctadecanoyl, n-C18:0)	Phosphatidylglycerol (dioctadecanoyl, n-C18:0)
Phosphatidylglycerol (ditetradecanoyl, n-C14:0)	Phosphatidylglycerol (ditetradecanoyl, n-C14:0)											Phosphatidylglycerol (ditetradecanoyl, n-C14:0)	Phosphatidylglycerol (ditetradecanoyl, n-C14:0)	Phosphatidylglycerol (ditetradecanoyl, n-C14:0)	Phosphatidylglycerol (ditetradecanoyl, n-C14:0)	Phosphatidylglycerol (ditetradecanoyl, n-C14:0)		Phosphatidylglycerol (ditetradecanoyl, n-C14:0)
Phytyl diphosphate	Phytyl diphosphate	Phytyl diphosphate	Phytyl diphosphate	Phytyl diphosphate	Phytyl diphosphate	Phytyl diphosphate	Phytyl diphosphate	Phytyl diphosphate	Phytyl diphosphate	Phytyl diphosphate						Phytyl diphosphate	Phytyl diphosphate
Pimeloyl-CoA	Pimeloyl-CoA
Plasmenylethanolamine											Plasmenylethanolamine
potassium				potassium				potassium					potassium		potassium
Precorrin 3B											Precorrin 3B						Precorrin 3B
Precorrin 6A											Precorrin 6A						Precorrin 6A
Prenol-45n teichoic acid		Prenol-45n teichoic acid	Prenol-45n teichoic acid	Prenol-45n teichoic acid	Prenol-45n teichoic acid	Prenol-45n teichoic acid	Prenol-45n teichoic acid	Prenol-45n teichoic acid	Prenol-45n teichoic acid	Prenol-45n teichoic acid			Prenol-45n teichoic acid		Prenol-45n teichoic acid		Prenol-45n teichoic acid
Prenol-45n teichoic acid-alanine substituted		Prenol-45n teichoic acid-alanine substituted	Prenol-45n teichoic acid-alanine substituted	Prenol-45n teichoic acid-alanine substituted	Prenol-45n teichoic acid-alanine substituted	Prenol-45n teichoic acid-alanine substituted	Prenol-45n teichoic acid-alanine substituted	Prenol-45n teichoic acid-alanine substituted	Prenol-45n teichoic acid-alanine substituted	Prenol-45n teichoic acid-alanine substituted
Prenol-45n teichoic acid-glucose substituted		Prenol-45n teichoic acid-glucose substituted	Prenol-45n teichoic acid-glucose substituted	Prenol-45n teichoic acid-glucose substituted	Prenol-45n teichoic acid-glucose substituted	Prenol-45n teichoic acid-glucose substituted	Prenol-45n teichoic acid-glucose substituted	Prenol-45n teichoic acid-glucose substituted	Prenol-45n teichoic acid-glucose substituted	Prenol-45n teichoic acid-glucose substituted
Propane-1,3-diol																Propane-1,3-diol	Propane-1,3-diol
Protein dithiol	Protein dithiol
Protoheme	Protoheme			Protoheme	Protoheme
Protoporphyrin													Protoporphyrin		Protoporphyrin	Protoporphyrin	Protoporphyrin
pullulan (n=1200 repeat units, alpha-1,4 and alph-1,6 bounds)		pullulan (n=1200 repeat units, alpha-1,4 and alph-1,6 bounds)
Putrescine						Putrescine					Putrescine	Putrescine	Putrescine		Putrescine	Putrescine	Putrescine	Putrescine
Pyridoxal		Pyridoxal	Pyridoxal	Pyridoxal	Pyridoxal	Pyridoxal	Pyridoxal	Pyridoxal	Pyridoxal	Pyridoxal	Pyridoxal	Pyridoxal	Pyridoxal	Pyridoxal	Pyridoxal	Pyridoxal	Pyridoxal	Pyridoxal
Pyridoxamine		Pyridoxamine	Pyridoxamine	Pyridoxamine	Pyridoxamine	Pyridoxamine	Pyridoxamine	Pyridoxamine	Pyridoxamine	Pyridoxamine	Pyridoxamine	Pyridoxamine	Pyridoxamine	Pyridoxamine	Pyridoxamine	Pyridoxamine		Pyridoxamine
Pyridoxamine 5'-phosphate	Pyridoxamine 5'-phosphate
Pyridoxine		Pyridoxine	Pyridoxine	Pyridoxine	Pyridoxine	Pyridoxine	Pyridoxine	Pyridoxine	Pyridoxine	Pyridoxine	Pyridoxine	Pyridoxine	Pyridoxine	Pyridoxine	Pyridoxine	Pyridoxine	Pyridoxine	Pyridoxine
quinolinate(2-)											quinolinate(2-)
R_R__2_3_Butanediol														R_R__2_3_Butanediol			R_R__2_3_Butanediol
Raffinose		Raffinose	Raffinose	Raffinose		Raffinose	Raffinose	Raffinose	Raffinose	Raffinose				Raffinose		Raffinose	Raffinose
Reduced ferredoxin		Reduced ferredoxin	Reduced ferredoxin	Reduced ferredoxin	Reduced ferredoxin	Reduced ferredoxin	Reduced ferredoxin	Reduced ferredoxin	Reduced ferredoxin	Reduced ferredoxin
Reduced glutathione		Reduced glutathione				Reduced glutathione					Reduced glutathione	Reduced glutathione		Reduced glutathione				Reduced glutathione
retinol											retinol
Riboflavin		Riboflavin	Riboflavin	Riboflavin	Riboflavin	Riboflavin	Riboflavin	Riboflavin	Riboflavin	Riboflavin		Riboflavin	Riboflavin	Riboflavin	Riboflavin	Riboflavin	Riboflavin	Riboflavin
S-Adenosyl-L-homocysteine			S-Adenosyl-L-homocysteine				S-Adenosyl-L-homocysteine	S-Adenosyl-L-homocysteine		S-Adenosyl-L-homocysteine
Salicin	Salicin	Salicin	Salicin		Salicin	Salicin	Salicin	Salicin		Salicin	Salicin	Salicin	Salicin	Salicin	Salicin	Salicin		Salicin
S-Aminomethyldihydrolipoylprotein		S-Aminomethyldihydrolipoylprotein	S-Aminomethyldihydrolipoylprotein	S-Aminomethyldihydrolipoylprotein	S-Aminomethyldihydrolipoylprotein	S-Aminomethyldihydrolipoylprotein	S-Aminomethyldihydrolipoylprotein	S-Aminomethyldihydrolipoylprotein	S-Aminomethyldihydrolipoylprotein	S-Aminomethyldihydrolipoylprotein	S-Aminomethyldihydrolipoylprotein		S-Aminomethyldihydrolipoylprotein		S-Aminomethyldihydrolipoylprotein	S-Aminomethyldihydrolipoylprotein	S-Aminomethyldihydrolipoylprotein	S-Aminomethyldihydrolipoylprotein
Se-Adenosylselenohomocysteine											Se-Adenosylselenohomocysteine
Sedoheptulose 1,7-bisphosphate		Sedoheptulose 1,7-bisphosphate	Sedoheptulose 1,7-bisphosphate	Sedoheptulose 1,7-bisphosphate	Sedoheptulose 1,7-bisphosphate	Sedoheptulose 1,7-bisphosphate	Sedoheptulose 1,7-bisphosphate	Sedoheptulose 1,7-bisphosphate	Sedoheptulose 1,7-bisphosphate	Sedoheptulose 1,7-bisphosphate							Sedoheptulose 1,7-bisphosphate
Sedoheptulose 7-phosphate													Sedoheptulose 7-phosphate		Sedoheptulose 7-phosphate
Selenide											Selenide
Shikimate														Shikimate
sialyl-Tn antigen	sialyl-Tn antigen				sialyl-Tn antigen	sialyl-Tn antigen		sialyl-Tn antigen
Siroheme		Siroheme	Siroheme	Siroheme	Siroheme	Siroheme					Siroheme	Siroheme						Siroheme
sirohydrochlorin											sirohydrochlorin
sn-Glycero-3-phosphocholine		sn-Glycero-3-phosphocholine	sn-Glycero-3-phosphocholine	sn-Glycero-3-phosphocholine	sn-Glycero-3-phosphocholine	sn-Glycero-3-phosphocholine	sn-Glycero-3-phosphocholine	sn-Glycero-3-phosphocholine	sn-Glycero-3-phosphocholine	sn-Glycero-3-phosphocholine	sn-Glycero-3-phosphocholine	sn-Glycero-3-phosphocholine	sn-Glycero-3-phosphocholine	sn-Glycero-3-phosphocholine	sn-Glycero-3-phosphocholine	sn-Glycero-3-phosphocholine	sn-Glycero-3-phosphocholine	sn-Glycero-3-phosphocholine
sn-Glycero-3-phosphoethanolamine												sn-Glycero-3-phosphoethanolamine	sn-Glycero-3-phosphoethanolamine		sn-Glycero-3-phosphoethanolamine			sn-Glycero-3-phosphoethanolamine
Sodium				Sodium
Spermidine	Spermidine			Spermidine	Spermidine	Spermidine					Spermidine	Spermidine	Spermidine	Spermidine	Spermidine	Spermidine	Spermidine	Spermidine
Stachyose	Stachyose	Stachyose	Stachyose	Stachyose	Stachyose	Stachyose	Stachyose	Stachyose	Stachyose	Stachyose	Stachyose	Stachyose	Stachyose	Stachyose	Stachyose	Stachyose	Stachyose	Stachyose
starch n=1200 repeat units (300 repeat units amylose, 900 repeat units amylopectin, corresponds to potatoe starch)		starch n=1200 repeat units (300 repeat units amylose, 900 repeat units amylopectin, corresponds to potatoe starch)
starch, structure 1 (1,6-{7[1,4-Glc], 4[1,4-Glc]})		starch, structure 1 (1,6-{7[1,4-Glc], 4[1,4-Glc]})	starch, structure 1 (1,6-{7[1,4-Glc], 4[1,4-Glc]})			starch, structure 1 (1,6-{7[1,4-Glc], 4[1,4-Glc]})				starch, structure 1 (1,6-{7[1,4-Glc], 4[1,4-Glc]})	starch, structure 1 (1,6-{7[1,4-Glc], 4[1,4-Glc]})
Stearoyllipoteichoic acid (n=24), linked, unsubstituted		Stearoyllipoteichoic acid (n=24), linked, unsubstituted	Stearoyllipoteichoic acid (n=24), linked, unsubstituted	Stearoyllipoteichoic acid (n=24), linked, unsubstituted	Stearoyllipoteichoic acid (n=24), linked, unsubstituted	Stearoyllipoteichoic acid (n=24), linked, unsubstituted	Stearoyllipoteichoic acid (n=24), linked, unsubstituted	Stearoyllipoteichoic acid (n=24), linked, unsubstituted	Stearoyllipoteichoic acid (n=24), linked, unsubstituted	Stearoyllipoteichoic acid (n=24), linked, unsubstituted			Stearoyllipoteichoic acid (n=24), linked, unsubstituted		Stearoyllipoteichoic acid (n=24), linked, unsubstituted		Stearoyllipoteichoic acid (n=24), linked, unsubstituted
Succinate	Succinate	Succinate	Succinate	Succinate	Succinate	Succinate	Succinate	Succinate	Succinate	Succinate	Succinate	Succinate	Succinate	Succinate	Succinate	Succinate	Succinate	Succinate
Succinic semialdehyde												Succinic semialdehyde	Succinic semialdehyde	Succinic semialdehyde	Succinic semialdehyde	Succinic semialdehyde		Succinic semialdehyde
Succinyl-CoA											Succinyl-CoA	Succinyl-CoA	Succinyl-CoA	Succinyl-CoA	Succinyl-CoA	Succinyl-CoA	Succinyl-CoA	Succinyl-CoA
Sucrose	Sucrose	Sucrose	Sucrose	Sucrose	Sucrose	Sucrose	Sucrose	Sucrose	Sucrose	Sucrose	Sucrose	Sucrose	Sucrose	Sucrose	Sucrose	Sucrose	Sucrose	Sucrose
Sucrose 6-phosphate			Sucrose 6-phosphate				Sucrose 6-phosphate	Sucrose 6-phosphate	Sucrose 6-phosphate	Sucrose 6-phosphate
sulfate	sulfate		sulfate	sulfate	sulfate		sulfate	sulfate	sulfate		sulfate	sulfate	sulfate	sulfate	sulfate	sulfate	sulfate	sulfate
sulfoacetate				sulfoacetate							sulfoacetate		sulfoacetate		sulfoacetate			sulfoacetate
Sulfur	Sulfur															Sulfur
superoxide	superoxide												superoxide		superoxide
Taurine				Taurine					Taurine		Taurine		Taurine		Taurine			Taurine
tetradecanoate (n-C14:0)	tetradecanoate (n-C14:0)	tetradecanoate (n-C14:0)		tetradecanoate (n-C14:0)	tetradecanoate (n-C14:0)	tetradecanoate (n-C14:0)							tetradecanoate (n-C14:0)	tetradecanoate (n-C14:0)	tetradecanoate (n-C14:0)	tetradecanoate (n-C14:0)	tetradecanoate (n-C14:0)	tetradecanoate (n-C14:0)
Tetradecanoyl-CoA (n-C14:0CoA)												Tetradecanoyl-CoA (n-C14:0CoA)
Thiamin	Thiamin	Thiamin	Thiamin	Thiamin	Thiamin	Thiamin	Thiamin	Thiamin	Thiamin	Thiamin	Thiamin	Thiamin	Thiamin	Thiamin	Thiamin	Thiamin	Thiamin	Thiamin
thiosulfate(2-)	thiosulfate(2-)	thiosulfate(2-)	thiosulfate(2-)	thiosulfate(2-)	thiosulfate(2-)	thiosulfate(2-)	thiosulfate(2-)	thiosulfate(2-)	thiosulfate(2-)	thiosulfate(2-)	thiosulfate(2-)	thiosulfate(2-)	thiosulfate(2-)	thiosulfate(2-)	thiosulfate(2-)	thiosulfate(2-)	thiosulfate(2-)	thiosulfate(2-)
Thymidine	Thymidine		Thymidine									Thymidine	Thymidine	Thymidine	Thymidine	Thymidine		Thymidine
trans-3-cis-11-vacceoyl-[acyl-carrier protein]											trans-3-cis-11-vacceoyl-[acyl-carrier protein]
trans-3-cis-5-dodecenoyl-[acyl-carrier protein]											trans-3-cis-5-dodecenoyl-[acyl-carrier protein]
trans-3-cis-9-palmitoleoyl-[acyl-carrier protein]											trans-3-cis-9-palmitoleoyl-[acyl-carrier protein]
trans-4-hydroxy-L-proline	trans-4-hydroxy-L-proline
trans-Aconitate	trans-Aconitate				trans-Aconitate				trans-Aconitate
Trehalose	Trehalose	Trehalose		Trehalose	Trehalose	Trehalose		Trehalose		Trehalose	Trehalose	Trehalose	Trehalose	Trehalose	Trehalose	Trehalose	Trehalose	Trehalose
triphosphate(5-)			triphosphate(5-)				triphosphate(5-)			triphosphate(5-)
tRNA (Glu)			tRNA (Glu)	tRNA (Glu)	tRNA (Glu)		tRNA (Glu)	tRNA (Glu)	tRNA (Glu)	tRNA (Glu)			tRNA (Glu)		tRNA (Glu)	tRNA (Glu)
Ubiquinone-8											Ubiquinone-8	Ubiquinone-8		Ubiquinone-8				Ubiquinone-8
UDP-D-glucuronate															UDP-D-glucuronate
UDP-N-acetyl-D-mannosamine	UDP-N-acetyl-D-mannosamine
UDP-N-acetylmuramoyl-L-alanyl-gamma-D-glutamyl-L-lysyl-D-alanyl-D-alanine	UDP-N-acetylmuramoyl-L-alanyl-gamma-D-glutamyl-L-lysyl-D-alanyl-D-alanine	UDP-N-acetylmuramoyl-L-alanyl-gamma-D-glutamyl-L-lysyl-D-alanyl-D-alanine	UDP-N-acetylmuramoyl-L-alanyl-gamma-D-glutamyl-L-lysyl-D-alanyl-D-alanine	UDP-N-acetylmuramoyl-L-alanyl-gamma-D-glutamyl-L-lysyl-D-alanyl-D-alanine	UDP-N-acetylmuramoyl-L-alanyl-gamma-D-glutamyl-L-lysyl-D-alanyl-D-alanine	UDP-N-acetylmuramoyl-L-alanyl-gamma-D-glutamyl-L-lysyl-D-alanyl-D-alanine	UDP-N-acetylmuramoyl-L-alanyl-gamma-D-glutamyl-L-lysyl-D-alanyl-D-alanine	UDP-N-acetylmuramoyl-L-alanyl-gamma-D-glutamyl-L-lysyl-D-alanyl-D-alanine	UDP-N-acetylmuramoyl-L-alanyl-gamma-D-glutamyl-L-lysyl-D-alanyl-D-alanine	UDP-N-acetylmuramoyl-L-alanyl-gamma-D-glutamyl-L-lysyl-D-alanyl-D-alanine	UDP-N-acetylmuramoyl-L-alanyl-gamma-D-glutamyl-L-lysyl-D-alanyl-D-alanine	UDP-N-acetylmuramoyl-L-alanyl-gamma-D-glutamyl-L-lysyl-D-alanyl-D-alanine	UDP-N-acetylmuramoyl-L-alanyl-gamma-D-glutamyl-L-lysyl-D-alanyl-D-alanine	UDP-N-acetylmuramoyl-L-alanyl-gamma-D-glutamyl-L-lysyl-D-alanyl-D-alanine	UDP-N-acetylmuramoyl-L-alanyl-gamma-D-glutamyl-L-lysyl-D-alanyl-D-alanine	UDP-N-acetylmuramoyl-L-alanyl-gamma-D-glutamyl-L-lysyl-D-alanyl-D-alanine	UDP-N-acetylmuramoyl-L-alanyl-gamma-D-glutamyl-L-lysyl-D-alanyl-D-alanine	UDP-N-acetylmuramoyl-L-alanyl-gamma-D-glutamyl-L-lysyl-D-alanyl-D-alanine
Undecaprenyl diphospho N-acetyl-glucosamine	Undecaprenyl diphospho N-acetyl-glucosamine
Undecaprenyl-diphospho-N-acetylmuramoyl-(N-acetylglucosamine)-L-alanyl-D-glutamyl-L-lysyl-D-alanyl-D-alanine		Undecaprenyl-diphospho-N-acetylmuramoyl-(N-acetylglucosamine)-L-alanyl-D-glutamyl-L-lysyl-D-alanyl-D-alanine	Undecaprenyl-diphospho-N-acetylmuramoyl-(N-acetylglucosamine)-L-alanyl-D-glutamyl-L-lysyl-D-alanyl-D-alanine	Undecaprenyl-diphospho-N-acetylmuramoyl-(N-acetylglucosamine)-L-alanyl-D-glutamyl-L-lysyl-D-alanyl-D-alanine	Undecaprenyl-diphospho-N-acetylmuramoyl-(N-acetylglucosamine)-L-alanyl-D-glutamyl-L-lysyl-D-alanyl-D-alanine	Undecaprenyl-diphospho-N-acetylmuramoyl-(N-acetylglucosamine)-L-alanyl-D-glutamyl-L-lysyl-D-alanyl-D-alanine	Undecaprenyl-diphospho-N-acetylmuramoyl-(N-acetylglucosamine)-L-alanyl-D-glutamyl-L-lysyl-D-alanyl-D-alanine	Undecaprenyl-diphospho-N-acetylmuramoyl-(N-acetylglucosamine)-L-alanyl-D-glutamyl-L-lysyl-D-alanyl-D-alanine	Undecaprenyl-diphospho-N-acetylmuramoyl-(N-acetylglucosamine)-L-alanyl-D-glutamyl-L-lysyl-D-alanyl-D-alanine	Undecaprenyl-diphospho-N-acetylmuramoyl-(N-acetylglucosamine)-L-alanyl-D-glutamyl-L-lysyl-D-alanyl-D-alanine	Undecaprenyl-diphospho-N-acetylmuramoyl-(N-acetylglucosamine)-L-alanyl-D-glutamyl-L-lysyl-D-alanyl-D-alanine	Undecaprenyl-diphospho-N-acetylmuramoyl-(N-acetylglucosamine)-L-alanyl-D-glutamyl-L-lysyl-D-alanyl-D-alanine	Undecaprenyl-diphospho-N-acetylmuramoyl-(N-acetylglucosamine)-L-alanyl-D-glutamyl-L-lysyl-D-alanyl-D-alanine	Undecaprenyl-diphospho-N-acetylmuramoyl-(N-acetylglucosamine)-L-alanyl-D-glutamyl-L-lysyl-D-alanyl-D-alanine	Undecaprenyl-diphospho-N-acetylmuramoyl-(N-acetylglucosamine)-L-alanyl-D-glutamyl-L-lysyl-D-alanyl-D-alanine	Undecaprenyl-diphospho-N-acetylmuramoyl-(N-acetylglucosamine)-L-alanyl-D-glutamyl-L-lysyl-D-alanyl-D-alanine	Undecaprenyl-diphospho-N-acetylmuramoyl-(N-acetylglucosamine)-L-alanyl-D-glutamyl-L-lysyl-D-alanyl-D-alanine	Undecaprenyl-diphospho-N-acetylmuramoyl-(N-acetylglucosamine)-L-alanyl-D-glutamyl-L-lysyl-D-alanyl-D-alanine
uracil	uracil	uracil	uracil	uracil	uracil		uracil	uracil		uracil	uracil	uracil	uracil	uracil	uracil	uracil	uracil	uracil
Urea								Urea
Uridine	Uridine			Uridine			Uridine			Uridine		Uridine		Uridine		Uridine
Water	Water	Water	Water	Water	Water	Water	Water	Water	Water	Water		Water	Water		Water	Water	Water	Water
Xanthine		Xanthine	Xanthine	Xanthine	Xanthine	Xanthine	Xanthine	Xanthine	Xanthine	Xanthine		Xanthine	Xanthine	Xanthine	Xanthine	Xanthine	Xanthine	Xanthine
xanthosine							xanthosine			xanthosine		xanthosine	xanthosine	xanthosine	xanthosine	xanthosine		xanthosine
xylitol		xylitol					xylitol			xylitol
Zinc	Zinc			Zinc				Zinc			Zinc
