# Supplementary material for: A reverse metabolic approach to weaning: in silico identification of immune-beneficial infant gut bacteria, mining their metabolism for prebiotic feeds and sourcing these feeds in the natural product space
Source: Microbiome. 2018 Sep 21;6:171. doi: 10.1186/s40168-018-0545-x (PMC6151060; doi:10.1186/s40168-018-0545-x)
Supplement: Supplementary file 5 — Data for support, complementarity and competition. (XLSX 72 kb) [file 40168_2018_545_MOESM5_ESM.xlsx]

## Sheet: readme
Description	Interaction metrics evaluated in the manuscript for the selected microbial community.
	Sheet "support" displays results for the Biosynthetic Support Score which quantifies the ability of a host species to supply the nutritional requirements of a parasitic or a commensal species
	The support score quantifies the metabolic ability of an organism (e.g., host) to meet the nutritional requirements of another organism
	Sheet "complementarity" displays results for the Metabolic Complementarity Index, quantifies the extent to which two microbial species may support one another through biosynthetic complementarity, and provides a measure of the potential for syntrophy that exists between them.
	The complementary score indicates the degree of support one organism provides to another organism through biosynthetic complementarity (i.e., potential for syntrophism)
	Sheet "competition" displays the results for the metabolic competition index
	Represents the similarity in two species’ nutritional profiles.

## Sheet: support
Support score
Species: species a\species b	ReconMap2_Human_Metabolic_Network	Akkermansia_muciniphila_ATCC_BAA_835	Bifidobacterium_adolescentis_ATCC_15703	Bifidobacterium_angulatum_DSM_20098	Bifidobacterium_animalis_lactis_BB_12	Bifidobacterium_bifidum_BGN4	Bifidobacterium_breve_UCC2003_NCIMB8807	Bifidobacterium_catenulatum_DSM_16992	Bifidobacterium_longum_infantis_ATCC_15697	Bifidobacterium_longum_longum_CCUG_52486	Bifidobacterium_pseudocatenulatum_DSM_20438	Faecalibacterium_prausnitzii_M21_2	Lactobacillus_acidophilus_NCFM	Lactobacillus_casei_casei_BL23	Lactobacillus_fermentum_IFO_3956	Lactobacillus_paracasei_subsp_paracasei_ATCC_25302	Lactobacillus_plantarum_WCFS1	Lactobacillus_reuteri_SD2112_ATCC_55730	Lactobacillus_rhamnosus_GG_ATCC_53103
Akkermansia_muciniphila_ATCC_BAA_835	0.502304	1	0.691244	0.672811	0.677419	0.718894	0.741935	0.645161	0.714286	0.635945	0.64977	0.718894	0.645161	0.718894	0.612903	0.714286	0.78341	0.599078	0.769585
Bifidobacterium_adolescentis_ATCC_15703	0.352941	0.611765	1	0.866667	0.831373	0.858824	0.933333	0.862745	0.901961	0.839216	0.886275	0.788235	0.639216	0.686275	0.701961	0.666667	0.87451	0.686275	0.717647
Bifidobacterium_angulatum_DSM_20098	0.361314	0.645985	0.89781	1	0.843066	0.832117	0.894161	0.905109	0.916058	0.890511	0.916058	0.813869	0.649635	0.759124	0.726277	0.733577	0.905109	0.744526	0.740876
Bifidobacterium_animalis_lactis_BB_12	0.416667	0.603175	0.90873	0.888889	1	0.865079	0.940476	0.876984	0.90873	0.892857	0.888889	0.84127	0.654762	0.757937	0.718254	0.738095	0.884921	0.718254	0.765873
Bifidobacterium_bifidum_BGN4	0.382239	0.667954	0.895753	0.857143	0.826255	1	0.957529	0.849421	0.934363	0.880309	0.853282	0.841699	0.671815	0.725869	0.718147	0.718147	0.903475	0.702703	0.741313
Bifidobacterium_breve_UCC2003_NCIMB8807	0.372624	0.623574	0.889734	0.828897	0.821293	0.882129	1	0.806084	0.897338	0.828897	0.847909	0.790875	0.642586	0.695817	0.69962	0.676806	0.874525	0.676806	0.718631
Bifidobacterium_catenulatum_DSM_16992	0.379928	0.670251	0.949821	0.960573	0.860215	0.888889	0.9319	1	0.971326	0.960573	0.978495	0.83871	0.698925	0.795699	0.774194	0.777778	0.942652	0.78853	0.767025
Bifidobacterium_longum_infantis_ATCC_15697	0.33	0.623333	0.87	0.87	0.8	0.86	0.903333	0.87	1	0.896667	0.873333	0.8	0.66	0.743333	0.703333	0.723333	0.893333	0.713333	0.723333
Bifidobacterium_longum_longum_CCUG_52486	0.353741	0.619048	0.863946	0.87415	0.812925	0.857143	0.884354	0.887755	0.928571	1	0.92517	0.819728	0.673469	0.768707	0.751701	0.755102	0.908163	0.758503	0.741497
Bifidobacterium_pseudocatenulatum_DSM_20438	0.340278	0.628472	0.909722	0.909722	0.8125	0.840278	0.90625	0.916667	0.913194	0.934028	1	0.822917	0.6875	0.784722	0.760417	0.753472	0.90625	0.774306	0.756944
Faecalibacterium_prausnitzii_M21_2	0.427046	0.512456	0.640569	0.6121	0.647687	0.637011	0.66548	0.597865	0.658363	0.6121	0.604982	1	0.498221	0.594306	0.544484	0.587189	0.686833	0.540925	0.633452
Lactobacillus_acidophilus_NCFM	0.522124	0.716814	0.80531	0.761062	0.730088	0.79646	0.836283	0.725664	0.814159	0.765487	0.752212	0.849558	1	0.938053	0.787611	0.920354	0.915929	0.743363	0.977876
Lactobacillus_casei_casei_BL23	0.420561	0.638629	0.663551	0.626168	0.688474	0.647975	0.691589	0.595016	0.647975	0.626168	0.626168	0.76324	0.685358	1	0.71028	0.959502	0.869159	0.71028	0.94081
Lactobacillus_fermentum_IFO_3956	0.424354	0.583026	0.726937	0.701107	0.715867	0.712177	0.760148	0.675277	0.719557	0.712177	0.697417	0.704797	0.619926	0.715867	1	0.712177	0.874539	0.863469	0.767528
Lactobacillus_paracasei_subsp_paracasei_ATCC_25302	0.436306	0.665605	0.66879	0.633758	0.700637	0.66879	0.703822	0.611465	0.659236	0.646497	0.624204	0.786624	0.697452	0.990446	0.729299	1	0.878981	0.726115	0.94586
Lactobacillus_plantarum_WCFS1	0.381703	0.542587	0.665615	0.649842	0.652997	0.662461	0.700315	0.624606	0.694006	0.656151	0.646688	0.700315	0.574132	0.716088	0.681388	0.684543	1	0.681388	0.735016
Lactobacillus_reuteri_SD2112_ATCC_55730	0.399254	0.526119	0.708955	0.716418	0.720149	0.686567	0.735075	0.708955	0.705224	0.727612	0.727612	0.701493	0.585821	0.716418	0.869403	0.701493	0.873134	1	0.720149
Lactobacillus_rhamnosus_GG_ATCC_53103	0.440559	0.629371	0.646853	0.604895	0.667832	0.625874	0.671329	0.583916	0.660839	0.622378	0.611888	0.723776	0.653846	0.898601	0.685315	0.870629	0.839161	0.657343	1
ReconMap2_Human_Metabolic_Network	1	0.114458	0.108434	0.10241	0.10241	0.0933735	0.123494	0.0963855	0.105422	0.0993976	0.114458	0.13253	0.11747	0.129518	0.111446	0.123494	0.13253	0.105422	0.13253
*row(n) being supported by col (m)
*col(m) supports row(n)
Min bifidobacteria	0.33	Bifidobacterium_longum_infantis_ATCC_15697
Max bifidobacteria	0.416667	Bifidobacterium_animalis_lactis_BB_12
Mean bifidobacteria	0.373333
Min lactobacilli	0.381703	Lactobacillus_plantarum_WCFS1
Max lactobacilli	0.522124	Lactobacillus_acidophilus_NCFM
Mean lactobacilli	0.451914

## Sheet: complementarity
Complementarity score
Species: species a\species b	A. muciniphila ATCC BAA 835	B. adolescentis ATCC 15703	B. angulatum DSM 20098	B. animalis lactis BB 12	B. bifidum BGN4	B. breve UCC2003 NCIMB8807	B. catenulatum DSM 16992	B. longum infantis ATCC 15697	B. longum longum CCUG 52486	B. pseudocatenulatum DSM 20438	F. prausnitzii M21 2	L. acidophilus NCFM	L. casei casei BL23	L. fermentum IFO 3956	L. paracasei subsp paracasei ATCC 25302	L. plantarum WCFS1	L. reuteri SD2112 ATCC 55730	L. rhamnosus GG ATCC 53103	Average
Akkermansia_muciniphila_ATCC_BAA_835	0	0.147465	0.124424	0.119816	0.115207	0.147465	0.119816	0.129032	0.110599	0.147465	0.184332	0.142857	0.124424	0.138249	0.105991	0.16129	0.165899	0.124424	0.135809
Bifidobacterium_adolescentis_ATCC_15703	0.14902	0	0.0470588	0.0196078	0.0235294	0.0392157	0.0235294	0.0392157	0.027451	0.0352941	0.188235	0.105882	0.145098	0.152941	0.145098	0.2	0.145098	0.160784	0.0968858
Bifidobacterium_angulatum_DSM_20098	0.211679	0.135036	0	0.080292	0.0948905	0.142336	0.00729927	0.0255474	0.0218978	0.0255474	0.262774	0.175182	0.175182	0.218978	0.171533	0.248175	0.182482	0.229927	0.141692
Bifidobacterium_animalis_lactis_BB_12	0.123016	0.0873016	0.0595238	0	0.0396825	0.103175	0.0436508	0.047619	0.0396825	0.0753968	0.190476	0.134921	0.115079	0.146825	0.107143	0.178571	0.123016	0.146825	0.103641
Bifidobacterium_bifidum_BGN4	0.162162	0.0733591	0.0772201	0.023166	0	0.0694981	0.027027	0.03861	0.019305	0.0501931	0.220077	0.111969	0.150579	0.169884	0.138996	0.212355	0.158301	0.189189	0.111288
Bifidobacterium_breve_UCC2003_NCIMB8807	0.13308	0.0228137	0.0456274	0.0190114	0.00760456	0	0.0190114	0.026616	0.0152091	0.0304183	0.174905	0.0836502	0.129278	0.13308	0.121673	0.178707	0.121673	0.144487	0.0827556
Bifidobacterium_catenulatum_DSM_16992	0.261649	0.182796	0.078853	0.107527	0.125448	0.189964	0	0.0537634	0.0430108	0.0394265	0.304659	0.189964	0.225806	0.247312	0.21147	0.272401	0.225806	0.265233	0.177946
Bifidobacterium_longum_infantis_ATCC_15697	0.2	0.136667	0.0566667	0.0766667	0.0866667	0.14	0.0166667	0	0.0233333	0.0433333	0.263333	0.166667	0.193333	0.23	0.186667	0.243333	0.203333	0.226667	0.146667
Bifidobacterium_longum_longum_CCUG_52486	0.231293	0.159864	0.0646259	0.0816327	0.0986395	0.156463	0.0170068	0.037415	0	0.0408163	0.302721	0.190476	0.221088	0.251701	0.207483	0.265306	0.214286	0.258503	0.164666
Bifidobacterium_pseudocatenulatum_DSM_20438	0.25	0.15625	0.0625	0.100694	0.118056	0.159722	0.00694444	0.0486111	0.03125	0	0.3125	0.194444	0.225694	0.253472	0.21875	0.253472	0.232639	0.267361	0.170139
Faecalibacterium_prausnitzii_M21_2	0.0996441	0.0960854	0.0747331	0.0640569	0.0640569	0.088968	0.0676157	0.0854093	0.0711744	0.0818505	0	0.0427046	0.0569395	0.0818505	0.0355872	0.0854093	0.0782918	0.0533808	0.0722211
Lactobacillus_acidophilus_NCFM	0.234513	0.20354	0.185841	0.150442	0.154867	0.185841	0.0973451	0.159292	0.137168	0.123894	0.283186	0	0.150442	0.168142	0.146018	0.207965	0.243363	0.176991	0.176991
Lactobacillus_casei_casei_BL23	0.23676	0.233645	0.127726	0.183801	0.183801	0.227414	0.0996885	0.133956	0.124611	0.124611	0.292835	0.130841	0	0.218069	0.0124611	0.199377	0.208723	0.149533	0.169874
Lactobacillus_fermentum_IFO_3956	0.202952	0.210332	0.188192	0.184502	0.188192	0.210332	0.132841	0.195572	0.169742	0.158672	0.225092	0.103321	0.132841	0	0.121771	0.162362	0.099631	0.140221	0.166269
Lactobacillus_paracasei_subsp_paracasei_ATCC_25302	0.245223	0.245223	0.143312	0.194268	0.191083	0.238854	0.10828	0.146497	0.133758	0.133758	0.292994	0.140127	0.022293	0.219745	0	0.22293	0.216561	0.16242	0.179843
Lactobacillus_plantarum_WCFS1	0.116719	0.123028	0.0820189	0.0914826	0.0977918	0.123028	0.0347003	0.0788644	0.0599369	0.0536278	0.167192	0.0694006	0.0378549	0.0725552	0.0347003	0	0.0788644	0.0851735	0.0827611
Lactobacillus_reuteri_SD2112_ATCC_55730	0.175373	0.19403	0.141791	0.160448	0.160448	0.190299	0.123134	0.134328	0.130597	0.145522	0.216418	0.164179	0.115672	0.0970149	0.104478	0.160448	0	0.16791	0.151888
Lactobacillus_rhamnosus_GG_ATCC_53103	0.13986	0.15035	0.115385	0.122378	0.125874	0.143357	0.0944056	0.13986	0.125874	0.118881	0.153846	0.020979	0.0104895	0.0909091	0.0104895	0.118881	0.13986	0	0.107158
Average	0.186644	0.150458	0.0985587	0.104694	0.110343	0.150349	0.0611154	0.089424	0.0755647	0.0840416	0.237387	0.127504	0.1313	0.170043	0.122371	0.198293	0.166931	0.173472
*row(n) being complemented by col (m)
*col(m) complements row(n)
Min bifidobacteria	0.00694444
Max bifidobacteria	0.189964
Mean bifidobacteria	0.0637465
Min lactobacilli	0.0104895
Max lactobacilli	0.243363
Mean lactobacilli	0.127048
Min Akkermansia muciniphila	0.0996441
Max Akkermansia muciniphila	0.261649
Mean Akkermansia muciniphila	0.161226
Min Faecalibacterium prausnitzii	0.0355872
Max Faecalibacterium prausnitzii	0.3125
Mean Faecalibacterium prausnitzii	0.154804

## Sheet: competition
Competition score
Species: species a\species b	A. muciniphila ATCC BAA 835	B. adolescentis ATCC 15703	B. angulatum DSM 20098	B. animalis lactis BB 12	B. bifidum BGN4	B. breve UCC2003 NCIMB8807	B. catenulatum DSM 16992	B. longum infantis ATCC 15697	B. longum longum CCUG 52486	B. pseudocatenulatum DSM 20438	F. prausnitzii M21 2	L. acidophilus NCFM	L. casei casei BL23	L. fermentum IFO 3956	L. paracasei subsp paracasei ATCC 25302	L. plantarum WCFS1	L. reuteri SD2112 ATCC 55730	L. rhamnosus GG ATCC 53103	Average
A. muciniphila ATCC BAA 835	1	0.541667	0.546296	0.555556	0.601852	0.592593	0.523148	0.583333	0.523148	0.5	0.532407	0.5	0.592593	0.472222	0.606481	0.62037	0.430556	0.643519	0.550926
B. adolescentis ATCC 15703	0.46063	1	0.818898	0.811024	0.834646	0.893701	0.838583	0.862205	0.811024	0.850394	0.598425	0.531496	0.53937	0.547244	0.519685	0.673228	0.53937	0.555118	0.687355
B. angulatum DSM 20098	0.432234	0.761905	1	0.761905	0.736264	0.750916	0.897436	0.89011	0.868132	0.89011	0.549451	0.472527	0.582418	0.505495	0.56044	0.655678	0.56044	0.509158	0.669683
B. animalis lactis BB 12	0.478088	0.820717	0.828685	1	0.824701	0.836653	0.832669	0.860558	0.85259	0.812749	0.649402	0.517928	0.641434	0.569721	0.629482	0.705179	0.593625	0.61753	0.710101
B. bifidum BGN4	0.503876	0.821705	0.77907	0.802326	1	0.887597	0.821705	0.895349	0.860465	0.802326	0.620155	0.55814	0.573643	0.546512	0.577519	0.689922	0.542636	0.550388	0.696078
B. breve UCC2003 NCIMB8807	0.48855	0.866412	0.782443	0.801527	0.874046	1	0.78626	0.870229	0.812977	0.816794	0.614504	0.557252	0.564885	0.564885	0.553435	0.694656	0.553435	0.572519	0.692636
B. catenulatum DSM 16992	0.406475	0.766187	0.881295	0.751799	0.76259	0.741007	1	0.917266	0.917266	0.938849	0.532374	0.507194	0.568345	0.52518	0.564748	0.669065	0.561151	0.5	0.677105
B. longum infantis ATCC 15697	0.421405	0.732441	0.812709	0.722408	0.772575	0.762542	0.852843	1	0.87291	0.829431	0.535117	0.491639	0.548495	0.471572	0.535117	0.648829	0.508361	0.494983	0.647846
B. longum longum CCUG 52486	0.385666	0.703072	0.808874	0.730375	0.757679	0.726962	0.870307	0.890785	1	0.883959	0.515358	0.481229	0.546075	0.498294	0.546075	0.641638	0.542662	0.481229	0.647661
B. pseudocatenulatum DSM 20438	0.376307	0.752613	0.84669	0.710801	0.721254	0.745645	0.909408	0.864111	0.902439	1	0.508711	0.491289	0.557491	0.505226	0.533101	0.651568	0.54007	0.487805	0.653208
F. prausnitzii M21 2	0.410714	0.542857	0.535714	0.582143	0.571429	0.575	0.528571	0.571429	0.539286	0.521429	1	0.453571	0.535714	0.460714	0.55	0.6	0.460714	0.578571	0.530462
L. acidophilus NCFM	0.48	0.6	0.573333	0.577778	0.64	0.648889	0.626667	0.653333	0.626667	0.626667	0.564444	1	0.786667	0.617778	0.773333	0.706667	0.497778	0.8	0.635294
L. casei casei BL23	0.4	0.428125	0.496875	0.503125	0.4625	0.4625	0.49375	0.5125	0.5	0.5	0.46875	0.553125	1	0.490625	0.946875	0.66875	0.5	0.790625	0.53989
L. fermentum IFO 3956	0.377778	0.514815	0.511111	0.52963	0.522222	0.548148	0.540741	0.522222	0.540741	0.537037	0.477778	0.514815	0.581481	1	0.588889	0.711111	0.762963	0.625926	0.553377
L. paracasei subsp paracasei ATCC 25302	0.41853	0.421725	0.488818	0.504792	0.476038	0.463259	0.501597	0.511182	0.511182	0.488818	0.492013	0.555911	0.968051	0.507987	1	0.654952	0.507987	0.782748	0.544447
L. plantarum WCFS1	0.424051	0.541139	0.566456	0.560127	0.563291	0.575949	0.588608	0.613924	0.594937	0.591772	0.531646	0.503165	0.677215	0.607595	0.648734	1	0.601266	0.648734	0.578742
L. reuteri SD2112 ATCC 55730	0.348315	0.513109	0.573034	0.558052	0.524345	0.543071	0.58427	0.569288	0.595506	0.580524	0.483146	0.419476	0.599251	0.771536	0.595506	0.71161	1	0.550562	0.560035
L. rhamnosus GG ATCC 53103	0.487719	0.494737	0.487719	0.54386	0.498246	0.526316	0.487719	0.519298	0.494737	0.491228	0.568421	0.631579	0.887719	0.592982	0.859649	0.719298	0.515789	1	0.576883
Average	0.429432	0.63666	0.666942	0.647484	0.65551	0.663573	0.687311	0.712184	0.69553	0.686005	0.543653	0.514137	0.632403	0.544445	0.622886	0.671913	0.542283	0.599377
Min bifidobacteria	0.703072
Max bifidobacteria	0.938849
Mean bifidobacteria	0.820651
Min lactobacilli	0.419476
Max lactobacilli	0.968051
Mean lactobacilli	0.653255
Min Akkermansia muciniphila	0.348315
Max Akkermansia muciniphila	0.643519
Mean Akkermansia muciniphila	0.490179
Min Faecalibacterium prausnitzii	0.410714
Max Faecalibacterium prausnitzii	0.649402
Mean Faecalibacterium prausnitzii	0.537058
