# Supplementary material for: A reverse metabolic approach to weaning: in silico identification of immune-beneficial infant gut bacteria, mining their metabolism for prebiotic feeds and sourcing these feeds in the natural product space
Source: Microbiome. 2018 Sep 21;6:171. doi: 10.1186/s40168-018-0545-x (PMC6151060; doi:10.1186/s40168-018-0545-x)
Supplement: Supplementary file 6 — Metabolite pathway enrichment analysis results for each selected microbes. (XLSX 108 kb) [file 40168_2018_545_MOESM6_ESM.xlsx]

## Sheet: readme
Sheet	Results from the metabolite over-representation analysis by using bStyle and information from KEGG database
	"bStyle_enrichment": list of the pathway enrichement results from bStyle for each micrrorganism in the selected microbial commuity.
	Sheet column:
	Microorganism	The name of the microorganism for which results are showed
	Pathway ID	Microorganism-specific pathway map ID
	Pathway Name	Pathway name
	Overlap Count	Number of seeds (metabolites) in the pathway (overlap)
	Total Pathway Entities	Total number of metabolite in the pathway
	Hypergeometric p-value	Hypergeometric p-value
	Sorensen-Dice Score	Sorensen-Dice score
	Overlap	"YES/NO" if all compounds are in the reference pathway
	Overlapping Compound Ids	KEGG IDs of overlapping compounds
	Overlapping Compound Names	KEGG names of overlapping compounds
	"bStyle_pvalue_matrix": the matrix shows the presence as p-value for the most significant enriched pathway (hypergeometric p-value <0.05), in column, for each microorganism, in row, in of selected microbial community
	"bStyle_compound_matrix": the matrix shows the presence as enriched compound for the most significant enriched pathway (hypergeometric p-value <0.05), in column, for each microorganism, in row, of the selected microbial community
	Highlighted row:
		pathways with low significant p-value (hypergeometric p-value between 0.05 and 0.15)

## Sheet: bStyle_enrichment
Microorganism	Pathwa yID	Pathway Name	Overlap Count	Total Pathway Entities	Hypergeometric p-value	Sorensen-Dice Score	Overlapping Compound Ids	Overlapping Compound names
Bifidobacterium longum subsp. infantis ATCC 15697	bln01230	Biosynthesis of amino acids	28	127	1.43104e-14	0.360465	cpd:C00011, cpd:C00014, cpd:C00021, cpd:C00025, cpd:C00037, cpd:C00041, cpd:C00047, cpd:C00049, cpd:C00062, cpd:C00064, cpd:C00065, cpd:C00073, cpd:C00078, cpd:C00079, cpd:C00082, cpd:C00097, cpd:C00123, cpd:C00135, cpd:C00148, cpd:C00152, cpd:C00158, cpd:C00183, cpd:C00188, cpd:C00263, cpd:C00407, cpd:C00437, cpd:C00631, cpd:C04076	CO2, Ammonia, S-Adenosyl-L-homocysteine, L-Glutamate, Glycine, L-Alanine, L-Lysine, L-Aspartate, L-Arginine, L-Glutamine, L-Serine, L-Methionine, L-Tryptophan, L-Phenylalanine, L-Tyrosine, L-Cysteine, L-Leucine, L-Histidine, L-Proline, L-Asparagine, Citrate, L-Valine, L-Threonine, L-Homoserine, L-Isoleucine, N-Acetylornithine, 2-Phospho-D-glycerate, L-2-Aminoadipate 6-semialdehyde
Bifidobacterium catenulatum DSM 16992	bcat01230	Biosynthesis of amino acids	28	127	1.10626e-13	0.360465	cpd:C00011, cpd:C00014, cpd:C00021, cpd:C00025, cpd:C00037, cpd:C00041, cpd:C00047, cpd:C00049, cpd:C00062, cpd:C00064, cpd:C00065, cpd:C00073, cpd:C00078, cpd:C00079, cpd:C00082, cpd:C00097, cpd:C00123, cpd:C00135, cpd:C00148, cpd:C00152, cpd:C00158, cpd:C00183, cpd:C00188, cpd:C00263, cpd:C00407, cpd:C00437, cpd:C00631, cpd:C04076	CO2, Ammonia, S-Adenosyl-L-homocysteine, L-Glutamate, Glycine, L-Alanine, L-Lysine, L-Aspartate, L-Arginine, L-Glutamine, L-Serine, L-Methionine, L-Tryptophan, L-Phenylalanine, L-Tyrosine, L-Cysteine, L-Leucine, L-Histidine, L-Proline, L-Asparagine, Citrate, L-Valine, L-Threonine, L-Homoserine, L-Isoleucine, N-Acetylornithine, 2-Phospho-D-glycerate, L-2-Aminoadipate 6-semialdehyde
Bifidobacterium angulatum DSM 20098	bang01230	Biosynthesis of amino acids	27	127	3.39755e-13	0.349805	cpd:C00011, cpd:C00014, cpd:C00021, cpd:C00025, cpd:C00037, cpd:C00041, cpd:C00047, cpd:C00049, cpd:C00064, cpd:C00073, cpd:C00078, cpd:C00079, cpd:C00082, cpd:C00097, cpd:C00109, cpd:C00123, cpd:C00135, cpd:C00148, cpd:C00152, cpd:C00158, cpd:C00183, cpd:C00188, cpd:C00263, cpd:C00407, cpd:C00437, cpd:C00631, cpd:C04076	CO2, Ammonia, S-Adenosyl-L-homocysteine, L-Glutamate, Glycine, L-Alanine, L-Lysine, L-Aspartate, L-Glutamine, L-Methionine, L-Tryptophan, L-Phenylalanine, L-Tyrosine, L-Cysteine, 2-Oxobutanoate, L-Leucine, L-Histidine, L-Proline, L-Asparagine, Citrate, L-Valine, L-Threonine, L-Homoserine, L-Isoleucine, N-Acetylornithine, 2-Phospho-D-glycerate, L-2-Aminoadipate 6-semialdehyde
Akkermansia muciniphila ATCC BAA 835	amu01230	Biosynthesis of amino acids	26	127	3.61576e-13	0.339005	cpd:C00011, cpd:C00014, cpd:C00025, cpd:C00037, cpd:C00041, cpd:C00047, cpd:C00049, cpd:C00064, cpd:C00065, cpd:C00073, cpd:C00077, cpd:C00079, cpd:C00082, cpd:C00097, cpd:C00109, cpd:C00123, cpd:C00135, cpd:C00148, cpd:C00152, cpd:C00158, cpd:C00188, cpd:C00199, cpd:C00263, cpd:C00407, cpd:C00437, cpd:C00631	CO2, Ammonia, L-Glutamate, Glycine, L-Alanine, L-Lysine, L-Aspartate, L-Glutamine, L-Serine, L-Methionine, L-Ornithine, L-Phenylalanine, L-Tyrosine, L-Cysteine, 2-Oxobutanoate, L-Leucine, L-Histidine, L-Proline, L-Asparagine, Citrate, L-Threonine, D-Ribulose 5-phosphate, L-Homoserine, L-Isoleucine, N-Acetylornithine, 2-Phospho-D-glycerate
Bifidobacterium longum subsp. longum CCUG 52486	blb01230	Biosynthesis of amino acids	27	127	4.62278e-13	0.349805	cpd:C00011, cpd:C00014, cpd:C00025, cpd:C00037, cpd:C00041, cpd:C00047, cpd:C00049, cpd:C00062, cpd:C00064, cpd:C00065, cpd:C00073, cpd:C00078, cpd:C00079, cpd:C00082, cpd:C00097, cpd:C00123, cpd:C00135, cpd:C00148, cpd:C00152, cpd:C00158, cpd:C00183, cpd:C00188, cpd:C00263, cpd:C00407, cpd:C00437, cpd:C00631, cpd:C04076	CO2, Ammonia, L-Glutamate, Glycine, L-Alanine, L-Lysine, L-Aspartate, L-Arginine, L-Glutamine, L-Serine, L-Methionine, L-Tryptophan, L-Phenylalanine, L-Tyrosine, L-Cysteine, L-Leucine, L-Histidine, L-Proline, L-Asparagine, Citrate, L-Valine, L-Threonine, L-Homoserine, L-Isoleucine, N-Acetylornithine, 2-Phospho-D-glycerate, L-2-Aminoadipate 6-semialdehyde
Bifidobacterium pseudocatenulatum DSM 20438	bpsc01230	Biosynthesis of amino acids	27	127	5.1895e-13	0.349805	cpd:C00011, cpd:C00014, cpd:C00021, cpd:C00025, cpd:C00037, cpd:C00041, cpd:C00047, cpd:C00049, cpd:C00064, cpd:C00065, cpd:C00073, cpd:C00078, cpd:C00079, cpd:C00082, cpd:C00097, cpd:C00123, cpd:C00135, cpd:C00148, cpd:C00152, cpd:C00158, cpd:C00183, cpd:C00188, cpd:C00263, cpd:C00407, cpd:C00437, cpd:C00631, cpd:C04076	CO2, Ammonia, S-Adenosyl-L-homocysteine, L-Glutamate, Glycine, L-Alanine, L-Lysine, L-Aspartate, L-Glutamine, L-Serine, L-Methionine, L-Tryptophan, L-Phenylalanine, L-Tyrosine, L-Cysteine, L-Leucine, L-Histidine, L-Proline, L-Asparagine, Citrate, L-Valine, L-Threonine, L-Homoserine, L-Isoleucine, N-Acetylornithine, 2-Phospho-D-glycerate, L-2-Aminoadipate 6-semialdehyde
Bifidobacterium adolescentis ATCC 15703	bad01230	Biosynthesis of amino acids	26	127	6.70874e-13	0.339005	cpd:C00011, cpd:C00014, cpd:C00025, cpd:C00037, cpd:C00041, cpd:C00047, cpd:C00049, cpd:C00064, cpd:C00065, cpd:C00073, cpd:C00077, cpd:C00078, cpd:C00079, cpd:C00082, cpd:C00097, cpd:C00123, cpd:C00135, cpd:C00148, cpd:C00152, cpd:C00158, cpd:C00183, cpd:C00188, cpd:C00263, cpd:C00407, cpd:C00437, cpd:C00631	CO2, Ammonia, L-Glutamate, Glycine, L-Alanine, L-Lysine, L-Aspartate, L-Glutamine, L-Serine, L-Methionine, L-Ornithine, L-Tryptophan, L-Phenylalanine, L-Tyrosine, L-Cysteine, L-Leucine, L-Histidine, L-Proline, L-Asparagine, Citrate, L-Valine, L-Threonine, L-Homoserine, L-Isoleucine, N-Acetylornithine, 2-Phospho-D-glycerate
Bifidobacterium breve UCC2003 NCIMB8807	bbru01230	Biosynthesis of amino acids	25	127	2.5011e-12	0.328063	cpd:C00011, cpd:C00014, cpd:C00025, cpd:C00037, cpd:C00041, cpd:C00047, cpd:C00049, cpd:C00064, cpd:C00065, cpd:C00073, cpd:C00078, cpd:C00079, cpd:C00082, cpd:C00097, cpd:C00123, cpd:C00135, cpd:C00148, cpd:C00152, cpd:C00158, cpd:C00183, cpd:C00188, cpd:C00263, cpd:C00407, cpd:C00437, cpd:C00631	CO2, Ammonia, L-Glutamate, Glycine, L-Alanine, L-Lysine, L-Aspartate, L-Glutamine, L-Serine, L-Methionine, L-Tryptophan, L-Phenylalanine, L-Tyrosine, L-Cysteine, L-Leucine, L-Histidine, L-Proline, L-Asparagine, Citrate, L-Valine, L-Threonine, L-Homoserine, L-Isoleucine, N-Acetylornithine, 2-Phospho-D-glycerate
Bifidobacterium animalis subsp. lactis BB-12	bbb01230	Biosynthesis of amino acids	26	127	8.28816e-12	0.339005	cpd:C00011, cpd:C00014, cpd:C00025, cpd:C00037, cpd:C00041, cpd:C00047, cpd:C00049, cpd:C00062, cpd:C00064, cpd:C00065, cpd:C00073, cpd:C00078, cpd:C00079, cpd:C00082, cpd:C00097, cpd:C00123, cpd:C00135, cpd:C00148, cpd:C00152, cpd:C00158, cpd:C00183, cpd:C00188, cpd:C00263, cpd:C00407, cpd:C00437, cpd:C00631	CO2, Ammonia, L-Glutamate, Glycine, L-Alanine, L-Lysine, L-Aspartate, L-Arginine, L-Glutamine, L-Serine, L-Methionine, L-Tryptophan, L-Phenylalanine, L-Tyrosine, L-Cysteine, L-Leucine, L-Histidine, L-Proline, L-Asparagine, Citrate, L-Valine, L-Threonine, L-Homoserine, L-Isoleucine, N-Acetylornithine, 2-Phospho-D-glycerate
Bifidobacterium bifidum BGN4	bbf01230	Biosynthesis of amino acids	25	127	1.8143e-11	0.328063	cpd:C00011, cpd:C00014, cpd:C00025, cpd:C00037, cpd:C00041, cpd:C00047, cpd:C00049, cpd:C00064, cpd:C00065, cpd:C00073, cpd:C00078, cpd:C00079, cpd:C00082, cpd:C00097, cpd:C00123, cpd:C00135, cpd:C00148, cpd:C00152, cpd:C00158, cpd:C00183, cpd:C00188, cpd:C00263, cpd:C00407, cpd:C00437, cpd:C00631	CO2, Ammonia, L-Glutamate, Glycine, L-Alanine, L-Lysine, L-Aspartate, L-Glutamine, L-Serine, L-Methionine, L-Tryptophan, L-Phenylalanine, L-Tyrosine, L-Cysteine, L-Leucine, L-Histidine, L-Proline, L-Asparagine, Citrate, L-Valine, L-Threonine, L-Homoserine, L-Isoleucine, N-Acetylornithine, 2-Phospho-D-glycerate
Lactobacillus casei subsp. casei BL23	lcb01110	Biosynthesis of secondary metabolites	25	1100	4.945e-10	0.0442745	cpd:C00014, cpd:C00025, cpd:C00033, cpd:C00042, cpd:C00047, cpd:C00049, cpd:C00062, cpd:C00084, cpd:C00091, cpd:C00093, cpd:C00134, cpd:C00158, cpd:C00168, cpd:C00257, cpd:C00418, cpd:C00469, cpd:C00630, cpd:C00631, cpd:C00636, cpd:C00864, cpd:C00988, cpd:C02191, cpd:C03263, cpd:C03344, cpd:C05382	Ammonia, L-Glutamate, Acetate, Succinate, L-Lysine, L-Aspartate, L-Arginine, Acetaldehyde, Succinyl-CoA, sn-Glycerol 3-phosphate, Putrescine, Citrate, Hydroxypyruvate, D-Gluconic acid, (R)-Mevalonate, Ethanol, 2-Methylpropanoyl-CoA, 2-Phospho-D-glycerate, D-Mannose 1-phosphate, Pantothenate, 2-Phosphoglycolate, Protoporphyrin, Coproporphyrinogen III, 2-Methylacetoacetyl-CoA, Sedoheptulose 7-phosp…
Faecalibacterium prausnitzii M21 2	fpa01110	Biosynthesis of secondary metabolites	30	1100	4.22204e-09	0.0529297	cpd:C00014, cpd:C00020, cpd:C00025, cpd:C00027, cpd:C00033, cpd:C00037, cpd:C00042, cpd:C00047, cpd:C00049, cpd:C00084, cpd:C00091, cpd:C00097, cpd:C00122, cpd:C00134, cpd:C00135, cpd:C00152, cpd:C00158, cpd:C00168, cpd:C00186, cpd:C00235, cpd:C00263, cpd:C00311, cpd:C00418, cpd:C00437, cpd:C00469, cpd:C00636, cpd:C00988, cpd:C01083, cpd:C01724, cpd:C03344	Ammonia, AMP, L-Glutamate, Hydrogen peroxide, Acetate, Glycine, Succinate, L-Lysine, L-Aspartate, Acetaldehyde, Succinyl-CoA, L-Cysteine, Fumarate, Putrescine, L-Histidine, L-Asparagine, Citrate, Hydroxypyruvate, (S)-Lactate, Dimethylallyl diphosphate, L-Homoserine, Isocitrate, (R)-Mevalonate, N-Acetylornithine, Ethanol, D-Mannose 1-phosphate, 2-Phosphoglycolate, alpha,alpha-Trehalose, Lanosterol…
Lactobacillus paracasei subsp. paracasei ATCC 25302	lpap01110	Biosynthesis of secondary metabolites	27	1100	7.42783e-08	0.0477458	cpd:C00014, cpd:C00025, cpd:C00031, cpd:C00033, cpd:C00042, cpd:C00047, cpd:C00049, cpd:C00062, cpd:C00084, cpd:C00091, cpd:C00093, cpd:C00134, cpd:C00158, cpd:C00168, cpd:C00257, cpd:C00418, cpd:C00469, cpd:C00630, cpd:C00631, cpd:C00636, cpd:C00864, cpd:C00988, cpd:C01083, cpd:C02191, cpd:C03263, cpd:C03344, cpd:C05382	Ammonia, L-Glutamate, D-Glucose, Acetate, Succinate, L-Lysine, L-Aspartate, L-Arginine, Acetaldehyde, Succinyl-CoA, sn-Glycerol 3-phosphate, Putrescine, Citrate, Hydroxypyruvate, D-Gluconic acid, (R)-Mevalonate, Ethanol, 2-Methylpropanoyl-CoA, 2-Phospho-D-glycerate, D-Mannose 1-phosphate, Pantothenate, 2-Phosphoglycolate, alpha,alpha-Trehalose, Protoporphyrin, Coproporphyrinogen III, 2-Methylacet…
Bifidobacterium longum subsp. longum CCUG 52487	blb00630	Glyoxylate and dicarboxylate metabolism	14	61	1.24424e-07	0.371658	cpd:C00007, cpd:C00011, cpd:C00014, cpd:C00025, cpd:C00037, cpd:C00042, cpd:C00048, cpd:C00058, cpd:C00064, cpd:C00065, cpd:C00158, cpd:C00332, cpd:C00631, cpd:C00988	Oxygen, CO2, Ammonia, L-Glutamate, Glycine, Succinate, Glyoxylate, Formate, L-Glutamine, L-Serine, Citrate, Acetoacetyl-CoA, 2-Phospho-D-glycerate, 2-Phosphoglycolate
Bifidobacterium pseudocatenulatum DSM 20439	bpsc00630	Glyoxylate and dicarboxylate metabolism	14	61	1.35191e-07	0.371658	cpd:C00007, cpd:C00011, cpd:C00014, cpd:C00025, cpd:C00037, cpd:C00042, cpd:C00058, cpd:C00064, cpd:C00065, cpd:C00158, cpd:C00258, cpd:C00332, cpd:C00631, cpd:C00988	Oxygen, CO2, Ammonia, L-Glutamate, Glycine, Succinate, Formate, L-Glutamine, L-Serine, Citrate, D-Glycerate, Acetoacetyl-CoA, 2-Phospho-D-glycerate, 2-Phosphoglycolate
Lactobacillus acidophilus NCFM	lac01230	Biosynthesis of amino acids	23	127	1.5047e-07	0.305741	cpd:C00011, cpd:C00014, cpd:C00025, cpd:C00037, cpd:C00041, cpd:C00047, cpd:C00049, cpd:C00062, cpd:C00064, cpd:C00073, cpd:C00077, cpd:C00079, cpd:C00097, cpd:C00123, cpd:C00135, cpd:C00152, cpd:C00158, cpd:C00263, cpd:C00327, cpd:C00407, cpd:C00437, cpd:C00631, cpd:C01165	CO2, Ammonia, L-Glutamate, Glycine, L-Alanine, L-Lysine, L-Aspartate, L-Arginine, L-Glutamine, L-Methionine, L-Ornithine, L-Phenylalanine, L-Cysteine, L-Leucine, L-Histidine, L-Asparagine, Citrate, L-Homoserine, L-Citrulline, L-Isoleucine, N-Acetylornithine, 2-Phospho-D-glycerate, L-Glutamate 5-semialdehyde
Lactobacillus plantarum WCFS1	lpl01110	Biosynthesis of secondary metabolites	26	1100	1.7585e-07	0.0460117	cpd:C00014, cpd:C00025, cpd:C00026, cpd:C00033, cpd:C00042, cpd:C00049, cpd:C00084, cpd:C00091, cpd:C00093, cpd:C00134, cpd:C00149, cpd:C00158, cpd:C00168, cpd:C00186, cpd:C00257, cpd:C00418, cpd:C00469, cpd:C00630, cpd:C00631, cpd:C00864, cpd:C00956, cpd:C00988, cpd:C01083, cpd:C01180, cpd:C01762, cpd:C02191	Ammonia, L-Glutamate, 2-Oxoglutarate, Acetate, Succinate, L-Aspartate, Acetaldehyde, Succinyl-CoA, sn-Glycerol 3-phosphate, Putrescine, (S)-Malate, Citrate, Hydroxypyruvate, (S)-Lactate, D-Gluconic acid, (R)-Mevalonate, Ethanol, 2-Methylpropanoyl-CoA, 2-Phospho-D-glycerate, Pantothenate, L-2-Aminoadipate, 2-Phosphoglycolate, alpha,alpha-Trehalose, 4-Methylthio-2-oxobutanoic acid, Xanthosine, Prot…
Bifidobacterium breve UCC2003 NCIMB8808	bbru00260	Glycine, serine and threonine metabolism	12	50	2.23091e-07	0.385113	cpd:C00011, cpd:C00014, cpd:C00037, cpd:C00048, cpd:C00049, cpd:C00065, cpd:C00078, cpd:C00097, cpd:C00188, cpd:C00263, cpd:C00631, cpd:C03508	CO2, Ammonia, Glycine, Glyoxylate, L-Aspartate, L-Serine, L-Tryptophan, L-Cysteine, L-Threonine, L-Homoserine, 2-Phospho-D-glycerate, L-2-Amino-3-oxobutanoic acid
Bifidobacterium breve UCC2003 NCIMB8809	bbru00630	Glyoxylate and dicarboxylate metabolism	13	61	2.97773e-07	0.349593	cpd:C00007, cpd:C00011, cpd:C00014, cpd:C00025, cpd:C00037, cpd:C00042, cpd:C00048, cpd:C00058, cpd:C00064, cpd:C00065, cpd:C00158, cpd:C00631, cpd:C00988	Oxygen, CO2, Ammonia, L-Glutamate, Glycine, Succinate, Glyoxylate, Formate, L-Glutamine, L-Serine, Citrate, 2-Phospho-D-glycerate, 2-Phosphoglycolate
Faecalibacterium prausnitzii M21 3	fpa00630	Glyoxylate and dicarboxylate metabolism	15	61	4.02412e-07	0.39314	cpd:C00011, cpd:C00014, cpd:C00025, cpd:C00027, cpd:C00037, cpd:C00042, cpd:C00058, cpd:C00064, cpd:C00091, cpd:C00158, cpd:C00168, cpd:C00266, cpd:C00311, cpd:C00683, cpd:C00988	CO2, Ammonia, L-Glutamate, Hydrogen peroxide, Glycine, Succinate, Formate, L-Glutamine, Succinyl-CoA, Citrate, Hydroxypyruvate, Glycolaldehyde, Isocitrate, (S)-Methylmalonyl-CoA, 2-Phosphoglycolate
Bifidobacterium adolescentis ATCC 15704	bad00630	Glyoxylate and dicarboxylate metabolism	13	61	4.35357e-07	0.349593	cpd:C00007, cpd:C00011, cpd:C00014, cpd:C00025, cpd:C00037, cpd:C00042, cpd:C00058, cpd:C00064, cpd:C00065, cpd:C00158, cpd:C00266, cpd:C00631, cpd:C00988	Oxygen, CO2, Ammonia, L-Glutamate, Glycine, Succinate, Formate, L-Glutamine, L-Serine, Citrate, Glycolaldehyde, 2-Phospho-D-glycerate, 2-Phosphoglycolate
Bifidobacterium longum subsp. infantis ATCC 15698	bln00630	Glyoxylate and dicarboxylate metabolism	13	61	4.99713e-07	0.349593	cpd:C00007, cpd:C00011, cpd:C00014, cpd:C00025, cpd:C00037, cpd:C00042, cpd:C00058, cpd:C00064, cpd:C00065, cpd:C00158, cpd:C00266, cpd:C00631, cpd:C00988	Oxygen, CO2, Ammonia, L-Glutamate, Glycine, Succinate, Formate, L-Glutamine, L-Serine, Citrate, Glycolaldehyde, 2-Phospho-D-glycerate, 2-Phosphoglycolate
Bifidobacterium longum subsp. longum CCUG 52488	blb01200	Carbon metabolism	18	112	5.43093e-07	0.275809	cpd:C00011, cpd:C00014, cpd:C00025, cpd:C00033, cpd:C00037, cpd:C00041, cpd:C00042, cpd:C00048, cpd:C00049, cpd:C00058, cpd:C00065, cpd:C00097, cpd:C00158, cpd:C00257, cpd:C00332, cpd:C00440, cpd:C00631, cpd:C00988	CO2, Ammonia, L-Glutamate, Acetate, Glycine, L-Alanine, Succinate, Glyoxylate, L-Aspartate, Formate, L-Serine, L-Cysteine, Citrate, D-Gluconic acid, Acetoacetyl-CoA, 5-Methyltetrahydrofolate, 2-Phospho-D-glycerate, 2-Phosphoglycolate
Lactobacillus rhamnosus GG ATCC 53103	lrh01110	Biosynthesis of secondary metabolites	26	1100	5.46496e-07	0.0460117	cpd:C00014, cpd:C00025, cpd:C00033, cpd:C00042, cpd:C00047, cpd:C00049, cpd:C00077, cpd:C00084, cpd:C00091, cpd:C00093, cpd:C00134, cpd:C00158, cpd:C00168, cpd:C00186, cpd:C00257, cpd:C00418, cpd:C00437, cpd:C00469, cpd:C00631, cpd:C00636, cpd:C00864, cpd:C00988, cpd:C01083, cpd:C01180, cpd:C01762, cpd:C03344	Ammonia, L-Glutamate, Acetate, Succinate, L-Lysine, L-Aspartate, L-Ornithine, Acetaldehyde, Succinyl-CoA, sn-Glycerol 3-phosphate, Putrescine, Citrate, Hydroxypyruvate, (S)-Lactate, D-Gluconic acid, (R)-Mevalonate, N-Acetylornithine, Ethanol, 2-Phospho-D-glycerate, D-Mannose 1-phosphate, Pantothenate, 2-Phosphoglycolate, alpha,alpha-Trehalose, 4-Methylthio-2-oxobutanoic acid, Xanthosine, 2-Methyl…
Bifidobacterium angulatum DSM 20099	bang00260	Glycine, serine and threonine metabolism	12	50	5.90577e-07	0.385113	cpd:C00011, cpd:C00014, cpd:C00037, cpd:C00049, cpd:C00078, cpd:C00097, cpd:C00109, cpd:C00188, cpd:C00258, cpd:C00263, cpd:C00631, cpd:C03508	CO2, Ammonia, Glycine, L-Aspartate, L-Tryptophan, L-Cysteine, 2-Oxobutanoate, L-Threonine, D-Glycerate, L-Homoserine, 2-Phospho-D-glycerate, L-2-Amino-3-oxobutanoic acid
Bifidobacterium pseudocatenulatum DSM 20440	bpsc01200	Carbon metabolism	18	112	5.96278e-07	0.275809	cpd:C00011, cpd:C00014, cpd:C00025, cpd:C00033, cpd:C00037, cpd:C00041, cpd:C00042, cpd:C00049, cpd:C00058, cpd:C00065, cpd:C00097, cpd:C00158, cpd:C00257, cpd:C00258, cpd:C00332, cpd:C00440, cpd:C00631, cpd:C00988	CO2, Ammonia, L-Glutamate, Acetate, Glycine, L-Alanine, Succinate, L-Aspartate, Formate, L-Serine, L-Cysteine, Citrate, D-Gluconic acid, D-Glycerate, Acetoacetyl-CoA, 5-Methyltetrahydrofolate, 2-Phospho-D-glycerate, 2-Phosphoglycolate
Bifidobacterium longum subsp. longum CCUG 52489	blb00260	Glycine, serine and threonine metabolism	12	50	6.28589e-07	0.385113	cpd:C00011, cpd:C00014, cpd:C00037, cpd:C00048, cpd:C00049, cpd:C00065, cpd:C00078, cpd:C00097, cpd:C00188, cpd:C00263, cpd:C00631, cpd:C03508	CO2, Ammonia, Glycine, Glyoxylate, L-Aspartate, L-Serine, L-Tryptophan, L-Cysteine, L-Threonine, L-Homoserine, 2-Phospho-D-glycerate, L-2-Amino-3-oxobutanoic acid
Bifidobacterium pseudocatenulatum DSM 20441	bpsc00260	Glycine, serine and threonine metabolism	12	50	6.77026e-07	0.385113	cpd:C00011, cpd:C00014, cpd:C00037, cpd:C00049, cpd:C00065, cpd:C00078, cpd:C00097, cpd:C00188, cpd:C00258, cpd:C00263, cpd:C00631, cpd:C03508	CO2, Ammonia, Glycine, L-Aspartate, L-Serine, L-Tryptophan, L-Cysteine, L-Threonine, D-Glycerate, L-Homoserine, 2-Phospho-D-glycerate, L-2-Amino-3-oxobutanoic acid
Bifidobacterium bifidum BGN5	bbf00630	Glyoxylate and dicarboxylate metabolism	13	61	8.03123e-07	0.349593	cpd:C00007, cpd:C00011, cpd:C00014, cpd:C00025, cpd:C00037, cpd:C00042, cpd:C00058, cpd:C00064, cpd:C00065, cpd:C00158, cpd:C00266, cpd:C00631, cpd:C00988	Oxygen, CO2, Ammonia, L-Glutamate, Glycine, Succinate, Formate, L-Glutamine, L-Serine, Citrate, Glycolaldehyde, 2-Phospho-D-glycerate, 2-Phosphoglycolate
Bifidobacterium catenulatum DSM 16993	bcat00260	Glycine, serine and threonine metabolism	12	50	8.3329e-07	0.385113	cpd:C00011, cpd:C00014, cpd:C00037, cpd:C00049, cpd:C00065, cpd:C00078, cpd:C00097, cpd:C00188, cpd:C00258, cpd:C00263, cpd:C00631, cpd:C03508	CO2, Ammonia, Glycine, L-Aspartate, L-Serine, L-Tryptophan, L-Cysteine, L-Threonine, D-Glycerate, L-Homoserine, 2-Phospho-D-glycerate, L-2-Amino-3-oxobutanoic acid
Bifidobacterium catenulatum DSM 16994	bcat00630	Glyoxylate and dicarboxylate metabolism	13	61	1.20713e-06	0.349593	cpd:C00007, cpd:C00011, cpd:C00014, cpd:C00025, cpd:C00037, cpd:C00042, cpd:C00058, cpd:C00064, cpd:C00065, cpd:C00158, cpd:C00258, cpd:C00631, cpd:C00988	Oxygen, CO2, Ammonia, L-Glutamate, Glycine, Succinate, Formate, L-Glutamine, L-Serine, Citrate, D-Glycerate, 2-Phospho-D-glycerate, 2-Phosphoglycolate
Akkermansia muciniphila ATCC BAA 836	amu00230	Purine metabolism	15	92	1.27431e-06	0.279026	cpd:C00011, cpd:C00014, cpd:C00037, cpd:C00059, cpd:C00064, cpd:C00147, cpd:C00212, cpd:C00242, cpd:C00262, cpd:C00294, cpd:C00330, cpd:C00360, cpd:C00362, cpd:C00559, cpd:C00620	CO2, Ammonia, Glycine, Sulfate, L-Glutamine, Adenine, Adenosine, Guanine, Hypoxanthine, Inosine, Deoxyguanosine, dAMP, dGMP, Deoxyadenosine, alpha-D-Ribose 1-phosphate
Lactobacillus acidophilus NCFM	lac01200	Carbon metabolism	20	112	1.34978e-06	0.301973	cpd:C00011, cpd:C00014, cpd:C00025, cpd:C00033, cpd:C00037, cpd:C00041, cpd:C00042, cpd:C00048, cpd:C00049, cpd:C00058, cpd:C00091, cpd:C00097, cpd:C00136, cpd:C00158, cpd:C00168, cpd:C00184, cpd:C00232, cpd:C00257, cpd:C00440, cpd:C00631	CO2, Ammonia, L-Glutamate, Acetate, Glycine, L-Alanine, Succinate, Glyoxylate, L-Aspartate, Formate, Succinyl-CoA, L-Cysteine, Butanoyl-CoA, Citrate, Hydroxypyruvate, Glycerone, Succinate semialdehyde, D-Gluconic acid, 5-Methyltetrahydrofolate, 2-Phospho-D-glycerate
Lactobacillus acidophilus NCFM	lac00220	Arginine biosynthesis	9	23	1.59895e-06	0.559748	cpd:C00011, cpd:C00014, cpd:C00025, cpd:C00049, cpd:C00062, cpd:C00064, cpd:C00077, cpd:C00327, cpd:C00437	CO2, Ammonia, L-Glutamate, L-Aspartate, L-Arginine, L-Glutamine, L-Ornithine, L-Citrulline, N-Acetylornithine
Bifidobacterium longum subsp. infantis ATCC 15699	bln00220	Arginine biosynthesis	8	23	1.72516e-06	0.512987	cpd:C00011, cpd:C00014, cpd:C00025, cpd:C00049, cpd:C00062, cpd:C00064, cpd:C00086, cpd:C00437	CO2, Ammonia, L-Glutamate, L-Aspartate, L-Arginine, L-Glutamine, Urea, N-Acetylornithine
Faecalibacterium prausnitzii M21 4	fpa01130	Biosynthesis of antibiotics	30	982	1.85392e-06	0.0591026	cpd:C00014, cpd:C00020, cpd:C00025, cpd:C00027, cpd:C00033, cpd:C00037, cpd:C00042, cpd:C00047, cpd:C00049, cpd:C00059, cpd:C00084, cpd:C00091, cpd:C00097, cpd:C00122, cpd:C00134, cpd:C00158, cpd:C00168, cpd:C00186, cpd:C00235, cpd:C00263, cpd:C00311, cpd:C00418, cpd:C00437, cpd:C00469, cpd:C00636, cpd:C00683, cpd:C00988, cpd:C01724, cpd:C01944, cpd:C03344	Ammonia, AMP, L-Glutamate, Hydrogen peroxide, Acetate, Glycine, Succinate, L-Lysine, L-Aspartate, Sulfate, Acetaldehyde, Succinyl-CoA, L-Cysteine, Fumarate, Putrescine, Citrate, Hydroxypyruvate, (S)-Lactate, Dimethylallyl diphosphate, L-Homoserine, Isocitrate, (R)-Mevalonate, N-Acetylornithine, Ethanol, D-Mannose 1-phosphate, (S)-Methylmalonyl-CoA, 2-Phosphoglycolate, Lanosterol, Octanoyl-CoA, 2-…
Akkermansia muciniphila ATCC BAA 837	amu00630	Glyoxylate and dicarboxylate metabolism	12	61	2.08973e-06	0.326923	cpd:C00007, cpd:C00011, cpd:C00014, cpd:C00025, cpd:C00037, cpd:C00042, cpd:C00058, cpd:C00064, cpd:C00065, cpd:C00158, cpd:C00631, cpd:C00988	Oxygen, CO2, Ammonia, L-Glutamate, Glycine, Succinate, Formate, L-Glutamine, L-Serine, Citrate, 2-Phospho-D-glycerate, 2-Phosphoglycolate
Lactobacillus acidophilus NCFM	lac01110	Biosynthesis of secondary metabolites	38	1100	2.38571e-06	0.0666198	cpd:C00007, cpd:C00014, cpd:C00025, cpd:C00033, cpd:C00037, cpd:C00042, cpd:C00047, cpd:C00048, cpd:C00049, cpd:C00062, cpd:C00073, cpd:C00077, cpd:C00079, cpd:C00084, cpd:C00091, cpd:C00093, cpd:C00097, cpd:C00123, cpd:C00134, cpd:C00135, cpd:C00152, cpd:C00158, cpd:C00168, cpd:C00186, cpd:C00257, cpd:C00263, cpd:C00327, cpd:C00407, cpd:C00418, cpd:C00437, cpd:C00469, cpd:C00631, cpd:C00636, cpd…	Oxygen, Ammonia, L-Glutamate, Acetate, Glycine, Succinate, L-Lysine, Glyoxylate, L-Aspartate, L-Arginine, L-Methionine, L-Ornithine, L-Phenylalanine, Acetaldehyde, Succinyl-CoA, sn-Glycerol 3-phosphate, L-Cysteine, L-Leucine, Putrescine, L-Histidine, L-Asparagine, Citrate, Hydroxypyruvate, (S)-Lactate, D-Gluconic acid, L-Homoserine, L-Citrulline, L-Isoleucine, (R)-Mevalonate, N-Acetylornithine, E…
Lactobacillus acidophilus NCFM	lac01120	Microbial metabolism in diverse environments	32	987	2.53037e-06	0.0626227	cpd:C00001, cpd:C00011, cpd:C00014, cpd:C00025, cpd:C00033, cpd:C00037, cpd:C00041, cpd:C00042, cpd:C00047, cpd:C00048, cpd:C00049, cpd:C00058, cpd:C00059, cpd:C00064, cpd:C00084, cpd:C00091, cpd:C00097, cpd:C00136, cpd:C00158, cpd:C00168, cpd:C00184, cpd:C00186, cpd:C00232, cpd:C00250, cpd:C00256, cpd:C00257, cpd:C00263, cpd:C00314, cpd:C00440, cpd:C00469, cpd:C00534, cpd:C00631	H2O, CO2, Ammonia, L-Glutamate, Acetate, Glycine, L-Alanine, Succinate, L-Lysine, Glyoxylate, L-Aspartate, Formate, Sulfate, L-Glutamine, Acetaldehyde, Succinyl-CoA, L-Cysteine, Butanoyl-CoA, Citrate, Hydroxypyruvate, Glycerone, (S)-Lactate, Succinate semialdehyde, Pyridoxal, (R)-Lactate, D-Gluconic acid, L-Homoserine, Pyridoxine, 5-Methyltetrahydrofolate, Ethanol, Pyridoxamine, 2-Phospho-D-glyce…
Bifidobacterium adolescentis ATCC 15705	bad00260	Glycine, serine and threonine metabolism	11	50	2.56734e-06	0.358553	cpd:C00011, cpd:C00014, cpd:C00037, cpd:C00049, cpd:C00065, cpd:C00078, cpd:C00097, cpd:C00188, cpd:C00263, cpd:C00631, cpd:C03508	CO2, Ammonia, Glycine, L-Aspartate, L-Serine, L-Tryptophan, L-Cysteine, L-Threonine, L-Homoserine, 2-Phospho-D-glycerate, L-2-Amino-3-oxobutanoic acid
Lactobacillus reuteri SD2112 ATCC 55730	lru01230	Biosynthesis of amino acids	19	127	2.60735e-06	0.259259	cpd:C00011, cpd:C00014, cpd:C00025, cpd:C00037, cpd:C00041, cpd:C00047, cpd:C00062, cpd:C00064, cpd:C00073, cpd:C00097, cpd:C00123, cpd:C00135, cpd:C00152, cpd:C00158, cpd:C00263, cpd:C00407, cpd:C00437, cpd:C00631, cpd:C04076	CO2, Ammonia, L-Glutamate, Glycine, L-Alanine, L-Lysine, L-Arginine, L-Glutamine, L-Methionine, L-Cysteine, L-Leucine, L-Histidine, L-Asparagine, Citrate, L-Homoserine, L-Isoleucine, N-Acetylornithine, 2-Phospho-D-glycerate, L-2-Aminoadipate 6-semialdehyde
Lactobacillus plantarum WCFS2	lpl01200	Carbon metabolism	18	112	2.83098e-06	0.275809	cpd:C00011, cpd:C00014, cpd:C00025, cpd:C00026, cpd:C00033, cpd:C00042, cpd:C00049, cpd:C00058, cpd:C00091, cpd:C00149, cpd:C00158, cpd:C00168, cpd:C00184, cpd:C00232, cpd:C00257, cpd:C00440, cpd:C00631, cpd:C00988	CO2, Ammonia, L-Glutamate, 2-Oxoglutarate, Acetate, Succinate, L-Aspartate, Formate, Succinyl-CoA, (S)-Malate, Citrate, Hydroxypyruvate, Glycerone, Succinate semialdehyde, D-Gluconic acid, 5-Methyltetrahydrofolate, 2-Phospho-D-glycerate, 2-Phosphoglycolate
Bifidobacterium longum subsp. infantis ATCC 15700	bln00260	Glycine, serine and threonine metabolism	11	50	2.86986e-06	0.358553	cpd:C00011, cpd:C00014, cpd:C00037, cpd:C00049, cpd:C00065, cpd:C00078, cpd:C00097, cpd:C00188, cpd:C00263, cpd:C00631, cpd:C03508	CO2, Ammonia, Glycine, L-Aspartate, L-Serine, L-Tryptophan, L-Cysteine, L-Threonine, L-Homoserine, 2-Phospho-D-glycerate, L-2-Amino-3-oxobutanoic acid
Lactobacillus acidophilus NCFM	lac00630	Glyoxylate and dicarboxylate metabolism	14	61	2.8895e-06	0.371658	cpd:C00007, cpd:C00011, cpd:C00014, cpd:C00025, cpd:C00037, cpd:C00042, cpd:C00048, cpd:C00058, cpd:C00064, cpd:C00091, cpd:C00136, cpd:C00158, cpd:C00168, cpd:C00631	Oxygen, CO2, Ammonia, L-Glutamate, Glycine, Succinate, Glyoxylate, Formate, L-Glutamine, Succinyl-CoA, Butanoyl-CoA, Citrate, Hydroxypyruvate, 2-Phospho-D-glycerate
Lactobacillus plantarum WCFS3	lpl00630	Glyoxylate and dicarboxylate metabolism	13	61	3.12107e-06	0.349593	cpd:C00011, cpd:C00014, cpd:C00025, cpd:C00026, cpd:C00042, cpd:C00058, cpd:C00091, cpd:C00149, cpd:C00158, cpd:C00168, cpd:C00266, cpd:C00631, cpd:C00988	CO2, Ammonia, L-Glutamate, 2-Oxoglutarate, Succinate, Formate, Succinyl-CoA, (S)-Malate, Citrate, Hydroxypyruvate, Glycolaldehyde, 2-Phospho-D-glycerate, 2-Phosphoglycolate
Akkermansia muciniphila ATCC BAA 838	amu01200	Carbon metabolism	16	112	3.30257e-06	0.248826	cpd:C00011, cpd:C00014, cpd:C00025, cpd:C00033, cpd:C00037, cpd:C00041, cpd:C00042, cpd:C00049, cpd:C00058, cpd:C00065, cpd:C00097, cpd:C00158, cpd:C00199, cpd:C00440, cpd:C00631, cpd:C00988	CO2, Ammonia, L-Glutamate, Acetate, Glycine, L-Alanine, Succinate, L-Aspartate, Formate, L-Serine, L-Cysteine, Citrate, D-Ribulose 5-phosphate, 5-Methyltetrahydrofolate, 2-Phospho-D-glycerate, 2-Phosphoglycolate
Bifidobacterium breve UCC2003 NCIMB8810	bbru01200	Carbon metabolism	16	112	3.36523e-06	0.248826	cpd:C00011, cpd:C00014, cpd:C00025, cpd:C00033, cpd:C00037, cpd:C00041, cpd:C00042, cpd:C00048, cpd:C00049, cpd:C00058, cpd:C00065, cpd:C00097, cpd:C00158, cpd:C00440, cpd:C00631, cpd:C00988	CO2, Ammonia, L-Glutamate, Acetate, Glycine, L-Alanine, Succinate, Glyoxylate, L-Aspartate, Formate, L-Serine, L-Cysteine, Citrate, 5-Methyltetrahydrofolate, 2-Phospho-D-glycerate, 2-Phosphoglycolate
Bifidobacterium catenulatum DSM 16995	bcat01200	Carbon metabolism	17	112	3.71042e-06	0.262422	cpd:C00011, cpd:C00014, cpd:C00025, cpd:C00033, cpd:C00037, cpd:C00041, cpd:C00042, cpd:C00049, cpd:C00058, cpd:C00065, cpd:C00097, cpd:C00158, cpd:C00257, cpd:C00258, cpd:C00440, cpd:C00631, cpd:C00988	CO2, Ammonia, L-Glutamate, Acetate, Glycine, L-Alanine, Succinate, L-Aspartate, Formate, L-Serine, L-Cysteine, Citrate, D-Gluconic acid, D-Glycerate, 5-Methyltetrahydrofolate, 2-Phospho-D-glycerate, 2-Phosphoglycolate
Bifidobacterium longum subsp. longum CCUG 52490	blb00920	Sulfur metabolism	9	32	4.20843e-06	0.436275	cpd:C00033, cpd:C00042, cpd:C00053, cpd:C00059, cpd:C00065, cpd:C00084, cpd:C00097, cpd:C00245, cpd:C00263	Acetate, Succinate, 3'-Phosphoadenylyl sulfate, Sulfate, L-Serine, Acetaldehyde, L-Cysteine, Taurine, L-Homoserine
Bifidobacterium bifidum BGN6	bbf00260	Glycine, serine and threonine metabolism	11	50	4.30085e-06	0.358553	cpd:C00011, cpd:C00014, cpd:C00037, cpd:C00049, cpd:C00065, cpd:C00078, cpd:C00097, cpd:C00188, cpd:C00263, cpd:C00631, cpd:C03508	CO2, Ammonia, Glycine, L-Aspartate, L-Serine, L-Tryptophan, L-Cysteine, L-Threonine, L-Homoserine, 2-Phospho-D-glycerate, L-2-Amino-3-oxobutanoic acid
Bifidobacterium longum subsp. longum CCUG 52491	blb00230	Purine metabolism	15	92	4.31577e-06	0.279026	cpd:C00011, cpd:C00014, cpd:C00037, cpd:C00048, cpd:C00053, cpd:C00059, cpd:C00064, cpd:C00104, cpd:C00147, cpd:C00262, cpd:C00301, cpd:C00360, cpd:C00362, cpd:C00385, cpd:C11821	CO2, Ammonia, Glycine, Glyoxylate, 3'-Phosphoadenylyl sulfate, Sulfate, L-Glutamine, IDP, Adenine, Hypoxanthine, ADP-ribose, dAMP, dGMP, Xanthine, 5-Hydroxyisourate
Faecalibacterium prausnitzii M21 5	fpa01200	Carbon metabolism	19	112	4.51224e-06	0.288991	cpd:C00011, cpd:C00014, cpd:C00025, cpd:C00033, cpd:C00037, cpd:C00041, cpd:C00042, cpd:C00049, cpd:C00058, cpd:C00091, cpd:C00097, cpd:C00122, cpd:C00158, cpd:C00168, cpd:C00222, cpd:C00311, cpd:C00440, cpd:C00683, cpd:C00988	CO2, Ammonia, L-Glutamate, Acetate, Glycine, L-Alanine, Succinate, L-Aspartate, Formate, Succinyl-CoA, L-Cysteine, Fumarate, Citrate, Hydroxypyruvate, 3-Oxopropanoate, Isocitrate, 5-Methyltetrahydrofolate, (S)-Methylmalonyl-CoA, 2-Phosphoglycolate
Bifidobacterium breve UCC2003 NCIMB8811	bbru00460	Cyanoamino acid metabolism	10	45	5.10624e-06	0.361314	cpd:C00014, cpd:C00037, cpd:C00049, cpd:C00065, cpd:C00079, cpd:C00082, cpd:C00097, cpd:C00152, cpd:C00183, cpd:C00407	Ammonia, Glycine, L-Aspartate, L-Serine, L-Phenylalanine, L-Tyrosine, L-Cysteine, L-Asparagine, L-Valine, L-Isoleucine
Bifidobacterium adolescentis ATCC 15706	bad01200	Carbon metabolism	16	112	5.13963e-06	0.248826	cpd:C00011, cpd:C00014, cpd:C00025, cpd:C00033, cpd:C00037, cpd:C00041, cpd:C00042, cpd:C00049, cpd:C00058, cpd:C00065, cpd:C00097, cpd:C00158, cpd:C00257, cpd:C00440, cpd:C00631, cpd:C00988	CO2, Ammonia, L-Glutamate, Acetate, Glycine, L-Alanine, Succinate, L-Aspartate, Formate, L-Serine, L-Cysteine, Citrate, D-Gluconic acid, 5-Methyltetrahydrofolate, 2-Phospho-D-glycerate, 2-Phosphoglycolate
Bifidobacterium angulatum DSM 20100	bang00630	Glyoxylate and dicarboxylate metabolism	12	61	5.48375e-06	0.326923	cpd:C00007, cpd:C00011, cpd:C00014, cpd:C00025, cpd:C00037, cpd:C00042, cpd:C00058, cpd:C00064, cpd:C00158, cpd:C00258, cpd:C00631, cpd:C00988	Oxygen, CO2, Ammonia, L-Glutamate, Glycine, Succinate, Formate, L-Glutamine, Citrate, D-Glycerate, 2-Phospho-D-glycerate, 2-Phosphoglycolate
Lactobacillus paracasei subsp. paracasei ATCC 25303	lpap01200	Carbon metabolism	18	112	5.67157e-06	0.275809	cpd:C00011, cpd:C00014, cpd:C00025, cpd:C00033, cpd:C00042, cpd:C00049, cpd:C00058, cpd:C00067, cpd:C00091, cpd:C00136, cpd:C00158, cpd:C00168, cpd:C00232, cpd:C00257, cpd:C00440, cpd:C00631, cpd:C00988, cpd:C05382	CO2, Ammonia, L-Glutamate, Acetate, Succinate, L-Aspartate, Formate, Formaldehyde, Succinyl-CoA, Butanoyl-CoA, Citrate, Hydroxypyruvate, Succinate semialdehyde, D-Gluconic acid, 5-Methyltetrahydrofolate, 2-Phospho-D-glycerate, 2-Phosphoglycolate, Sedoheptulose 7-phosphate
Bifidobacterium catenulatum DSM 16996	bcat00230	Purine metabolism	15	92	5.94367e-06	0.279026	cpd:C00011, cpd:C00014, cpd:C00037, cpd:C00059, cpd:C00064, cpd:C00147, cpd:C00212, cpd:C00294, cpd:C00301, cpd:C00360, cpd:C00362, cpd:C00385, cpd:C00387, cpd:C01762, cpd:C11821	CO2, Ammonia, Glycine, Sulfate, L-Glutamine, Adenine, Adenosine, Inosine, ADP-ribose, dAMP, dGMP, Xanthine, Guanosine, Xanthosine, 5-Hydroxyisourate
Bifidobacterium longum subsp. infantis ATCC 15701	bln01200	Carbon metabolism	16	112	6.0192e-06	0.248826	cpd:C00011, cpd:C00014, cpd:C00025, cpd:C00033, cpd:C00037, cpd:C00041, cpd:C00042, cpd:C00049, cpd:C00058, cpd:C00065, cpd:C00097, cpd:C00158, cpd:C00257, cpd:C00440, cpd:C00631, cpd:C00988	CO2, Ammonia, L-Glutamate, Acetate, Glycine, L-Alanine, Succinate, L-Aspartate, Formate, L-Serine, L-Cysteine, Citrate, D-Gluconic acid, 5-Methyltetrahydrofolate, 2-Phospho-D-glycerate, 2-Phosphoglycolate
Akkermansia muciniphila ATCC BAA 839	amu00250	Alanine, aspartate and glutamate metabolism	8	28	6.27505e-06	0.441341	cpd:C00014, cpd:C00025, cpd:C00041, cpd:C00042, cpd:C00049, cpd:C00064, cpd:C00152, cpd:C00158	Ammonia, L-Glutamate, L-Alanine, Succinate, L-Aspartate, L-Glutamine, L-Asparagine, Citrate
Bifidobacterium breve UCC2003 NCIMB8812	bbru00250	Alanine, aspartate and glutamate metabolism	8	28	6.5112e-06	0.441341	cpd:C00014, cpd:C00025, cpd:C00041, cpd:C00042, cpd:C00049, cpd:C00064, cpd:C00152, cpd:C00158	Ammonia, L-Glutamate, L-Alanine, Succinate, L-Aspartate, L-Glutamine, L-Asparagine, Citrate
Bifidobacterium adolescentis ATCC 15707	bad00460	Cyanoamino acid metabolism	10	45	6.84508e-06	0.361314	cpd:C00014, cpd:C00037, cpd:C00049, cpd:C00065, cpd:C00079, cpd:C00082, cpd:C00097, cpd:C00152, cpd:C00183, cpd:C00407	Ammonia, Glycine, L-Aspartate, L-Serine, L-Phenylalanine, L-Tyrosine, L-Cysteine, L-Asparagine, L-Valine, L-Isoleucine
Bifidobacterium animalis subsp. lactis BB-13	bbb00260	Glycine, serine and threonine metabolism	11	50	6.93676e-06	0.358553	cpd:C00011, cpd:C00014, cpd:C00037, cpd:C00049, cpd:C00065, cpd:C00078, cpd:C00097, cpd:C00188, cpd:C00263, cpd:C00631, cpd:C03508	CO2, Ammonia, Glycine, L-Aspartate, L-Serine, L-Tryptophan, L-Cysteine, L-Threonine, L-Homoserine, 2-Phospho-D-glycerate, L-2-Amino-3-oxobutanoic acid
Lactobacillus plantarum WCFS4	lpl01130	Biosynthesis of antibiotics	25	982	7.30993e-06	0.0494636	cpd:C00014, cpd:C00025, cpd:C00026, cpd:C00033, cpd:C00042, cpd:C00049, cpd:C00059, cpd:C00084, cpd:C00091, cpd:C00134, cpd:C00137, cpd:C00149, cpd:C00158, cpd:C00168, cpd:C00186, cpd:C00257, cpd:C00418, cpd:C00469, cpd:C00630, cpd:C00631, cpd:C00956, cpd:C00988, cpd:C01033, cpd:C02679, cpd:C04006	Ammonia, L-Glutamate, 2-Oxoglutarate, Acetate, Succinate, L-Aspartate, Sulfate, Acetaldehyde, Succinyl-CoA, Putrescine, myo-Inositol, (S)-Malate, Citrate, Hydroxypyruvate, (S)-Lactate, D-Gluconic acid, (R)-Mevalonate, Ethanol, 2-Methylpropanoyl-CoA, 2-Phospho-D-glycerate, L-2-Aminoadipate, 2-Phosphoglycolate, 2-Methylbutanoyl-CoA, Dodecanoic acid, 1D-myo-Inositol 3-phosphate
Lactobacillus casei subsp. casei BL24	lcb01130	Biosynthesis of antibiotics	29	982	7.55077e-06	0.0571824	cpd:C00014, cpd:C00025, cpd:C00033, cpd:C00042, cpd:C00047, cpd:C00049, cpd:C00059, cpd:C00062, cpd:C00084, cpd:C00091, cpd:C00134, cpd:C00136, cpd:C00137, cpd:C00158, cpd:C00168, cpd:C00257, cpd:C00357, cpd:C00418, cpd:C00469, cpd:C00630, cpd:C00631, cpd:C00636, cpd:C00988, cpd:C01033, cpd:C01944, cpd:C02679, cpd:C03344, cpd:C04006, cpd:C05382	Ammonia, L-Glutamate, Acetate, Succinate, L-Lysine, L-Aspartate, Sulfate, L-Arginine, Acetaldehyde, Succinyl-CoA, Putrescine, Butanoyl-CoA, myo-Inositol, Citrate, Hydroxypyruvate, D-Gluconic acid, N-Acetyl-D-glucosamine 6-phosphate, (R)-Mevalonate, Ethanol, 2-Methylpropanoyl-CoA, 2-Phospho-D-glycerate, D-Mannose 1-phosphate, 2-Phosphoglycolate, 2-Methylbutanoyl-CoA, Octanoyl-CoA, Dodecanoic acid,…
Bifidobacterium longum subsp. infantis ATCC 15702	bln00460	Cyanoamino acid metabolism	10	45	7.55552e-06	0.361314	cpd:C00014, cpd:C00037, cpd:C00049, cpd:C00065, cpd:C00079, cpd:C00082, cpd:C00097, cpd:C00152, cpd:C00183, cpd:C00407	Ammonia, Glycine, L-Aspartate, L-Serine, L-Phenylalanine, L-Tyrosine, L-Cysteine, L-Asparagine, L-Valine, L-Isoleucine
Bifidobacterium adolescentis ATCC 15708	bad00250	Alanine, aspartate and glutamate metabolism	8	28	8.31227e-06	0.441341	cpd:C00014, cpd:C00025, cpd:C00041, cpd:C00042, cpd:C00049, cpd:C00064, cpd:C00152, cpd:C00158	Ammonia, L-Glutamate, L-Alanine, Succinate, L-Aspartate, L-Glutamine, L-Asparagine, Citrate
Lactobacillus rhamnosus GG ATCC 53104	lrh01200	Carbon metabolism	17	112	8.43535e-06	0.262422	cpd:C00011, cpd:C00014, cpd:C00025, cpd:C00033, cpd:C00041, cpd:C00042, cpd:C00049, cpd:C00058, cpd:C00091, cpd:C00136, cpd:C00158, cpd:C00168, cpd:C00232, cpd:C00257, cpd:C00440, cpd:C00631, cpd:C00988	CO2, Ammonia, L-Glutamate, Acetate, L-Alanine, Succinate, L-Aspartate, Formate, Succinyl-CoA, Butanoyl-CoA, Citrate, Hydroxypyruvate, Succinate semialdehyde, D-Gluconic acid, 5-Methyltetrahydrofolate, 2-Phospho-D-glycerate, 2-Phosphoglycolate
Faecalibacterium prausnitzii M21 6	fpa01120	Microbial metabolism in diverse environments	32	987	8.64118e-06	0.0626227	cpd:C00011, cpd:C00014, cpd:C00025, cpd:C00033, cpd:C00037, cpd:C00041, cpd:C00042, cpd:C00047, cpd:C00049, cpd:C00058, cpd:C00059, cpd:C00064, cpd:C00084, cpd:C00091, cpd:C00097, cpd:C00122, cpd:C00158, cpd:C00164, cpd:C00168, cpd:C00186, cpd:C00222, cpd:C00250, cpd:C00256, cpd:C00263, cpd:C00266, cpd:C00311, cpd:C00314, cpd:C00440, cpd:C00469, cpd:C00534, cpd:C00683, cpd:C03360	CO2, Ammonia, L-Glutamate, Acetate, Glycine, L-Alanine, Succinate, L-Lysine, L-Aspartate, Formate, Sulfate, L-Glutamine, Acetaldehyde, Succinyl-CoA, L-Cysteine, Fumarate, Citrate, Acetoacetate, Hydroxypyruvate, (S)-Lactate, 3-Oxopropanoate, Pyridoxal, (R)-Lactate, L-Homoserine, Glycolaldehyde, Isocitrate, Pyridoxine, 5-Methyltetrahydrofolate, Ethanol, Pyridoxamine, (S)-Methylmalonyl-CoA, 4-Nitrop…
Bifidobacterium animalis subsp. lactis BB-14	bbb00630	Glyoxylate and dicarboxylate metabolism	12	61	8.78693e-06	0.326923	cpd:C00007, cpd:C00011, cpd:C00014, cpd:C00025, cpd:C00037, cpd:C00042, cpd:C00058, cpd:C00064, cpd:C00065, cpd:C00158, cpd:C00631, cpd:C00988	Oxygen, CO2, Ammonia, L-Glutamate, Glycine, Succinate, Formate, L-Glutamine, L-Serine, Citrate, 2-Phospho-D-glycerate, 2-Phosphoglycolate
Bifidobacterium longum subsp. infantis ATCC 15703	bln00250	Alanine, aspartate and glutamate metabolism	8	28	8.99593e-06	0.441341	cpd:C00014, cpd:C00025, cpd:C00041, cpd:C00042, cpd:C00049, cpd:C00064, cpd:C00152, cpd:C00158	Ammonia, L-Glutamate, L-Alanine, Succinate, L-Aspartate, L-Glutamine, L-Asparagine, Citrate
Faecalibacterium prausnitzii M21 7	fpa00250	Alanine, aspartate and glutamate metabolism	9	28	9.06532e-06	0.483696	cpd:C00014, cpd:C00025, cpd:C00041, cpd:C00042, cpd:C00049, cpd:C00064, cpd:C00122, cpd:C00152, cpd:C00158	Ammonia, L-Glutamate, L-Alanine, Succinate, L-Aspartate, L-Glutamine, Fumarate, L-Asparagine, Citrate
Lactobacillus acidophilus NCFM	lac00250	Alanine, aspartate and glutamate metabolism	9	28	1.03201e-05	0.483696	cpd:C00014, cpd:C00025, cpd:C00041, cpd:C00042, cpd:C00049, cpd:C00064, cpd:C00152, cpd:C00158, cpd:C00232	Ammonia, L-Glutamate, L-Alanine, Succinate, L-Aspartate, L-Glutamine, L-Asparagine, Citrate, Succinate semialdehyde
Bifidobacterium angulatum DSM 20101	bang01200	Carbon metabolism	16	112	1.06082e-05	0.248826	cpd:C00011, cpd:C00014, cpd:C00025, cpd:C00033, cpd:C00037, cpd:C00041, cpd:C00042, cpd:C00049, cpd:C00058, cpd:C00067, cpd:C00097, cpd:C00158, cpd:C00258, cpd:C00440, cpd:C00631, cpd:C00988	CO2, Ammonia, L-Glutamate, Acetate, Glycine, L-Alanine, Succinate, L-Aspartate, Formate, Formaldehyde, L-Cysteine, Citrate, D-Glycerate, 5-Methyltetrahydrofolate, 2-Phospho-D-glycerate, 2-Phosphoglycolate
Lactobacillus casei subsp. casei BL25	lcb01200	Carbon metabolism	18	112	1.12622e-05	0.275809	cpd:C00011, cpd:C00014, cpd:C00025, cpd:C00033, cpd:C00042, cpd:C00049, cpd:C00058, cpd:C00067, cpd:C00091, cpd:C00136, cpd:C00158, cpd:C00168, cpd:C00232, cpd:C00257, cpd:C00440, cpd:C00631, cpd:C00988, cpd:C05382	CO2, Ammonia, L-Glutamate, Acetate, Succinate, L-Aspartate, Formate, Formaldehyde, Succinyl-CoA, Butanoyl-CoA, Citrate, Hydroxypyruvate, Succinate semialdehyde, D-Gluconic acid, 5-Methyltetrahydrofolate, 2-Phospho-D-glycerate, 2-Phosphoglycolate, Sedoheptulose 7-phosphate
Bifidobacterium longum subsp. longum CCUG 52492	blb00460	Cyanoamino acid metabolism	10	45	1.17962e-05	0.361314	cpd:C00014, cpd:C00037, cpd:C00049, cpd:C00065, cpd:C00079, cpd:C00082, cpd:C00097, cpd:C00152, cpd:C00183, cpd:C00407	Ammonia, Glycine, L-Aspartate, L-Serine, L-Phenylalanine, L-Tyrosine, L-Cysteine, L-Asparagine, L-Valine, L-Isoleucine
Bifidobacterium bifidum BGN7	bbf00250	Alanine, aspartate and glutamate metabolism	8	28	1.2255e-05	0.441341	cpd:C00014, cpd:C00025, cpd:C00041, cpd:C00042, cpd:C00049, cpd:C00064, cpd:C00152, cpd:C00158	Ammonia, L-Glutamate, L-Alanine, Succinate, L-Aspartate, L-Glutamine, L-Asparagine, Citrate
Bifidobacterium pseudocatenulatum DSM 20442	bpsc00460	Cyanoamino acid metabolism	10	45	1.25651e-05	0.361314	cpd:C00014, cpd:C00037, cpd:C00049, cpd:C00065, cpd:C00079, cpd:C00082, cpd:C00097, cpd:C00152, cpd:C00183, cpd:C00407	Ammonia, Glycine, L-Aspartate, L-Serine, L-Phenylalanine, L-Tyrosine, L-Cysteine, L-Asparagine, L-Valine, L-Isoleucine
Bifidobacterium angulatum DSM 20102	bang00250	Alanine, aspartate and glutamate metabolism	8	28	1.26199e-05	0.441341	cpd:C00014, cpd:C00025, cpd:C00041, cpd:C00042, cpd:C00049, cpd:C00064, cpd:C00152, cpd:C00158	Ammonia, L-Glutamate, L-Alanine, Succinate, L-Aspartate, L-Glutamine, L-Asparagine, Citrate
Lactobacillus reuteri SD2112 ATCC 55731	lru00630	Glyoxylate and dicarboxylate metabolism	12	61	1.27675e-05	0.326923	cpd:C00011, cpd:C00014, cpd:C00025, cpd:C00037, cpd:C00042, cpd:C00064, cpd:C00091, cpd:C00136, cpd:C00149, cpd:C00158, cpd:C00258, cpd:C00631	CO2, Ammonia, L-Glutamate, Glycine, Succinate, L-Glutamine, Succinyl-CoA, Butanoyl-CoA, (S)-Malate, Citrate, D-Glycerate, 2-Phospho-D-glycerate
Bifidobacterium longum subsp. longum CCUG 52493	blb00250	Alanine, aspartate and glutamate metabolism	8	28	1.30238e-05	0.441341	cpd:C00014, cpd:C00025, cpd:C00041, cpd:C00042, cpd:C00049, cpd:C00064, cpd:C00152, cpd:C00158	Ammonia, L-Glutamate, L-Alanine, Succinate, L-Aspartate, L-Glutamine, L-Asparagine, Citrate
Akkermansia muciniphila ATCC BAA 840	amu00260	Glycine, serine and threonine metabolism	10	50	1.31977e-05	0.331104	cpd:C00011, cpd:C00014, cpd:C00037, cpd:C00049, cpd:C00065, cpd:C00097, cpd:C00109, cpd:C00188, cpd:C00263, cpd:C00631	CO2, Ammonia, Glycine, L-Aspartate, L-Serine, L-Cysteine, 2-Oxobutanoate, L-Threonine, L-Homoserine, 2-Phospho-D-glycerate
Bifidobacterium pseudocatenulatum DSM 20443	bpsc00250	Alanine, aspartate and glutamate metabolism	8	28	1.37502e-05	0.441341	cpd:C00014, cpd:C00025, cpd:C00041, cpd:C00042, cpd:C00049, cpd:C00064, cpd:C00152, cpd:C00158	Ammonia, L-Glutamate, L-Alanine, Succinate, L-Aspartate, L-Glutamine, L-Asparagine, Citrate
Lactobacillus casei subsp. casei BL26	lcb01120	Microbial metabolism in diverse environments	30	987	1.42058e-05	0.058812	cpd:C00001, cpd:C00011, cpd:C00014, cpd:C00025, cpd:C00033, cpd:C00042, cpd:C00047, cpd:C00049, cpd:C00058, cpd:C00059, cpd:C00067, cpd:C00084, cpd:C00091, cpd:C00136, cpd:C00137, cpd:C00158, cpd:C00168, cpd:C00232, cpd:C00250, cpd:C00256, cpd:C00257, cpd:C00266, cpd:C00314, cpd:C00424, cpd:C00440, cpd:C00469, cpd:C00534, cpd:C00631, cpd:C05382, cpd:C11821	H2O, CO2, Ammonia, L-Glutamate, Acetate, Succinate, L-Lysine, L-Aspartate, Formate, Sulfate, Formaldehyde, Acetaldehyde, Succinyl-CoA, Butanoyl-CoA, myo-Inositol, Citrate, Hydroxypyruvate, Succinate semialdehyde, Pyridoxal, (R)-Lactate, D-Gluconic acid, Glycolaldehyde, Pyridoxine, (S)-Lactaldehyde, 5-Methyltetrahydrofolate, Ethanol, Pyridoxamine, 2-Phospho-D-glycerate, Sedoheptulose 7-phosphate, …
Bifidobacterium catenulatum DSM 16997	bcat00460	Cyanoamino acid metabolism	10	45	1.48633e-05	0.361314	cpd:C00014, cpd:C00037, cpd:C00049, cpd:C00065, cpd:C00079, cpd:C00082, cpd:C00097, cpd:C00152, cpd:C00183, cpd:C00407	Ammonia, Glycine, L-Aspartate, L-Serine, L-Phenylalanine, L-Tyrosine, L-Cysteine, L-Asparagine, L-Valine, L-Isoleucine
Akkermansia muciniphila ATCC BAA 841	amu00220	Arginine biosynthesis	7	23	1.55782e-05	0.463087	cpd:C00011, cpd:C00014, cpd:C00025, cpd:C00049, cpd:C00064, cpd:C00077, cpd:C00437	CO2, Ammonia, L-Glutamate, L-Aspartate, L-Glutamine, L-Ornithine, N-Acetylornithine
Bifidobacterium catenulatum DSM 16998	bcat00250	Alanine, aspartate and glutamate metabolism	8	28	1.58139e-05	0.441341	cpd:C00014, cpd:C00025, cpd:C00041, cpd:C00042, cpd:C00049, cpd:C00064, cpd:C00152, cpd:C00158	Ammonia, L-Glutamate, L-Alanine, Succinate, L-Aspartate, L-Glutamine, L-Asparagine, Citrate
Lactobacillus fermentum IFO 3956	lfe00230	Purine metabolism	14	92	1.6472e-05	0.26276	cpd:C00011, cpd:C00014, cpd:C00037, cpd:C00048, cpd:C00059, cpd:C00064, cpd:C00212, cpd:C00262, cpd:C00294, cpd:C00301, cpd:C00330, cpd:C00387, cpd:C00559, cpd:C01762	CO2, Ammonia, Glycine, Glyoxylate, Sulfate, L-Glutamine, Adenosine, Hypoxanthine, Inosine, ADP-ribose, Deoxyguanosine, Guanosine, Deoxyadenosine, Xanthosine
Bifidobacterium animalis subsp. lactis BB-15	bbb00460	Cyanoamino acid metabolism	10	45	1.68538e-05	0.361314	cpd:C00014, cpd:C00037, cpd:C00049, cpd:C00065, cpd:C00079, cpd:C00082, cpd:C00097, cpd:C00152, cpd:C00183, cpd:C00407	Ammonia, Glycine, L-Aspartate, L-Serine, L-Phenylalanine, L-Tyrosine, L-Cysteine, L-Asparagine, L-Valine, L-Isoleucine
Bifidobacterium animalis subsp. lactis BB-16	bbb00250	Alanine, aspartate and glutamate metabolism	8	28	1.75967e-05	0.441341	cpd:C00014, cpd:C00025, cpd:C00041, cpd:C00042, cpd:C00049, cpd:C00064, cpd:C00152, cpd:C00158	Ammonia, L-Glutamate, L-Alanine, Succinate, L-Aspartate, L-Glutamine, L-Asparagine, Citrate
Lactobacillus acidophilus NCFM	lac01130	Biosynthesis of antibiotics	34	982	1.78202e-05	0.0667454	cpd:C00007, cpd:C00014, cpd:C00025, cpd:C00033, cpd:C00037, cpd:C00042, cpd:C00047, cpd:C00048, cpd:C00049, cpd:C00059, cpd:C00062, cpd:C00077, cpd:C00079, cpd:C00084, cpd:C00091, cpd:C00097, cpd:C00134, cpd:C00136, cpd:C00158, cpd:C00168, cpd:C00186, cpd:C00257, cpd:C00263, cpd:C00327, cpd:C00407, cpd:C00418, cpd:C00437, cpd:C00469, cpd:C00631, cpd:C00636, cpd:C01165, cpd:C01944, cpd:C02679, cpd…	Oxygen, Ammonia, L-Glutamate, Acetate, Glycine, Succinate, L-Lysine, Glyoxylate, L-Aspartate, Sulfate, L-Arginine, L-Ornithine, L-Phenylalanine, Acetaldehyde, Succinyl-CoA, L-Cysteine, Putrescine, Butanoyl-CoA, Citrate, Hydroxypyruvate, (S)-Lactate, D-Gluconic acid, L-Homoserine, L-Citrulline, L-Isoleucine, (R)-Mevalonate, N-Acetylornithine, Ethanol, 2-Phospho-D-glycerate, D-Mannose 1-phosphate, …
Bifidobacterium angulatum DSM 20103	bang00230	Purine metabolism	14	92	1.91437e-05	0.26276	cpd:C00011, cpd:C00014, cpd:C00037, cpd:C00059, cpd:C00064, cpd:C00147, cpd:C00242, cpd:C00330, cpd:C00360, cpd:C00362, cpd:C00385, cpd:C00559, cpd:C00620, cpd:C11821	CO2, Ammonia, Glycine, Sulfate, L-Glutamine, Adenine, Guanine, Deoxyguanosine, dAMP, dGMP, Xanthine, Deoxyadenosine, alpha-D-Ribose 1-phosphate, 5-Hydroxyisourate
Bifidobacterium adolescentis ATCC 15709	bad00220	Arginine biosynthesis	7	23	2.00351e-05	0.463087	cpd:C00011, cpd:C00014, cpd:C00025, cpd:C00049, cpd:C00064, cpd:C00077, cpd:C00437	CO2, Ammonia, L-Glutamate, L-Aspartate, L-Glutamine, L-Ornithine, N-Acetylornithine
Faecalibacterium prausnitzii M21 8	fpa00620	Pyruvate metabolism	9	31	2.2552e-05	0.447236	cpd:C00033, cpd:C00042, cpd:C00058, cpd:C00084, cpd:C00122, cpd:C00186, cpd:C00256, cpd:C00937, cpd:C03451	Acetate, Succinate, Formate, Acetaldehyde, Fumarate, (S)-Lactate, (R)-Lactate, (R)-Lactaldehyde, (R)-S-Lactoylglutathione
Lactobacillus fermentum IFO 3957	lfe00260	Glycine, serine and threonine metabolism	10	50	2.59412e-05	0.331104	cpd:C00011, cpd:C00014, cpd:C00037, cpd:C00048, cpd:C00097, cpd:C00109, cpd:C00263, cpd:C00631, cpd:C00719, cpd:C03508	CO2, Ammonia, Glycine, Glyoxylate, L-Cysteine, 2-Oxobutanoate, L-Homoserine, 2-Phospho-D-glycerate, Betaine, L-2-Amino-3-oxobutanoic acid
Lactobacillus fermentum IFO 3958	lfe00630	Glyoxylate and dicarboxylate metabolism	11	61	2.79021e-05	0.303621	cpd:C00011, cpd:C00014, cpd:C00025, cpd:C00037, cpd:C00042, cpd:C00048, cpd:C00064, cpd:C00091, cpd:C00136, cpd:C00311, cpd:C00631	CO2, Ammonia, L-Glutamate, Glycine, Succinate, Glyoxylate, L-Glutamine, Succinyl-CoA, Butanoyl-CoA, Isocitrate, 2-Phospho-D-glycerate
Lactobacillus paracasei subsp. paracasei ATCC 25304	lpap00630	Glyoxylate and dicarboxylate metabolism	12	61	2.86616e-05	0.326923	cpd:C00011, cpd:C00014, cpd:C00025, cpd:C00042, cpd:C00058, cpd:C00091, cpd:C00136, cpd:C00158, cpd:C00168, cpd:C00266, cpd:C00631, cpd:C00988	CO2, Ammonia, L-Glutamate, Succinate, Formate, Succinyl-CoA, Butanoyl-CoA, Citrate, Hydroxypyruvate, Glycolaldehyde, 2-Phospho-D-glycerate, 2-Phosphoglycolate
Bifidobacterium longum subsp. longum CCUG 52494	blb00220	Arginine biosynthesis	7	23	2.96872e-05	0.463087	cpd:C00011, cpd:C00014, cpd:C00025, cpd:C00049, cpd:C00062, cpd:C00064, cpd:C00437	CO2, Ammonia, L-Glutamate, L-Aspartate, L-Arginine, L-Glutamine, N-Acetylornithine
Bifidobacterium catenulatum DSM 16999	bcat00220	Arginine biosynthesis	7	23	3.52463e-05	0.463087	cpd:C00011, cpd:C00014, cpd:C00025, cpd:C00049, cpd:C00062, cpd:C00064, cpd:C00437	CO2, Ammonia, L-Glutamate, L-Aspartate, L-Arginine, L-Glutamine, N-Acetylornithine
Lactobacillus fermentum IFO 3959	lfe01200	Carbon metabolism	15	112	3.7643e-05	0.235016	cpd:C00011, cpd:C00014, cpd:C00025, cpd:C00033, cpd:C00037, cpd:C00042, cpd:C00048, cpd:C00091, cpd:C00097, cpd:C00136, cpd:C00232, cpd:C00257, cpd:C00311, cpd:C00440, cpd:C00631	CO2, Ammonia, L-Glutamate, Acetate, Glycine, Succinate, Glyoxylate, Succinyl-CoA, L-Cysteine, Butanoyl-CoA, Succinate semialdehyde, D-Gluconic acid, Isocitrate, 5-Methyltetrahydrofolate, 2-Phospho-D-glycerate
Bifidobacterium animalis subsp. lactis BB-17	bbb00220	Arginine biosynthesis	7	23	3.87629e-05	0.463087	cpd:C00011, cpd:C00014, cpd:C00025, cpd:C00049, cpd:C00062, cpd:C00064, cpd:C00437	CO2, Ammonia, L-Glutamate, L-Aspartate, L-Arginine, L-Glutamine, N-Acetylornithine
Bifidobacterium bifidum BGN8	bbf01200	Carbon metabolism	15	112	4.20535e-05	0.235016	cpd:C00011, cpd:C00014, cpd:C00025, cpd:C00033, cpd:C00037, cpd:C00041, cpd:C00042, cpd:C00049, cpd:C00058, cpd:C00065, cpd:C00097, cpd:C00158, cpd:C00440, cpd:C00631, cpd:C00988	CO2, Ammonia, L-Glutamate, Acetate, Glycine, L-Alanine, Succinate, L-Aspartate, Formate, L-Serine, L-Cysteine, Citrate, 5-Methyltetrahydrofolate, 2-Phospho-D-glycerate, 2-Phosphoglycolate
Lactobacillus fermentum IFO 3960	lfe01230	Biosynthesis of amino acids	16	127	4.36502e-05	0.222689	cpd:C00011, cpd:C00014, cpd:C00025, cpd:C00037, cpd:C00047, cpd:C00062, cpd:C00064, cpd:C00073, cpd:C00097, cpd:C00109, cpd:C00123, cpd:C00263, cpd:C00311, cpd:C00407, cpd:C00437, cpd:C00631	CO2, Ammonia, L-Glutamate, Glycine, L-Lysine, L-Arginine, L-Glutamine, L-Methionine, L-Cysteine, 2-Oxobutanoate, L-Leucine, L-Homoserine, Isocitrate, L-Isoleucine, N-Acetylornithine, 2-Phospho-D-glycerate
Lactobacillus casei subsp. casei BL27	lcb00630	Glyoxylate and dicarboxylate metabolism	12	61	4.66447e-05	0.326923	cpd:C00011, cpd:C00014, cpd:C00025, cpd:C00042, cpd:C00058, cpd:C00091, cpd:C00136, cpd:C00158, cpd:C00168, cpd:C00266, cpd:C00631, cpd:C00988	CO2, Ammonia, L-Glutamate, Succinate, Formate, Succinyl-CoA, Butanoyl-CoA, Citrate, Hydroxypyruvate, Glycolaldehyde, 2-Phospho-D-glycerate, 2-Phosphoglycolate
Bifidobacterium animalis subsp. lactis BB-18	bbb00920	Sulfur metabolism	8	32	5.01153e-05	0.396985	cpd:C00033, cpd:C00042, cpd:C00059, cpd:C00065, cpd:C00084, cpd:C00097, cpd:C00245, cpd:C00263	Acetate, Succinate, Sulfate, L-Serine, Acetaldehyde, L-Cysteine, Taurine, L-Homoserine
Lactobacillus rhamnosus GG ATCC 53105	lrh00630	Glyoxylate and dicarboxylate metabolism	11	61	7.19014e-05	0.303621	cpd:C00011, cpd:C00014, cpd:C00025, cpd:C00042, cpd:C00058, cpd:C00091, cpd:C00136, cpd:C00158, cpd:C00168, cpd:C00631, cpd:C00988	CO2, Ammonia, L-Glutamate, Succinate, Formate, Succinyl-CoA, Butanoyl-CoA, Citrate, Hydroxypyruvate, 2-Phospho-D-glycerate, 2-Phosphoglycolate
Bifidobacterium animalis subsp. lactis BB-19	bbb01200	Carbon metabolism	15	112	7.39884e-05	0.235016	cpd:C00011, cpd:C00014, cpd:C00025, cpd:C00033, cpd:C00037, cpd:C00041, cpd:C00042, cpd:C00049, cpd:C00058, cpd:C00065, cpd:C00097, cpd:C00158, cpd:C00440, cpd:C00631, cpd:C00988	CO2, Ammonia, L-Glutamate, Acetate, Glycine, L-Alanine, Succinate, L-Aspartate, Formate, L-Serine, L-Cysteine, Citrate, 5-Methyltetrahydrofolate, 2-Phospho-D-glycerate, 2-Phosphoglycolate
Bifidobacterium angulatum DSM 20104	bang00460	Cyanoamino acid metabolism	9	45	7.5367e-05	0.330855	cpd:C00014, cpd:C00037, cpd:C00049, cpd:C00079, cpd:C00082, cpd:C00097, cpd:C00152, cpd:C00183, cpd:C00407	Ammonia, Glycine, L-Aspartate, L-Phenylalanine, L-Tyrosine, L-Cysteine, L-Asparagine, L-Valine, L-Isoleucine
Lactobacillus paracasei subsp. paracasei ATCC 25305	lpap01120	Microbial metabolism in diverse environments	30	987	8.25074e-05	0.058812	cpd:C00001, cpd:C00011, cpd:C00014, cpd:C00025, cpd:C00033, cpd:C00042, cpd:C00047, cpd:C00049, cpd:C00058, cpd:C00059, cpd:C00067, cpd:C00084, cpd:C00091, cpd:C00136, cpd:C00137, cpd:C00158, cpd:C00168, cpd:C00232, cpd:C00250, cpd:C00256, cpd:C00257, cpd:C00266, cpd:C00314, cpd:C00424, cpd:C00440, cpd:C00469, cpd:C00534, cpd:C00631, cpd:C05382, cpd:C11821	H2O, CO2, Ammonia, L-Glutamate, Acetate, Succinate, L-Lysine, L-Aspartate, Formate, Sulfate, Formaldehyde, Acetaldehyde, Succinyl-CoA, Butanoyl-CoA, myo-Inositol, Citrate, Hydroxypyruvate, Succinate semialdehyde, Pyridoxal, (R)-Lactate, D-Gluconic acid, Glycolaldehyde, Pyridoxine, (S)-Lactaldehyde, 5-Methyltetrahydrofolate, Ethanol, Pyridoxamine, 2-Phospho-D-glycerate, Sedoheptulose 7-phosphate, …
Lactobacillus rhamnosus GG ATCC 53106	lrh01130	Biosynthesis of antibiotics	27	982	8.74854e-05	0.0533307	cpd:C00014, cpd:C00025, cpd:C00033, cpd:C00042, cpd:C00047, cpd:C00049, cpd:C00059, cpd:C00077, cpd:C00084, cpd:C00091, cpd:C00134, cpd:C00136, cpd:C00137, cpd:C00158, cpd:C00168, cpd:C00186, cpd:C00257, cpd:C00418, cpd:C00437, cpd:C00469, cpd:C00631, cpd:C00636, cpd:C00988, cpd:C01944, cpd:C02679, cpd:C03344, cpd:C04006	Ammonia, L-Glutamate, Acetate, Succinate, L-Lysine, L-Aspartate, Sulfate, L-Ornithine, Acetaldehyde, Succinyl-CoA, Putrescine, Butanoyl-CoA, myo-Inositol, Citrate, Hydroxypyruvate, (S)-Lactate, D-Gluconic acid, (R)-Mevalonate, N-Acetylornithine, Ethanol, 2-Phospho-D-glycerate, D-Mannose 1-phosphate, 2-Phosphoglycolate, Octanoyl-CoA, Dodecanoic acid, 2-Methylacetoacetyl-CoA, 1D-myo-Inositol 3-phos…
Bifidobacterium pseudocatenulatum DSM 20444	bpsc00230	Purine metabolism	13	92	9.47256e-05	0.246183	cpd:C00011, cpd:C00014, cpd:C00037, cpd:C00064, cpd:C00212, cpd:C00294, cpd:C00301, cpd:C00360, cpd:C00362, cpd:C00385, cpd:C00387, cpd:C01762, cpd:C11821	CO2, Ammonia, Glycine, L-Glutamine, Adenosine, Inosine, ADP-ribose, dAMP, dGMP, Xanthine, Guanosine, Xanthosine, 5-Hydroxyisourate
Lactobacillus paracasei subsp. paracasei ATCC 25306	lpap01130	Biosynthesis of antibiotics	30	982	9.69787e-05	0.0591026	cpd:C00014, cpd:C00025, cpd:C00031, cpd:C00033, cpd:C00042, cpd:C00047, cpd:C00049, cpd:C00059, cpd:C00062, cpd:C00084, cpd:C00091, cpd:C00134, cpd:C00136, cpd:C00137, cpd:C00158, cpd:C00168, cpd:C00257, cpd:C00357, cpd:C00418, cpd:C00469, cpd:C00630, cpd:C00631, cpd:C00636, cpd:C00988, cpd:C01033, cpd:C01944, cpd:C02679, cpd:C03344, cpd:C04006, cpd:C05382	Ammonia, L-Glutamate, D-Glucose, Acetate, Succinate, L-Lysine, L-Aspartate, Sulfate, L-Arginine, Acetaldehyde, Succinyl-CoA, Putrescine, Butanoyl-CoA, myo-Inositol, Citrate, Hydroxypyruvate, D-Gluconic acid, N-Acetyl-D-glucosamine 6-phosphate, (R)-Mevalonate, Ethanol, 2-Methylpropanoyl-CoA, 2-Phospho-D-glycerate, D-Mannose 1-phosphate, 2-Phosphoglycolate, 2-Methylbutanoyl-CoA, Octanoyl-CoA, Dodec…
Lactobacillus reuteri SD2112 ATCC 55732	lru01200	Carbon metabolism	15	112	0.000111988	0.235016	cpd:C00011, cpd:C00014, cpd:C00025, cpd:C00033, cpd:C00037, cpd:C00041, cpd:C00042, cpd:C00091, cpd:C00097, cpd:C00136, cpd:C00149, cpd:C00158, cpd:C00257, cpd:C00258, cpd:C00631	CO2, Ammonia, L-Glutamate, Acetate, Glycine, L-Alanine, Succinate, Succinyl-CoA, L-Cysteine, Butanoyl-CoA, (S)-Malate, Citrate, D-Gluconic acid, D-Glycerate, 2-Phospho-D-glycerate
Faecalibacterium prausnitzii M21 9	fpa00220	Arginine biosynthesis	7	23	0.000137362	0.463087	cpd:C00011, cpd:C00014, cpd:C00025, cpd:C00049, cpd:C00064, cpd:C00122, cpd:C00437	CO2, Ammonia, L-Glutamate, L-Aspartate, L-Glutamine, Fumarate, N-Acetylornithine
Akkermansia muciniphila ATCC BAA 842	amu01100	Metabolic pathways	83	1684	0.000143054	0.093842	cpd:C00001, cpd:C00007, cpd:C00009, cpd:C00011, cpd:C00014, cpd:C00025, cpd:C00031, cpd:C00032, cpd:C00033, cpd:C00037, cpd:C00041, cpd:C00042, cpd:C00047, cpd:C00049, cpd:C00058, cpd:C00059, cpd:C00064, cpd:C00065, cpd:C00073, cpd:C00077, cpd:C00079, cpd:C00082, cpd:C00084, cpd:C00089, cpd:C00093, cpd:C00097, cpd:C00106, cpd:C00109, cpd:C00120, cpd:C00123, cpd:C00135, cpd:C00147, cpd:C00148, cpd…	H2O, Oxygen, Orthophosphate, CO2, Ammonia, L-Glutamate, D-Glucose, Heme, Acetate, Glycine, L-Alanine, Succinate, L-Lysine, L-Aspartate, Formate, Sulfate, L-Glutamine, L-Serine, L-Methionine, L-Ornithine, L-Phenylalanine, L-Tyrosine, Acetaldehyde, Sucrose, sn-Glycerol 3-phosphate, L-Cysteine, Uracil, 2-Oxobutanoate, Biotin, L-Leucine, L-Histidine, Adenine, L-Proline, L-Asparagine, 4-Hydroxybenzoat…
Akkermansia muciniphila ATCC BAA 843	amu00920	Sulfur metabolism	7	32	0.00015244	0.35567	cpd:C00033, cpd:C00042, cpd:C00059, cpd:C00065, cpd:C00084, cpd:C00097, cpd:C00263	Acetate, Succinate, Sulfate, L-Serine, Acetaldehyde, L-Cysteine, L-Homoserine
Lactobacillus rhamnosus GG ATCC 53107	lrh01120	Microbial metabolism in diverse environments	28	987	0.000156418	0.0549862	cpd:C00001, cpd:C00011, cpd:C00014, cpd:C00025, cpd:C00033, cpd:C00041, cpd:C00042, cpd:C00047, cpd:C00049, cpd:C00058, cpd:C00059, cpd:C00084, cpd:C00091, cpd:C00136, cpd:C00137, cpd:C00158, cpd:C00164, cpd:C00168, cpd:C00186, cpd:C00232, cpd:C00250, cpd:C00256, cpd:C00257, cpd:C00314, cpd:C00440, cpd:C00469, cpd:C00534, cpd:C00631	H2O, CO2, Ammonia, L-Glutamate, Acetate, L-Alanine, Succinate, L-Lysine, L-Aspartate, Formate, Sulfate, Acetaldehyde, Succinyl-CoA, Butanoyl-CoA, myo-Inositol, Citrate, Acetoacetate, Hydroxypyruvate, (S)-Lactate, Succinate semialdehyde, Pyridoxal, (R)-Lactate, D-Gluconic acid, Pyridoxine, 5-Methyltetrahydrofolate, Ethanol, Pyridoxamine, 2-Phospho-D-glycerate
Bifidobacterium breve UCC2003 NCIMB8813	bbru00220	Arginine biosynthesis	6	23	0.000171644	0.409722	cpd:C00011, cpd:C00014, cpd:C00025, cpd:C00049, cpd:C00064, cpd:C00437	CO2, Ammonia, L-Glutamate, L-Aspartate, L-Glutamine, N-Acetylornithine
Lactobacillus reuteri SD2112 ATCC 55733	lru00250	Alanine, aspartate and glutamate metabolism	7	28	0.000186697	0.396552	cpd:C00014, cpd:C00025, cpd:C00041, cpd:C00042, cpd:C00064, cpd:C00152, cpd:C00158	Ammonia, L-Glutamate, L-Alanine, Succinate, L-Glutamine, L-Asparagine, Citrate
Lactobacillus rhamnosus GG ATCC 53108	lrh00250	Alanine, aspartate and glutamate metabolism	7	28	0.000193018	0.396552	cpd:C00014, cpd:C00025, cpd:C00041, cpd:C00042, cpd:C00049, cpd:C00158, cpd:C00232	Ammonia, L-Glutamate, L-Alanine, Succinate, L-Aspartate, Citrate, Succinate semialdehyde
Bifidobacterium longum subsp. infantis ATCC 15704	bln00920	Sulfur metabolism	7	32	0.000206292	0.35567	cpd:C00033, cpd:C00042, cpd:C00059, cpd:C00065, cpd:C00084, cpd:C00097, cpd:C00263	Acetate, Succinate, Sulfate, L-Serine, Acetaldehyde, L-Cysteine, L-Homoserine
Bifidobacterium longum subsp. infantis ATCC 15705	bln00230	Purine metabolism	12	92	0.000219154	0.229287	cpd:C00011, cpd:C00014, cpd:C00037, cpd:C00059, cpd:C00064, cpd:C00086, cpd:C00147, cpd:C00262, cpd:C00360, cpd:C00362, cpd:C00385, cpd:C11821	CO2, Ammonia, Glycine, Sulfate, L-Glutamine, Urea, Adenine, Hypoxanthine, dAMP, dGMP, Xanthine, 5-Hydroxyisourate
Lactobacillus plantarum WCFS5	lpl00250	Alanine, aspartate and glutamate metabolism	7	28	0.000225362	0.396552	cpd:C00014, cpd:C00025, cpd:C00026, cpd:C00042, cpd:C00049, cpd:C00158, cpd:C00232	Ammonia, L-Glutamate, 2-Oxoglutarate, Succinate, L-Aspartate, Citrate, Succinate semialdehyde
Bifidobacterium longum subsp. longum CCUG 52495	blb00620	Pyruvate metabolism	7	31	0.000228039	0.365079	cpd:C00033, cpd:C00042, cpd:C00058, cpd:C00084, cpd:C00186, cpd:C00332, cpd:C00424	Acetate, Succinate, Formate, Acetaldehyde, (S)-Lactate, Acetoacetyl-CoA, (S)-Lactaldehyde
Bifidobacterium pseudocatenulatum DSM 20445	bpsc00620	Pyruvate metabolism	7	31	0.000238861	0.365079	cpd:C00033, cpd:C00042, cpd:C00058, cpd:C00084, cpd:C00186, cpd:C00332, cpd:C00424	Acetate, Succinate, Formate, Acetaldehyde, (S)-Lactate, Acetoacetyl-CoA, (S)-Lactaldehyde
Lactobacillus reuteri SD2112 ATCC 55734	lru01120	Microbial metabolism in diverse environments	29	987	0.000239797	0.056901	cpd:C00001, cpd:C00011, cpd:C00014, cpd:C00025, cpd:C00033, cpd:C00037, cpd:C00041, cpd:C00042, cpd:C00047, cpd:C00059, cpd:C00064, cpd:C00084, cpd:C00091, cpd:C00097, cpd:C00136, cpd:C00149, cpd:C00158, cpd:C00186, cpd:C00250, cpd:C00256, cpd:C00257, cpd:C00258, cpd:C00263, cpd:C00314, cpd:C00469, cpd:C00631, cpd:C01094, cpd:C03360, cpd:C11821	H2O, CO2, Ammonia, L-Glutamate, Acetate, Glycine, L-Alanine, Succinate, L-Lysine, Sulfate, L-Glutamine, Acetaldehyde, Succinyl-CoA, L-Cysteine, Butanoyl-CoA, (S)-Malate, Citrate, (S)-Lactate, Pyridoxal, (R)-Lactate, D-Gluconic acid, D-Glycerate, L-Homoserine, Pyridoxine, Ethanol, 2-Phospho-D-glycerate, D-Fructose 1-phosphate, 4-Nitrophenyl phosphate, 5-Hydroxyisourate
Lactobacillus fermentum IFO 3961	lfe00220	Arginine biosynthesis	6	23	0.000252054	0.409722	cpd:C00011, cpd:C00014, cpd:C00025, cpd:C00062, cpd:C00064, cpd:C00437	CO2, Ammonia, L-Glutamate, L-Arginine, L-Glutamine, N-Acetylornithine
Lactobacillus acidophilus NCFM	lac00260	Glycine, serine and threonine metabolism	10	50	0.000260772	0.331104	cpd:C00011, cpd:C00014, cpd:C00037, cpd:C00048, cpd:C00049, cpd:C00097, cpd:C00168, cpd:C00263, cpd:C00631, cpd:C03508	CO2, Ammonia, Glycine, Glyoxylate, L-Aspartate, L-Cysteine, Hydroxypyruvate, L-Homoserine, 2-Phospho-D-glycerate, L-2-Amino-3-oxobutanoic acid
Bifidobacterium bifidum BGN9	bbf00920	Sulfur metabolism	7	32	0.000266885	0.35567	cpd:C00033, cpd:C00042, cpd:C00059, cpd:C00065, cpd:C00084, cpd:C00097, cpd:C00263	Acetate, Succinate, Sulfate, L-Serine, Acetaldehyde, L-Cysteine, L-Homoserine
Bifidobacterium bifidum BGN10	bbf00220	Arginine biosynthesis	6	23	0.000272873	0.409722	cpd:C00011, cpd:C00014, cpd:C00025, cpd:C00049, cpd:C00064, cpd:C00437	CO2, Ammonia, L-Glutamate, L-Aspartate, L-Glutamine, N-Acetylornithine
Bifidobacterium angulatum DSM 20105	bang00220	Arginine biosynthesis	6	23	0.000279138	0.409722	cpd:C00011, cpd:C00014, cpd:C00025, cpd:C00049, cpd:C00064, cpd:C00437	CO2, Ammonia, L-Glutamate, L-Aspartate, L-Glutamine, N-Acetylornithine
Bifidobacterium pseudocatenulatum DSM 20446	bpsc00220	Arginine biosynthesis	6	23	0.000296381	0.409722	cpd:C00011, cpd:C00014, cpd:C00025, cpd:C00049, cpd:C00064, cpd:C00437	CO2, Ammonia, L-Glutamate, L-Aspartate, L-Glutamine, N-Acetylornithine
Lactobacillus acidophilus NCFM	lac00230	Purine metabolism	14	92	0.00031555	0.26276	cpd:C00011, cpd:C00014, cpd:C00037, cpd:C00048, cpd:C00059, cpd:C00064, cpd:C00212, cpd:C00242, cpd:C00262, cpd:C00301, cpd:C00330, cpd:C00387, cpd:C00559, cpd:C01762	CO2, Ammonia, Glycine, Glyoxylate, Sulfate, L-Glutamine, Adenosine, Guanine, Hypoxanthine, ADP-ribose, Deoxyguanosine, Guanosine, Deoxyadenosine, Xanthosine
Bifidobacterium bifidum BGN11	bbf00230	Purine metabolism	12	92	0.000319626	0.229287	cpd:C00011, cpd:C00014, cpd:C00037, cpd:C00044, cpd:C00059, cpd:C00064, cpd:C00104, cpd:C00262, cpd:C00301, cpd:C00360, cpd:C00362, cpd:C00385	CO2, Ammonia, Glycine, GTP, Sulfate, L-Glutamine, IDP, Hypoxanthine, ADP-ribose, dAMP, dGMP, Xanthine
Bifidobacterium catenulatum DSM 17000	bcat00920	Sulfur metabolism	7	32	0.000328864	0.35567	cpd:C00033, cpd:C00042, cpd:C00059, cpd:C00065, cpd:C00084, cpd:C00097, cpd:C00263	Acetate, Succinate, Sulfate, L-Serine, Acetaldehyde, L-Cysteine, L-Homoserine
Lactobacillus reuteri SD2112 ATCC 55735	lru00620	Pyruvate metabolism	7	31	0.000361805	0.365079	cpd:C00033, cpd:C00042, cpd:C00084, cpd:C00149, cpd:C00186, cpd:C00256, cpd:C00937	Acetate, Succinate, Acetaldehyde, (S)-Malate, (S)-Lactate, (R)-Lactate, (R)-Lactaldehyde
Bifidobacterium angulatum DSM 20106	bang00190	Oxidative phosphorylation	5	16	0.000375832	0.471154	cpd:C00001, cpd:C00007, cpd:C00009, cpd:C00042, cpd:C00536	H2O, Oxygen, Orthophosphate, Succinate, Triphosphate
Bifidobacterium pseudocatenulatum DSM 20447	bpsc00190	Oxidative phosphorylation	5	16	0.000395281	0.471154	cpd:C00001, cpd:C00007, cpd:C00009, cpd:C00042, cpd:C00536	H2O, Oxygen, Orthophosphate, Succinate, Triphosphate
Lactobacillus reuteri SD2112 ATCC 55736	lru00220	Arginine biosynthesis	6	23	0.00042684	0.409722	cpd:C00011, cpd:C00014, cpd:C00025, cpd:C00062, cpd:C00064, cpd:C00437	CO2, Ammonia, L-Glutamate, L-Arginine, L-Glutamine, N-Acetylornithine
Bifidobacterium catenulatum DSM 17001	bcat00190	Oxidative phosphorylation	5	16	0.000431307	0.471154	cpd:C00001, cpd:C00007, cpd:C00009, cpd:C00042, cpd:C00536	H2O, Oxygen, Orthophosphate, Succinate, Triphosphate
Lactobacillus plantarum WCFS6	lpl00620	Pyruvate metabolism	7	31	0.000434524	0.365079	cpd:C00033, cpd:C00042, cpd:C00058, cpd:C00084, cpd:C00149, cpd:C00186, cpd:C00256	Acetate, Succinate, Formate, Acetaldehyde, (S)-Malate, (S)-Lactate, (R)-Lactate
Lactobacillus rhamnosus GG ATCC 53109	lrh00220	Arginine biosynthesis	6	23	0.000438311	0.409722	cpd:C00011, cpd:C00014, cpd:C00025, cpd:C00049, cpd:C00077, cpd:C00437	CO2, Ammonia, L-Glutamate, L-Aspartate, L-Ornithine, N-Acetylornithine
Bifidobacterium breve UCC2003 NCIMB8814	bbru00480	Glutathione metabolism	7	38	0.000472309	0.308036	cpd:C00025, cpd:C00037, cpd:C00051, cpd:C00097, cpd:C00134, cpd:C00315, cpd:C01419	L-Glutamate, Glycine, Glutathione, L-Cysteine, Putrescine, Spermidine, Cys-Gly
Lactobacillus reuteri SD2112 ATCC 55737	lru01110	Biosynthesis of secondary metabolites	35	1100	0.000485156	0.0615086	cpd:C00014, cpd:C00025, cpd:C00031, cpd:C00033, cpd:C00037, cpd:C00042, cpd:C00047, cpd:C00062, cpd:C00073, cpd:C00084, cpd:C00091, cpd:C00097, cpd:C00123, cpd:C00134, cpd:C00135, cpd:C00149, cpd:C00152, cpd:C00158, cpd:C00186, cpd:C00257, cpd:C00258, cpd:C00263, cpd:C00407, cpd:C00418, cpd:C00437, cpd:C00469, cpd:C00630, cpd:C00631, cpd:C00636, cpd:C00864, cpd:C01083, cpd:C01180, cpd:C02191, cpd…	Ammonia, L-Glutamate, D-Glucose, Acetate, Glycine, Succinate, L-Lysine, L-Arginine, L-Methionine, Acetaldehyde, Succinyl-CoA, L-Cysteine, L-Leucine, Putrescine, L-Histidine, (S)-Malate, L-Asparagine, Citrate, (S)-Lactate, D-Gluconic acid, D-Glycerate, L-Homoserine, L-Isoleucine, (R)-Mevalonate, N-Acetylornithine, Ethanol, 2-Methylpropanoyl-CoA, 2-Phospho-D-glycerate, D-Mannose 1-phosphate, Pantot…
Lactobacillus plantarum WCFS7	lpl01120	Microbial metabolism in diverse environments	31	987	0.000567361	0.0607192	cpd:C00001, cpd:C00011, cpd:C00014, cpd:C00025, cpd:C00026, cpd:C00033, cpd:C00042, cpd:C00049, cpd:C00058, cpd:C00059, cpd:C00084, cpd:C00091, cpd:C00137, cpd:C00149, cpd:C00158, cpd:C00168, cpd:C00184, cpd:C00186, cpd:C00232, cpd:C00250, cpd:C00256, cpd:C00257, cpd:C00266, cpd:C00314, cpd:C00440, cpd:C00469, cpd:C00534, cpd:C00631, cpd:C00642, cpd:C01161, cpd:C11821	H2O, CO2, Ammonia, L-Glutamate, 2-Oxoglutarate, Acetate, Succinate, L-Aspartate, Formate, Sulfate, Acetaldehyde, Succinyl-CoA, myo-Inositol, (S)-Malate, Citrate, Hydroxypyruvate, Glycerone, (S)-Lactate, Succinate semialdehyde, Pyridoxal, (R)-Lactate, D-Gluconic acid, Glycolaldehyde, Pyridoxine, 5-Methyltetrahydrofolate, Ethanol, Pyridoxamine, 2-Phospho-D-glycerate, 4-Hydroxyphenylacetate, 3,4-Dih…
Akkermansia muciniphila ATCC BAA 844	amu00910	Nitrogen metabolism	5	19	0.000570126	0.411765	cpd:C00011, cpd:C00014, cpd:C00025, cpd:C00058, cpd:C00064	CO2, Ammonia, L-Glutamate, Formate, L-Glutamine
Bifidobacterium breve UCC2003 NCIMB8815	bbru00230	Purine metabolism	11	92	0.000575767	0.212062	cpd:C00011, cpd:C00014, cpd:C00037, cpd:C00048, cpd:C00064, cpd:C00104, cpd:C00262, cpd:C00301, cpd:C00360, cpd:C00362, cpd:C00385	CO2, Ammonia, Glycine, Glyoxylate, L-Glutamine, IDP, Hypoxanthine, ADP-ribose, dAMP, dGMP, Xanthine
Bifidobacterium breve UCC2003 NCIMB8816	bbru00910	Nitrogen metabolism	5	19	0.000588088	0.411765	cpd:C00011, cpd:C00014, cpd:C00025, cpd:C00058, cpd:C00064	CO2, Ammonia, L-Glutamate, Formate, L-Glutamine
Bifidobacterium longum subsp. infantis ATCC 15706	bln00270	Cysteine and methionine metabolism	9	62	0.000622669	0.251412	cpd:C00021, cpd:C00041, cpd:C00049, cpd:C00059, cpd:C00065, cpd:C00073, cpd:C00097, cpd:C00170, cpd:C00263	S-Adenosyl-L-homocysteine, L-Alanine, L-Aspartate, Sulfate, L-Serine, L-Methionine, L-Cysteine, 5'-Methylthioadenosine, L-Homoserine
Faecalibacterium prausnitzii M21 10	fpa00480	Glutathione metabolism	8	38	0.000679219	0.344978	cpd:C00025, cpd:C00037, cpd:C00051, cpd:C00097, cpd:C00134, cpd:C00315, cpd:C01419, cpd:C01879	L-Glutamate, Glycine, Glutathione, L-Cysteine, Putrescine, Spermidine, Cys-Gly, 5-Oxoproline
Bifidobacterium adolescentis ATCC 15710	bad00910	Nitrogen metabolism	5	19	0.000683259	0.411765	cpd:C00011, cpd:C00014, cpd:C00025, cpd:C00058, cpd:C00064	CO2, Ammonia, L-Glutamate, Formate, L-Glutamine
Bifidobacterium longum subsp. infantis ATCC 15707	bln00910	Nitrogen metabolism	5	19	0.000714321	0.411765	cpd:C00011, cpd:C00014, cpd:C00025, cpd:C00058, cpd:C00064	CO2, Ammonia, L-Glutamate, Formate, L-Glutamine
Lactobacillus acidophilus NCFM	lac00480	Glutathione metabolism	8	38	0.000755287	0.344978	cpd:C00025, cpd:C00037, cpd:C00051, cpd:C00077, cpd:C00097, cpd:C00134, cpd:C00315, cpd:C01419	L-Glutamate, Glycine, Glutathione, L-Ornithine, L-Cysteine, Putrescine, Spermidine, Cys-Gly
Lactobacillus fermentum IFO 3962	lfe01110	Biosynthesis of secondary metabolites	31	1100	0.000792127	0.0546516	cpd:C00014, cpd:C00025, cpd:C00031, cpd:C00033, cpd:C00037, cpd:C00042, cpd:C00047, cpd:C00048, cpd:C00062, cpd:C00073, cpd:C00084, cpd:C00091, cpd:C00093, cpd:C00097, cpd:C00109, cpd:C00123, cpd:C00186, cpd:C00257, cpd:C00263, cpd:C00311, cpd:C00407, cpd:C00418, cpd:C00437, cpd:C00469, cpd:C00631, cpd:C00636, cpd:C00864, cpd:C01083, cpd:C01180, cpd:C01762, cpd:C04405	Ammonia, L-Glutamate, D-Glucose, Acetate, Glycine, Succinate, L-Lysine, Glyoxylate, L-Arginine, L-Methionine, Acetaldehyde, Succinyl-CoA, sn-Glycerol 3-phosphate, L-Cysteine, 2-Oxobutanoate, L-Leucine, (S)-Lactate, D-Gluconic acid, L-Homoserine, Isocitrate, L-Isoleucine, (R)-Mevalonate, N-Acetylornithine, Ethanol, 2-Phospho-D-glycerate, D-Mannose 1-phosphate, Pantothenate, alpha,alpha-Trehalose, …
Lactobacillus fermentum IFO 3963	lfe00910	Nitrogen metabolism	5	19	0.000806618	0.411765	cpd:C00011, cpd:C00014, cpd:C00025, cpd:C00064, cpd:C00533	CO2, Ammonia, L-Glutamate, L-Glutamine, Nitric oxide
Faecalibacterium prausnitzii M21 11	fpa00670	One carbon pool by folate	4	9	0.000847818	0.59375	cpd:C00440, cpd:C00504, cpd:C00664, cpd:C03479	5-Methyltetrahydrofolate, Folate, 5-Formiminotetrahydrofolate, Folinic acid
Bifidobacterium angulatum DSM 20107	bang00270	Cysteine and methionine metabolism	9	62	0.000859707	0.251412	cpd:C00021, cpd:C00041, cpd:C00049, cpd:C00059, cpd:C00073, cpd:C00097, cpd:C00109, cpd:C00170, cpd:C00263	S-Adenosyl-L-homocysteine, L-Alanine, L-Aspartate, Sulfate, L-Methionine, L-Cysteine, 2-Oxobutanoate, 5'-Methylthioadenosine, L-Homoserine
Bifidobacterium bifidum BGN12	bbf00910	Nitrogen metabolism	5	19	0.000864685	0.411765	cpd:C00011, cpd:C00014, cpd:C00025, cpd:C00058, cpd:C00064	CO2, Ammonia, L-Glutamate, Formate, L-Glutamine
Bifidobacterium angulatum DSM 20108	bang00910	Nitrogen metabolism	5	19	0.000881565	0.411765	cpd:C00011, cpd:C00014, cpd:C00025, cpd:C00058, cpd:C00064	CO2, Ammonia, L-Glutamate, Formate, L-Glutamine
Bifidobacterium longum subsp. longum CCUG 52496	blb00910	Nitrogen metabolism	5	19	0.000893752	0.411765	cpd:C00011, cpd:C00014, cpd:C00025, cpd:C00058, cpd:C00064	CO2, Ammonia, L-Glutamate, Formate, L-Glutamine
Bifidobacterium pseudocatenulatum DSM 20448	bpsc00910	Nitrogen metabolism	5	19	0.000925623	0.411765	cpd:C00011, cpd:C00014, cpd:C00025, cpd:C00058, cpd:C00064	CO2, Ammonia, L-Glutamate, Formate, L-Glutamine
Bifidobacterium animalis subsp. lactis BB-20	bbb01130	Biosynthesis of antibiotics	30	982	0.000944927	0.0591026	cpd:C00007, cpd:C00014, cpd:C00025, cpd:C00033, cpd:C00037, cpd:C00042, cpd:C00047, cpd:C00049, cpd:C00059, cpd:C00062, cpd:C00065, cpd:C00078, cpd:C00079, cpd:C00082, cpd:C00084, cpd:C00097, cpd:C00148, cpd:C00158, cpd:C00183, cpd:C00186, cpd:C00188, cpd:C00263, cpd:C00407, cpd:C00437, cpd:C00469, cpd:C00631, cpd:C00636, cpd:C00988, cpd:C02679, cpd:C04006	Oxygen, Ammonia, L-Glutamate, Acetate, Glycine, Succinate, L-Lysine, L-Aspartate, Sulfate, L-Arginine, L-Serine, L-Tryptophan, L-Phenylalanine, L-Tyrosine, Acetaldehyde, L-Cysteine, L-Proline, Citrate, L-Valine, (S)-Lactate, L-Threonine, L-Homoserine, L-Isoleucine, N-Acetylornithine, Ethanol, 2-Phospho-D-glycerate, D-Mannose 1-phosphate, 2-Phosphoglycolate, Dodecanoic acid, 1D-myo-Inositol 3-phos…
Bifidobacterium catenulatum DSM 17002	bcat00910	Nitrogen metabolism	5	19	0.00100731	0.411765	cpd:C00011, cpd:C00014, cpd:C00025, cpd:C00058, cpd:C00064	CO2, Ammonia, L-Glutamate, Formate, L-Glutamine
Lactobacillus fermentum IFO 3964	lfe01120	Microbial metabolism in diverse environments	27	987	0.00101276	0.0530677	cpd:C00011, cpd:C00014, cpd:C00025, cpd:C00033, cpd:C00037, cpd:C00042, cpd:C00047, cpd:C00048, cpd:C00059, cpd:C00064, cpd:C00084, cpd:C00091, cpd:C00097, cpd:C00136, cpd:C00186, cpd:C00232, cpd:C00250, cpd:C00256, cpd:C00257, cpd:C00263, cpd:C00311, cpd:C00314, cpd:C00440, cpd:C00469, cpd:C00533, cpd:C00534, cpd:C00631	CO2, Ammonia, L-Glutamate, Acetate, Glycine, Succinate, L-Lysine, Glyoxylate, Sulfate, L-Glutamine, Acetaldehyde, Succinyl-CoA, L-Cysteine, Butanoyl-CoA, (S)-Lactate, Succinate semialdehyde, Pyridoxal, (R)-Lactate, D-Gluconic acid, L-Homoserine, Isocitrate, Pyridoxine, 5-Methyltetrahydrofolate, Ethanol, Nitric oxide, Pyridoxamine, 2-Phospho-D-glycerate
Bifidobacterium catenulatum DSM 17003	bcat00270	Cysteine and methionine metabolism	9	62	0.00106125	0.251412	cpd:C00021, cpd:C00041, cpd:C00049, cpd:C00059, cpd:C00065, cpd:C00073, cpd:C00097, cpd:C00170, cpd:C00263	S-Adenosyl-L-homocysteine, L-Alanine, L-Aspartate, Sulfate, L-Serine, L-Methionine, L-Cysteine, 5'-Methylthioadenosine, L-Homoserine
Bifidobacterium animalis subsp. lactis BB-21	bbb00910	Nitrogen metabolism	5	19	0.00107738	0.411765	cpd:C00011, cpd:C00014, cpd:C00025, cpd:C00058, cpd:C00064	CO2, Ammonia, L-Glutamate, Formate, L-Glutamine
Bifidobacterium breve UCC2003 NCIMB8817	bbru00920	Sulfur metabolism	6	32	0.00109355	0.312169	cpd:C00033, cpd:C00042, cpd:C00065, cpd:C00084, cpd:C00097, cpd:C00263	Acetate, Succinate, L-Serine, Acetaldehyde, L-Cysteine, L-Homoserine
Lactobacillus fermentum IFO 3965	lfe00240	Pyrimidine metabolism	9	66	0.00117895	0.237968	cpd:C00064, cpd:C00106, cpd:C00214, cpd:C00239, cpd:C00299, cpd:C00337, cpd:C00380, cpd:C00475, cpd:C00526	L-Glutamine, Uracil, Thymidine, dCMP, Uridine, (S)-Dihydroorotate, Cytosine, Cytidine, Deoxyuridine
Bifidobacterium adolescentis ATCC 15711	bad00920	Sulfur metabolism	6	32	0.00129339	0.312169	cpd:C00033, cpd:C00042, cpd:C00065, cpd:C00084, cpd:C00097, cpd:C00263	Acetate, Succinate, L-Serine, Acetaldehyde, L-Cysteine, L-Homoserine
Lactobacillus fermentum IFO 3966	lfe00010	Glycolysis / Gluconeogenesis	6	31	0.00132087	0.320652	cpd:C00031, cpd:C00033, cpd:C00084, cpd:C00186, cpd:C00469, cpd:C00631	D-Glucose, Acetate, Acetaldehyde, (S)-Lactate, Ethanol, 2-Phospho-D-glycerate
Bifidobacterium pseudocatenulatum DSM 20449	bpsc01100	Metabolic pathways	86	1684	0.00134285	0.0970731	cpd:C00001, cpd:C00007, cpd:C00009, cpd:C00011, cpd:C00014, cpd:C00021, cpd:C00025, cpd:C00033, cpd:C00037, cpd:C00041, cpd:C00042, cpd:C00047, cpd:C00049, cpd:C00058, cpd:C00064, cpd:C00065, cpd:C00073, cpd:C00078, cpd:C00079, cpd:C00082, cpd:C00084, cpd:C00089, cpd:C00097, cpd:C00106, cpd:C00120, cpd:C00123, cpd:C00135, cpd:C00148, cpd:C00152, cpd:C00153, cpd:C00158, cpd:C00159, cpd:C00170, cpd…	H2O, Oxygen, Orthophosphate, CO2, Ammonia, S-Adenosyl-L-homocysteine, L-Glutamate, Acetate, Glycine, L-Alanine, Succinate, L-Lysine, L-Aspartate, Formate, L-Glutamine, L-Serine, L-Methionine, L-Tryptophan, L-Phenylalanine, L-Tyrosine, Acetaldehyde, Sucrose, L-Cysteine, Uracil, Biotin, L-Leucine, L-Histidine, L-Proline, L-Asparagine, Nicotinamide, Citrate, D-Mannose, 5'-Methylthioadenosine, L-Vali…
Lactobacillus acidophilus NCFM	lac01220	Degradation of aromatic compounds	5	260	0.00135281	0.0370091	cpd:C00033, cpd:C00042, cpd:C00058, cpd:C00084, cpd:C00091	Acetate, Succinate, Formate, Acetaldehyde, Succinyl-CoA
Bifidobacterium bifidum BGN13	bbf00010	Glycolysis / Gluconeogenesis	6	31	0.00142526	0.320652	cpd:C00031, cpd:C00033, cpd:C00084, cpd:C00186, cpd:C00469, cpd:C00631	D-Glucose, Acetate, Acetaldehyde, (S)-Lactate, Ethanol, 2-Phospho-D-glycerate
Bifidobacterium bifidum BGN14	bbf00620	Pyruvate metabolism	6	31	0.00142526	0.320652	cpd:C00033, cpd:C00042, cpd:C00058, cpd:C00084, cpd:C00186, cpd:C00424	Acetate, Succinate, Formate, Acetaldehyde, (S)-Lactate, (S)-Lactaldehyde
Lactobacillus reuteri SD2112 ATCC 55738	lru00260	Glycine, serine and threonine metabolism	8	50	0.00145492	0.273356	cpd:C00011, cpd:C00014, cpd:C00037, cpd:C00097, cpd:C00258, cpd:C00263, cpd:C00631, cpd:C00719	CO2, Ammonia, Glycine, L-Cysteine, D-Glycerate, L-Homoserine, 2-Phospho-D-glycerate, Betaine
Bifidobacterium angulatum DSM 20109	bang00620	Pyruvate metabolism	6	31	0.00145615	0.320652	cpd:C00033, cpd:C00042, cpd:C00058, cpd:C00084, cpd:C00186, cpd:C00424	Acetate, Succinate, Formate, Acetaldehyde, (S)-Lactate, (S)-Lactaldehyde
Bifidobacterium longum subsp. longum CCUG 52497	blb00010	Glycolysis / Gluconeogenesis	6	31	0.00148018	0.320652	cpd:C00031, cpd:C00033, cpd:C00084, cpd:C00186, cpd:C00469, cpd:C00631	D-Glucose, Acetate, Acetaldehyde, (S)-Lactate, Ethanol, 2-Phospho-D-glycerate
Lactobacillus rhamnosus GG ATCC 53110	lrh00260	Glycine, serine and threonine metabolism	8	50	0.00150357	0.273356	cpd:C00011, cpd:C00014, cpd:C00049, cpd:C00114, cpd:C00168, cpd:C00631, cpd:C00719, cpd:C03508	CO2, Ammonia, L-Aspartate, Choline, Hydroxypyruvate, 2-Phospho-D-glycerate, Betaine, L-2-Amino-3-oxobutanoic acid
Bifidobacterium animalis subsp. lactis BB-22	bbb01120	Microbial metabolism in diverse environments	31	987	0.00153419	0.0607192	cpd:C00001, cpd:C00011, cpd:C00014, cpd:C00025, cpd:C00033, cpd:C00037, cpd:C00041, cpd:C00042, cpd:C00047, cpd:C00049, cpd:C00058, cpd:C00059, cpd:C00064, cpd:C00065, cpd:C00084, cpd:C00097, cpd:C00158, cpd:C00164, cpd:C00186, cpd:C00188, cpd:C00250, cpd:C00253, cpd:C00263, cpd:C00314, cpd:C00385, cpd:C00440, cpd:C00469, cpd:C00534, cpd:C00631, cpd:C01019, cpd:C01094	H2O, CO2, Ammonia, L-Glutamate, Acetate, Glycine, L-Alanine, Succinate, L-Lysine, L-Aspartate, Formate, Sulfate, L-Glutamine, L-Serine, Acetaldehyde, L-Cysteine, Citrate, Acetoacetate, (S)-Lactate, L-Threonine, Pyridoxal, Nicotinate, L-Homoserine, Pyridoxine, Xanthine, 5-Methyltetrahydrofolate, Ethanol, Pyridoxamine, 2-Phospho-D-glycerate, 6-Deoxy-L-galactose, D-Fructose 1-phosphate
Lactobacillus fermentum IFO 3967	lfe00920	Sulfur metabolism	6	32	0.00155976	0.312169	cpd:C00033, cpd:C00042, cpd:C00059, cpd:C00084, cpd:C00097, cpd:C00263	Acetate, Succinate, Sulfate, Acetaldehyde, L-Cysteine, L-Homoserine
Bifidobacterium animalis subsp. lactis BB-23	bbb00230	Purine metabolism	11	92	0.0016742	0.212062	cpd:C00011, cpd:C00014, cpd:C00037, cpd:C00059, cpd:C00064, cpd:C00104, cpd:C00262, cpd:C00301, cpd:C00360, cpd:C00362, cpd:C00385	CO2, Ammonia, Glycine, Sulfate, L-Glutamine, IDP, Hypoxanthine, ADP-ribose, dAMP, dGMP, Xanthine
Bifidobacterium bifidum BGN15	bbf01130	Biosynthesis of antibiotics	29	982	0.00169134	0.0571824	cpd:C00007, cpd:C00014, cpd:C00025, cpd:C00031, cpd:C00033, cpd:C00037, cpd:C00042, cpd:C00047, cpd:C00049, cpd:C00059, cpd:C00065, cpd:C00078, cpd:C00079, cpd:C00082, cpd:C00084, cpd:C00097, cpd:C00148, cpd:C00158, cpd:C00183, cpd:C00186, cpd:C00188, cpd:C00263, cpd:C00407, cpd:C00437, cpd:C00469, cpd:C00631, cpd:C00988, cpd:C02679, cpd:C04006	Oxygen, Ammonia, L-Glutamate, D-Glucose, Acetate, Glycine, Succinate, L-Lysine, L-Aspartate, Sulfate, L-Serine, L-Tryptophan, L-Phenylalanine, L-Tyrosine, Acetaldehyde, L-Cysteine, L-Proline, Citrate, L-Valine, (S)-Lactate, L-Threonine, L-Homoserine, L-Isoleucine, N-Acetylornithine, Ethanol, 2-Phospho-D-glycerate, 2-Phosphoglycolate, Dodecanoic acid, 1D-myo-Inositol 3-phosphate
Bifidobacterium catenulatum DSM 17004	bcat00010	Glycolysis / Gluconeogenesis	6	31	0.00169203	0.320652	cpd:C00031, cpd:C00033, cpd:C00084, cpd:C00186, cpd:C00469, cpd:C00631	D-Glucose, Acetate, Acetaldehyde, (S)-Lactate, Ethanol, 2-Phospho-D-glycerate
Bifidobacterium adolescentis ATCC 15712	bad01210	2-Oxocarboxylic acid metabolism	13	134	0.00170571	0.175749	cpd:C00025, cpd:C00047, cpd:C00049, cpd:C00073, cpd:C00077, cpd:C00078, cpd:C00079, cpd:C00082, cpd:C00123, cpd:C00158, cpd:C00183, cpd:C00407, cpd:C00437	L-Glutamate, L-Lysine, L-Aspartate, L-Methionine, L-Ornithine, L-Tryptophan, L-Phenylalanine, L-Tyrosine, L-Leucine, Citrate, L-Valine, L-Isoleucine, N-Acetylornithine
Bifidobacterium angulatum DSM 20110	bang00920	Sulfur metabolism	6	32	0.0017185	0.312169	cpd:C00033, cpd:C00042, cpd:C00059, cpd:C00084, cpd:C00097, cpd:C00263	Acetate, Succinate, Sulfate, Acetaldehyde, L-Cysteine, L-Homoserine
Lactobacillus plantarum WCFS8	lpl00260	Glycine, serine and threonine metabolism	8	50	0.00175552	0.273356	cpd:C00011, cpd:C00014, cpd:C00049, cpd:C00114, cpd:C00168, cpd:C00631, cpd:C00719, cpd:C03508	CO2, Ammonia, L-Aspartate, Choline, Hydroxypyruvate, 2-Phospho-D-glycerate, Betaine, L-2-Amino-3-oxobutanoic acid
Bifidobacterium longum subsp. longum CCUG 52498	blb00430	Taurine and hypotaurine metabolism	5	22	0.00178186	0.365672	cpd:C00025, cpd:C00033, cpd:C00041, cpd:C00097, cpd:C00245	L-Glutamate, Acetate, L-Alanine, L-Cysteine, Taurine
Bifidobacterium pseudocatenulatum DSM 20450	bpsc00920	Sulfur metabolism	6	32	0.00181518	0.312169	cpd:C00033, cpd:C00042, cpd:C00065, cpd:C00084, cpd:C00097, cpd:C00263	Acetate, Succinate, L-Serine, Acetaldehyde, L-Cysteine, L-Homoserine
Lactobacillus plantarum WCFS9	lpl00020	Citrate cycle (TCA cycle)	5	20	0.0018152	0.395161	cpd:C00026, cpd:C00042, cpd:C00091, cpd:C00149, cpd:C00158	2-Oxoglutarate, Succinate, Succinyl-CoA, (S)-Malate, Citrate
Lactobacillus paracasei subsp. paracasei ATCC 25307	lpap00250	Alanine, aspartate and glutamate metabolism	6	28	0.00187369	0.349112	cpd:C00014, cpd:C00025, cpd:C00042, cpd:C00049, cpd:C00158, cpd:C00232	Ammonia, L-Glutamate, Succinate, L-Aspartate, Citrate, Succinate semialdehyde
Akkermansia muciniphila ATCC BAA 845	amu00270	Cysteine and methionine metabolism	8	62	0.00190806	0.226361	cpd:C00041, cpd:C00049, cpd:C00059, cpd:C00065, cpd:C00073, cpd:C00097, cpd:C00109, cpd:C00263	L-Alanine, L-Aspartate, Sulfate, L-Serine, L-Methionine, L-Cysteine, 2-Oxobutanoate, L-Homoserine
Bifidobacterium animalis subsp. lactis BB-24	bbb00430	Taurine and hypotaurine metabolism	5	22	0.00213599	0.365672	cpd:C00025, cpd:C00033, cpd:C00041, cpd:C00097, cpd:C00245	L-Glutamate, Acetate, L-Alanine, L-Cysteine, Taurine
Faecalibacterium prausnitzii M21 12	fpa01230	Biosynthesis of amino acids	15	127	0.00215307	0.210155	cpd:C00011, cpd:C00014, cpd:C00025, cpd:C00037, cpd:C00041, cpd:C00047, cpd:C00049, cpd:C00064, cpd:C00097, cpd:C00135, cpd:C00152, cpd:C00158, cpd:C00263, cpd:C00311, cpd:C00437	CO2, Ammonia, L-Glutamate, Glycine, L-Alanine, L-Lysine, L-Aspartate, L-Glutamine, L-Cysteine, L-Histidine, L-Asparagine, Citrate, L-Homoserine, Isocitrate, N-Acetylornithine
Bifidobacterium angulatum DSM 20111	bang00290	Valine, leucine and isoleucine biosynthesis	5	23	0.00215437	0.352518	cpd:C00109, cpd:C00123, cpd:C00183, cpd:C00188, cpd:C00407	2-Oxobutanoate, L-Leucine, L-Valine, L-Threonine, L-Isoleucine
Lactobacillus reuteri SD2112 ATCC 55739	lru00010	Glycolysis / Gluconeogenesis	6	31	0.00215808	0.320652	cpd:C00031, cpd:C00033, cpd:C00084, cpd:C00186, cpd:C00469, cpd:C00631	D-Glucose, Acetate, Acetaldehyde, (S)-Lactate, Ethanol, 2-Phospho-D-glycerate
Lactobacillus rhamnosus GG ATCC 53111	lrh00620	Pyruvate metabolism	6	31	0.00220908	0.320652	cpd:C00033, cpd:C00042, cpd:C00058, cpd:C00084, cpd:C00186, cpd:C00256	Acetate, Succinate, Formate, Acetaldehyde, (S)-Lactate, (R)-Lactate
Lactobacillus reuteri SD2112 ATCC 55740	lru00280	Valine, leucine and isoleucine degradation	7	42	0.00224885	0.282787	cpd:C00091, cpd:C00123, cpd:C00407, cpd:C00630, cpd:C02939, cpd:C04405, cpd:C06001	Succinyl-CoA, L-Leucine, L-Isoleucine, 2-Methylpropanoyl-CoA, 3-Methylbutanoyl-CoA, (2S,3S)-3-Hydroxy-2-methylbutanoyl-CoA, (S)-3-Hydroxyisobutyrate
Lactobacillus casei subsp. casei BL28	lcb00250	Alanine, aspartate and glutamate metabolism	6	28	0.00239918	0.349112	cpd:C00014, cpd:C00025, cpd:C00042, cpd:C00049, cpd:C00158, cpd:C00232	Ammonia, L-Glutamate, Succinate, L-Aspartate, Citrate, Succinate semialdehyde
Bifidobacterium longum subsp. longum CCUG 52499	blb01100	Metabolic pathways	85	1684	0.00245171	0.0959973	cpd:C00001, cpd:C00007, cpd:C00009, cpd:C00011, cpd:C00014, cpd:C00025, cpd:C00031, cpd:C00033, cpd:C00037, cpd:C00041, cpd:C00042, cpd:C00047, cpd:C00048, cpd:C00049, cpd:C00053, cpd:C00058, cpd:C00059, cpd:C00062, cpd:C00064, cpd:C00065, cpd:C00073, cpd:C00078, cpd:C00079, cpd:C00082, cpd:C00084, cpd:C00089, cpd:C00097, cpd:C00120, cpd:C00123, cpd:C00135, cpd:C00147, cpd:C00148, cpd:C00152, cpd…	H2O, Oxygen, Orthophosphate, CO2, Ammonia, L-Glutamate, D-Glucose, Acetate, Glycine, L-Alanine, Succinate, L-Lysine, Glyoxylate, L-Aspartate, 3'-Phosphoadenylyl sulfate, Formate, Sulfate, L-Arginine, L-Glutamine, L-Serine, L-Methionine, L-Tryptophan, L-Phenylalanine, L-Tyrosine, Acetaldehyde, Sucrose, L-Cysteine, Biotin, L-Leucine, L-Histidine, Adenine, L-Proline, L-Asparagine, Citrate, 5'-Methyl…
Lactobacillus reuteri SD2112 ATCC 55741	lru00920	Sulfur metabolism	6	32	0.00253696	0.312169	cpd:C00033, cpd:C00042, cpd:C00059, cpd:C00084, cpd:C00097, cpd:C00263	Acetate, Succinate, Sulfate, Acetaldehyde, L-Cysteine, L-Homoserine
Akkermansia muciniphila ATCC BAA 846	amu00190	Oxidative phosphorylation	4	16	0.00254296	0.393939	cpd:C00001, cpd:C00007, cpd:C00009, cpd:C00042	H2O, Oxygen, Orthophosphate, Succinate
Faecalibacterium prausnitzii M21 13	fpa00910	Nitrogen metabolism	5	19	0.00256304	0.411765	cpd:C00011, cpd:C00014, cpd:C00025, cpd:C00058, cpd:C00064	CO2, Ammonia, L-Glutamate, Formate, L-Glutamine
Bifidobacterium angulatum DSM 20112	bang01130	Biosynthesis of antibiotics	30	982	0.00259749	0.0591026	cpd:C00007, cpd:C00014, cpd:C00025, cpd:C00033, cpd:C00037, cpd:C00042, cpd:C00047, cpd:C00049, cpd:C00059, cpd:C00078, cpd:C00079, cpd:C00082, cpd:C00084, cpd:C00097, cpd:C00109, cpd:C00148, cpd:C00158, cpd:C00183, cpd:C00186, cpd:C00188, cpd:C00258, cpd:C00263, cpd:C00407, cpd:C00437, cpd:C00469, cpd:C00631, cpd:C00842, cpd:C00988, cpd:C04006, cpd:C04076	Oxygen, Ammonia, L-Glutamate, Acetate, Glycine, Succinate, L-Lysine, L-Aspartate, Sulfate, L-Tryptophan, L-Phenylalanine, L-Tyrosine, Acetaldehyde, L-Cysteine, 2-Oxobutanoate, L-Proline, Citrate, L-Valine, (S)-Lactate, L-Threonine, D-Glycerate, L-Homoserine, L-Isoleucine, N-Acetylornithine, Ethanol, 2-Phospho-D-glycerate, dTDP-glucose, 2-Phosphoglycolate, 1D-myo-Inositol 3-phosphate, L-2-Aminoadi…
Bifidobacterium breve UCC2003 NCIMB8818	bbru00190	Oxidative phosphorylation	4	16	0.00261178	0.393939	cpd:C00001, cpd:C00007, cpd:C00009, cpd:C00042	H2O, Oxygen, Orthophosphate, Succinate
Bifidobacterium angulatum DSM 20113	bang01110	Biosynthesis of secondary metabolites	35	1100	0.00264716	0.0615086	cpd:C00007, cpd:C00014, cpd:C00025, cpd:C00033, cpd:C00037, cpd:C00042, cpd:C00047, cpd:C00049, cpd:C00073, cpd:C00078, cpd:C00079, cpd:C00082, cpd:C00084, cpd:C00097, cpd:C00109, cpd:C00123, cpd:C00135, cpd:C00148, cpd:C00152, cpd:C00158, cpd:C00183, cpd:C00186, cpd:C00188, cpd:C00255, cpd:C00258, cpd:C00263, cpd:C00385, cpd:C00407, cpd:C00437, cpd:C00469, cpd:C00631, cpd:C00864, cpd:C00988, cpd…	Oxygen, Ammonia, L-Glutamate, Acetate, Glycine, Succinate, L-Lysine, L-Aspartate, L-Methionine, L-Tryptophan, L-Phenylalanine, L-Tyrosine, Acetaldehyde, L-Cysteine, 2-Oxobutanoate, L-Leucine, L-Histidine, L-Proline, L-Asparagine, Citrate, L-Valine, (S)-Lactate, L-Threonine, Riboflavin, D-Glycerate, L-Homoserine, Xanthine, L-Isoleucine, N-Acetylornithine, Ethanol, 2-Phospho-D-glycerate, Pantothena…
Lactobacillus casei subsp. casei BL29	lcb01220	Degradation of aromatic compounds	5	260	0.00272922	0.0370091	cpd:C00033, cpd:C00042, cpd:C00058, cpd:C00084, cpd:C00091	Acetate, Succinate, Formate, Acetaldehyde, Succinyl-CoA
Bifidobacterium angulatum DSM 20114	bang01210	2-Oxocarboxylic acid metabolism	13	134	0.00273921	0.175749	cpd:C00025, cpd:C00047, cpd:C00049, cpd:C00073, cpd:C00078, cpd:C00079, cpd:C00082, cpd:C00109, cpd:C00123, cpd:C00158, cpd:C00183, cpd:C00407, cpd:C00437	L-Glutamate, L-Lysine, L-Aspartate, L-Methionine, L-Tryptophan, L-Phenylalanine, L-Tyrosine, 2-Oxobutanoate, L-Leucine, Citrate, L-Valine, L-Isoleucine, N-Acetylornithine
Lactobacillus plantarum WCFS10	lpl00230	Purine metabolism	11	92	0.00274658	0.212062	cpd:C00011, cpd:C00014, cpd:C00059, cpd:C00212, cpd:C00262, cpd:C00294, cpd:C00301, cpd:C00387, cpd:C00559, cpd:C01762, cpd:C11821	CO2, Ammonia, Sulfate, Adenosine, Hypoxanthine, Inosine, ADP-ribose, Guanosine, Deoxyadenosine, Xanthosine, 5-Hydroxyisourate
Akkermansia muciniphila ATCC BAA 847	amu00240	Pyrimidine metabolism	8	66	0.00278687	0.214092	cpd:C00064, cpd:C00106, cpd:C00214, cpd:C00239, cpd:C00299, cpd:C00337, cpd:C00380, cpd:C00475	L-Glutamine, Uracil, Thymidine, dCMP, Uridine, (S)-Dihydroorotate, Cytosine, Cytidine
Bifidobacterium longum subsp. infantis ATCC 15708	bln01100	Metabolic pathways	81	1684	0.00278823	0.0916818	cpd:C00001, cpd:C00007, cpd:C00009, cpd:C00011, cpd:C00014, cpd:C00021, cpd:C00025, cpd:C00033, cpd:C00037, cpd:C00041, cpd:C00042, cpd:C00047, cpd:C00049, cpd:C00058, cpd:C00059, cpd:C00062, cpd:C00064, cpd:C00065, cpd:C00073, cpd:C00078, cpd:C00079, cpd:C00082, cpd:C00084, cpd:C00086, cpd:C00089, cpd:C00093, cpd:C00097, cpd:C00106, cpd:C00120, cpd:C00123, cpd:C00135, cpd:C00147, cpd:C00148, cpd…	H2O, Oxygen, Orthophosphate, CO2, Ammonia, S-Adenosyl-L-homocysteine, L-Glutamate, Acetate, Glycine, L-Alanine, Succinate, L-Lysine, L-Aspartate, Formate, Sulfate, L-Arginine, L-Glutamine, L-Serine, L-Methionine, L-Tryptophan, L-Phenylalanine, L-Tyrosine, Acetaldehyde, Urea, Sucrose, sn-Glycerol 3-phosphate, L-Cysteine, Uracil, Biotin, L-Leucine, L-Histidine, Adenine, L-Proline, L-Asparagine, Nic…
Bifidobacterium adolescentis ATCC 15713	bad00190	Oxidative phosphorylation	4	16	0.00294104	0.393939	cpd:C00001, cpd:C00007, cpd:C00009, cpd:C00042	H2O, Oxygen, Orthophosphate, Succinate
Lactobacillus fermentum IFO 3968	lfe00270	Cysteine and methionine metabolism	8	62	0.00302149	0.226361	cpd:C00051, cpd:C00059, cpd:C00073, cpd:C00097, cpd:C00109, cpd:C00170, cpd:C00263, cpd:C01180	Glutathione, Sulfate, L-Methionine, L-Cysteine, 2-Oxobutanoate, 5'-Methylthioadenosine, L-Homoserine, 4-Methylthio-2-oxobutanoic acid
Bifidobacterium longum subsp. infantis ATCC 15709	bln00190	Oxidative phosphorylation	4	16	0.00304316	0.393939	cpd:C00001, cpd:C00007, cpd:C00009, cpd:C00042	H2O, Oxygen, Orthophosphate, Succinate
Faecalibacterium prausnitzii M21 14	fpa00640	Propanoate metabolism	8	48	0.00305174	0.283154	cpd:C00033, cpd:C00042, cpd:C00091, cpd:C00164, cpd:C00186, cpd:C00222, cpd:C00683, cpd:C05984	Acetate, Succinate, Succinyl-CoA, Acetoacetate, (S)-Lactate, 3-Oxopropanoate, (S)-Methylmalonyl-CoA, 2-Hydroxybutanoic acid
Lactobacillus reuteri SD2112 ATCC 55742	lru01220	Degradation of aromatic compounds	4	260	0.00310697	0.0295679	cpd:C00033, cpd:C00042, cpd:C00084, cpd:C00091	Acetate, Succinate, Acetaldehyde, Succinyl-CoA
Bifidobacterium adolescentis ATCC 15714	bad00480	Glutathione metabolism	6	38	0.00310731	0.269406	cpd:C00025, cpd:C00037, cpd:C00051, cpd:C00077, cpd:C00097, cpd:C01419	L-Glutamate, Glycine, Glutathione, L-Ornithine, L-Cysteine, Cys-Gly
Lactobacillus reuteri SD2112 ATCC 55743	lru01130	Biosynthesis of antibiotics	33	982	0.00312653	0.0648404	cpd:C00014, cpd:C00025, cpd:C00031, cpd:C00033, cpd:C00037, cpd:C00042, cpd:C00047, cpd:C00059, cpd:C00062, cpd:C00084, cpd:C00091, cpd:C00097, cpd:C00134, cpd:C00136, cpd:C00149, cpd:C00158, cpd:C00186, cpd:C00257, cpd:C00258, cpd:C00263, cpd:C00407, cpd:C00418, cpd:C00437, cpd:C00469, cpd:C00630, cpd:C00631, cpd:C00636, cpd:C01033, cpd:C01944, cpd:C02679, cpd:C04006, cpd:C04076, cpd:C04405	Ammonia, L-Glutamate, D-Glucose, Acetate, Glycine, Succinate, L-Lysine, Sulfate, L-Arginine, Acetaldehyde, Succinyl-CoA, L-Cysteine, Putrescine, Butanoyl-CoA, (S)-Malate, Citrate, (S)-Lactate, D-Gluconic acid, D-Glycerate, L-Homoserine, L-Isoleucine, (R)-Mevalonate, N-Acetylornithine, Ethanol, 2-Methylpropanoyl-CoA, 2-Phospho-D-glycerate, D-Mannose 1-phosphate, 2-Methylbutanoyl-CoA, Octanoyl-CoA,…
Lactobacillus paracasei subsp. paracasei ATCC 25308	lpap00620	Pyruvate metabolism	6	31	0.00315141	0.320652	cpd:C00033, cpd:C00042, cpd:C00058, cpd:C00084, cpd:C00256, cpd:C00424	Acetate, Succinate, Formate, Acetaldehyde, (R)-Lactate, (S)-Lactaldehyde
Faecalibacterium prausnitzii M21 15	fpa00020	Citrate cycle (TCA cycle)	5	20	0.0032348	0.395161	cpd:C00042, cpd:C00091, cpd:C00122, cpd:C00158, cpd:C00311	Succinate, Succinyl-CoA, Fumarate, Citrate, Isocitrate
Bifidobacterium bifidum BGN16	bbf00270	Cysteine and methionine metabolism	8	62	0.0032905	0.226361	cpd:C00041, cpd:C00049, cpd:C00059, cpd:C00065, cpd:C00073, cpd:C00097, cpd:C00170, cpd:C00263	L-Alanine, L-Aspartate, Sulfate, L-Serine, L-Methionine, L-Cysteine, 5'-Methylthioadenosine, L-Homoserine
Lactobacillus plantarum WCFS11	lpl00220	Arginine biosynthesis	5	23	0.00341387	0.352518	cpd:C00011, cpd:C00014, cpd:C00025, cpd:C00026, cpd:C00049	CO2, Ammonia, L-Glutamate, 2-Oxoglutarate, L-Aspartate
Lactobacillus fermentum IFO 3969	lfe01100	Metabolic pathways	84	1684	0.00344118	0.0949202	cpd:C00009, cpd:C00011, cpd:C00014, cpd:C00025, cpd:C00031, cpd:C00033, cpd:C00037, cpd:C00042, cpd:C00047, cpd:C00048, cpd:C00051, cpd:C00059, cpd:C00062, cpd:C00064, cpd:C00073, cpd:C00084, cpd:C00089, cpd:C00091, cpd:C00093, cpd:C00097, cpd:C00106, cpd:C00109, cpd:C00120, cpd:C00123, cpd:C00133, cpd:C00136, cpd:C00140, cpd:C00170, cpd:C00186, cpd:C00208, cpd:C00212, cpd:C00214, cpd:C00232, cpd…	Orthophosphate, CO2, Ammonia, L-Glutamate, D-Glucose, Acetate, Glycine, Succinate, L-Lysine, Glyoxylate, Glutathione, Sulfate, L-Arginine, L-Glutamine, L-Methionine, Acetaldehyde, Sucrose, Succinyl-CoA, sn-Glycerol 3-phosphate, L-Cysteine, Uracil, 2-Oxobutanoate, Biotin, L-Leucine, D-Alanine, Butanoyl-CoA, N-Acetyl-D-glucosamine, 5'-Methylthioadenosine, (S)-Lactate, Maltose, Adenosine, Thymidine,…
Bifidobacterium longum subsp. longum CCUG 52500	blb00270	Cysteine and methionine metabolism	8	62	0.00344146	0.226361	cpd:C00041, cpd:C00049, cpd:C00059, cpd:C00065, cpd:C00073, cpd:C00097, cpd:C00170, cpd:C00263	L-Alanine, L-Aspartate, Sulfate, L-Serine, L-Methionine, L-Cysteine, 5'-Methylthioadenosine, L-Homoserine
Akkermansia muciniphila ATCC BAA 848	amu01210	2-Oxocarboxylic acid metabolism	12	134	0.00347371	0.163237	cpd:C00025, cpd:C00047, cpd:C00049, cpd:C00073, cpd:C00077, cpd:C00079, cpd:C00082, cpd:C00109, cpd:C00123, cpd:C00158, cpd:C00407, cpd:C00437	L-Glutamate, L-Lysine, L-Aspartate, L-Methionine, L-Ornithine, L-Phenylalanine, L-Tyrosine, 2-Oxobutanoate, L-Leucine, Citrate, L-Isoleucine, N-Acetylornithine
Lactobacillus fermentum IFO 3970	lfe01130	Biosynthesis of antibiotics	29	982	0.0035375	0.0571824	cpd:C00014, cpd:C00025, cpd:C00031, cpd:C00033, cpd:C00037, cpd:C00042, cpd:C00047, cpd:C00048, cpd:C00059, cpd:C00062, cpd:C00084, cpd:C00091, cpd:C00097, cpd:C00109, cpd:C00136, cpd:C00186, cpd:C00257, cpd:C00263, cpd:C00311, cpd:C00407, cpd:C00418, cpd:C00437, cpd:C00469, cpd:C00631, cpd:C00636, cpd:C01944, cpd:C02679, cpd:C04006, cpd:C04405	Ammonia, L-Glutamate, D-Glucose, Acetate, Glycine, Succinate, L-Lysine, Glyoxylate, Sulfate, L-Arginine, Acetaldehyde, Succinyl-CoA, L-Cysteine, 2-Oxobutanoate, Butanoyl-CoA, (S)-Lactate, D-Gluconic acid, L-Homoserine, Isocitrate, L-Isoleucine, (R)-Mevalonate, N-Acetylornithine, Ethanol, 2-Phospho-D-glycerate, D-Mannose 1-phosphate, Octanoyl-CoA, Dodecanoic acid, 1D-myo-Inositol 3-phosphate, (2S,…
Bifidobacterium bifidum BGN17	bbf00190	Oxidative phosphorylation	4	16	0.00354083	0.393939	cpd:C00001, cpd:C00007, cpd:C00009, cpd:C00042	H2O, Oxygen, Orthophosphate, Succinate
Bifidobacterium pseudocatenulatum DSM 20451	bpsc00270	Cysteine and methionine metabolism	8	62	0.00359824	0.226361	cpd:C00021, cpd:C00041, cpd:C00049, cpd:C00065, cpd:C00073, cpd:C00097, cpd:C00170, cpd:C00263	S-Adenosyl-L-homocysteine, L-Alanine, L-Aspartate, L-Serine, L-Methionine, L-Cysteine, 5'-Methylthioadenosine, L-Homoserine
Bifidobacterium breve UCC2003 NCIMB8819	bbru01210	2-Oxocarboxylic acid metabolism	12	134	0.00361555	0.163237	cpd:C00025, cpd:C00047, cpd:C00049, cpd:C00073, cpd:C00078, cpd:C00079, cpd:C00082, cpd:C00123, cpd:C00158, cpd:C00183, cpd:C00407, cpd:C00437	L-Glutamate, L-Lysine, L-Aspartate, L-Methionine, L-Tryptophan, L-Phenylalanine, L-Tyrosine, L-Leucine, Citrate, L-Valine, L-Isoleucine, N-Acetylornithine
Bifidobacterium longum subsp. longum CCUG 52501	blb00190	Oxidative phosphorylation	4	16	0.00363064	0.393939	cpd:C00001, cpd:C00007, cpd:C00009, cpd:C00042	H2O, Oxygen, Orthophosphate, Succinate
Bifidobacterium longum subsp. infantis ATCC 15710	bln00261	Monobactam biosynthesis	6	39	0.00369874	0.263393	cpd:C00049, cpd:C00059, cpd:C00062, cpd:C00065, cpd:C00082, cpd:C00188	L-Aspartate, Sulfate, L-Arginine, L-Serine, L-Tyrosine, L-Threonine
Lactobacillus fermentum IFO 3971	lfe00480	Glutathione metabolism	6	38	0.00370551	0.269406	cpd:C00025, cpd:C00037, cpd:C00051, cpd:C00097, cpd:C00315, cpd:C01419	L-Glutamate, Glycine, Glutathione, L-Cysteine, Spermidine, Cys-Gly
Bifidobacterium breve UCC2003 NCIMB8820	bbru00670	One carbon pool by folate	3	9	0.00396428	0.474576	cpd:C00440, cpd:C00504, cpd:C03479	5-Methyltetrahydrofolate, Folate, Folinic acid
Lactobacillus casei subsp. casei BL30	lcb00620	Pyruvate metabolism	6	31	0.00400236	0.320652	cpd:C00033, cpd:C00042, cpd:C00058, cpd:C00084, cpd:C00256, cpd:C00424	Acetate, Succinate, Formate, Acetaldehyde, (R)-Lactate, (S)-Lactaldehyde
Bifidobacterium animalis subsp. lactis BB-25	bbb01220	Degradation of aromatic compounds	4	260	0.0040328	0.0295679	cpd:C00033, cpd:C00042, cpd:C00058, cpd:C00084	Acetate, Succinate, Formate, Acetaldehyde
Bifidobacterium adolescentis ATCC 15715	bad00770	Pantothenate and CoA biosynthesis	5	28	0.004035	0.29878	cpd:C00049, cpd:C00097, cpd:C00106, cpd:C00183, cpd:C00864	L-Aspartate, L-Cysteine, Uracil, L-Valine, Pantothenate
Lactobacillus paracasei subsp. paracasei ATCC 25309	lpap00220	Arginine biosynthesis	5	23	0.00416576	0.352518	cpd:C00011, cpd:C00014, cpd:C00025, cpd:C00049, cpd:C00062	CO2, Ammonia, L-Glutamate, L-Aspartate, L-Arginine
Bifidobacterium longum subsp. infantis ATCC 15711	bln00770	Pantothenate and CoA biosynthesis	5	28	0.00420009	0.29878	cpd:C00049, cpd:C00097, cpd:C00106, cpd:C00183, cpd:C00864	L-Aspartate, L-Cysteine, Uracil, L-Valine, Pantothenate
Bifidobacterium animalis subsp. lactis BB-26	bbb00190	Oxidative phosphorylation	4	16	0.00421119	0.393939	cpd:C00001, cpd:C00007, cpd:C00009, cpd:C00042	H2O, Oxygen, Orthophosphate, Succinate
Bifidobacterium breve UCC2003 NCIMB8821	bbru01100	Metabolic pathways	77	1684	0.00424143	0.0873467	cpd:C00001, cpd:C00007, cpd:C00009, cpd:C00011, cpd:C00014, cpd:C00025, cpd:C00033, cpd:C00037, cpd:C00041, cpd:C00042, cpd:C00047, cpd:C00048, cpd:C00049, cpd:C00051, cpd:C00058, cpd:C00064, cpd:C00065, cpd:C00073, cpd:C00078, cpd:C00079, cpd:C00082, cpd:C00084, cpd:C00089, cpd:C00097, cpd:C00120, cpd:C00123, cpd:C00134, cpd:C00135, cpd:C00148, cpd:C00152, cpd:C00153, cpd:C00158, cpd:C00159, cpd…	H2O, Oxygen, Orthophosphate, CO2, Ammonia, L-Glutamate, Acetate, Glycine, L-Alanine, Succinate, L-Lysine, Glyoxylate, L-Aspartate, Glutathione, Formate, L-Glutamine, L-Serine, L-Methionine, L-Tryptophan, L-Phenylalanine, L-Tyrosine, Acetaldehyde, Sucrose, L-Cysteine, Biotin, L-Leucine, Putrescine, L-Histidine, L-Proline, L-Asparagine, Nicotinamide, Citrate, D-Mannose, Acetoacetate, L-Valine, (S)-…
Bifidobacterium animalis subsp. lactis BB-27	bbb00270	Cysteine and methionine metabolism	8	62	0.00437298	0.226361	cpd:C00041, cpd:C00049, cpd:C00059, cpd:C00065, cpd:C00073, cpd:C00097, cpd:C00170, cpd:C00263	L-Alanine, L-Aspartate, Sulfate, L-Serine, L-Methionine, L-Cysteine, 5'-Methylthioadenosine, L-Homoserine
Akkermansia muciniphila ATCC BAA 849	amu01120	Microbial metabolism in diverse environments	27	987	0.00448434	0.0530677	cpd:C00001, cpd:C00011, cpd:C00014, cpd:C00025, cpd:C00033, cpd:C00037, cpd:C00041, cpd:C00042, cpd:C00047, cpd:C00049, cpd:C00058, cpd:C00059, cpd:C00064, cpd:C00065, cpd:C00084, cpd:C00097, cpd:C00156, cpd:C00158, cpd:C00164, cpd:C00188, cpd:C00199, cpd:C00256, cpd:C00263, cpd:C00440, cpd:C00469, cpd:C00631, cpd:C03360	H2O, CO2, Ammonia, L-Glutamate, Acetate, Glycine, L-Alanine, Succinate, L-Lysine, L-Aspartate, Formate, Sulfate, L-Glutamine, L-Serine, Acetaldehyde, L-Cysteine, 4-Hydroxybenzoate, Citrate, Acetoacetate, L-Threonine, D-Ribulose 5-phosphate, (R)-Lactate, L-Homoserine, 5-Methyltetrahydrofolate, Ethanol, 2-Phospho-D-glycerate, 4-Nitrophenyl phosphate
Lactobacillus paracasei subsp. paracasei ATCC 25310	lpap01220	Degradation of aromatic compounds	5	260	0.00450295	0.0370091	cpd:C00033, cpd:C00042, cpd:C00058, cpd:C00084, cpd:C00091	Acetate, Succinate, Formate, Acetaldehyde, Succinyl-CoA
Bifidobacterium animalis subsp. lactis BB-28	bbb01110	Biosynthesis of secondary metabolites	38	1100	0.0046124	0.0666198	cpd:C00007, cpd:C00014, cpd:C00025, cpd:C00032, cpd:C00033, cpd:C00037, cpd:C00042, cpd:C00047, cpd:C00049, cpd:C00062, cpd:C00065, cpd:C00073, cpd:C00078, cpd:C00079, cpd:C00082, cpd:C00084, cpd:C00097, cpd:C00123, cpd:C00135, cpd:C00148, cpd:C00152, cpd:C00158, cpd:C00183, cpd:C00186, cpd:C00188, cpd:C00253, cpd:C00255, cpd:C00263, cpd:C00385, cpd:C00407, cpd:C00437, cpd:C00469, cpd:C00631, cpd…	Oxygen, Ammonia, L-Glutamate, Heme, Acetate, Glycine, Succinate, L-Lysine, L-Aspartate, L-Arginine, L-Serine, L-Methionine, L-Tryptophan, L-Phenylalanine, L-Tyrosine, Acetaldehyde, L-Cysteine, L-Leucine, L-Histidine, L-Proline, L-Asparagine, Citrate, L-Valine, (S)-Lactate, L-Threonine, Nicotinate, Riboflavin, L-Homoserine, Xanthine, L-Isoleucine, N-Acetylornithine, Ethanol, 2-Phospho-D-glycerate,…
Bifidobacterium bifidum BGN18	bbf01120	Microbial metabolism in diverse environments	31	987	0.00462053	0.0607192	cpd:C00001, cpd:C00011, cpd:C00014, cpd:C00025, cpd:C00033, cpd:C00037, cpd:C00041, cpd:C00042, cpd:C00047, cpd:C00049, cpd:C00058, cpd:C00059, cpd:C00064, cpd:C00065, cpd:C00084, cpd:C00097, cpd:C00158, cpd:C00164, cpd:C00186, cpd:C00188, cpd:C00250, cpd:C00263, cpd:C00266, cpd:C00314, cpd:C00385, cpd:C00424, cpd:C00440, cpd:C00469, cpd:C00534, cpd:C00631, cpd:C03360	H2O, CO2, Ammonia, L-Glutamate, Acetate, Glycine, L-Alanine, Succinate, L-Lysine, L-Aspartate, Formate, Sulfate, L-Glutamine, L-Serine, Acetaldehyde, L-Cysteine, Citrate, Acetoacetate, (S)-Lactate, L-Threonine, Pyridoxal, L-Homoserine, Glycolaldehyde, Pyridoxine, Xanthine, (S)-Lactaldehyde, 5-Methyltetrahydrofolate, Ethanol, Pyridoxamine, 2-Phospho-D-glycerate, 4-Nitrophenyl phosphate
Bifidobacterium longum subsp. longum CCUG 52502	blb00261	Monobactam biosynthesis	6	39	0.00467545	0.263393	cpd:C00049, cpd:C00059, cpd:C00062, cpd:C00065, cpd:C00082, cpd:C00188	L-Aspartate, Sulfate, L-Arginine, L-Serine, L-Tyrosine, L-Threonine
Lactobacillus fermentum IFO 3972	lfe00250	Alanine, aspartate and glutamate metabolism	5	28	0.00468634	0.29878	cpd:C00014, cpd:C00025, cpd:C00042, cpd:C00064, cpd:C00232	Ammonia, L-Glutamate, Succinate, L-Glutamine, Succinate semialdehyde
Bifidobacterium catenulatum DSM 17005	bcat01220	Degradation of aromatic compounds	4	260	0.00470198	0.0295679	cpd:C00033, cpd:C00042, cpd:C00058, cpd:C00084	Acetate, Succinate, Formate, Acetaldehyde
Lactobacillus fermentum IFO 3973	lfe00670	One carbon pool by folate	3	9	0.00480038	0.474576	cpd:C00440, cpd:C00504, cpd:C03479	5-Methyltetrahydrofolate, Folate, Folinic acid
Bifidobacterium longum subsp. infantis ATCC 15712	bln01210	2-Oxocarboxylic acid metabolism	12	134	0.00499573	0.163237	cpd:C00025, cpd:C00047, cpd:C00049, cpd:C00073, cpd:C00078, cpd:C00079, cpd:C00082, cpd:C00123, cpd:C00158, cpd:C00183, cpd:C00407, cpd:C00437	L-Glutamate, L-Lysine, L-Aspartate, L-Methionine, L-Tryptophan, L-Phenylalanine, L-Tyrosine, L-Leucine, Citrate, L-Valine, L-Isoleucine, N-Acetylornithine
Bifidobacterium bifidum BGN19	bbf00770	Pantothenate and CoA biosynthesis	5	28	0.00500179	0.29878	cpd:C00049, cpd:C00097, cpd:C00106, cpd:C00183, cpd:C00864	L-Aspartate, L-Cysteine, Uracil, L-Valine, Pantothenate
Bifidobacterium adolescentis ATCC 15716	bad01130	Biosynthesis of antibiotics	29	982	0.00504761	0.0571824	cpd:C00007, cpd:C00014, cpd:C00025, cpd:C00033, cpd:C00037, cpd:C00042, cpd:C00047, cpd:C00049, cpd:C00065, cpd:C00077, cpd:C00078, cpd:C00079, cpd:C00082, cpd:C00084, cpd:C00097, cpd:C00148, cpd:C00158, cpd:C00183, cpd:C00186, cpd:C00188, cpd:C00257, cpd:C00263, cpd:C00407, cpd:C00437, cpd:C00469, cpd:C00631, cpd:C00988, cpd:C02679, cpd:C04006	Oxygen, Ammonia, L-Glutamate, Acetate, Glycine, Succinate, L-Lysine, L-Aspartate, L-Serine, L-Ornithine, L-Tryptophan, L-Phenylalanine, L-Tyrosine, Acetaldehyde, L-Cysteine, L-Proline, Citrate, L-Valine, (S)-Lactate, L-Threonine, D-Gluconic acid, L-Homoserine, L-Isoleucine, N-Acetylornithine, Ethanol, 2-Phospho-D-glycerate, 2-Phosphoglycolate, Dodecanoic acid, 1D-myo-Inositol 3-phosphate
Bifidobacterium angulatum DSM 20115	bang00770	Pantothenate and CoA biosynthesis	5	28	0.00509178	0.29878	cpd:C00049, cpd:C00097, cpd:C00106, cpd:C00183, cpd:C00864	L-Aspartate, L-Cysteine, Uracil, L-Valine, Pantothenate
Lactobacillus casei subsp. casei BL31	lcb00220	Arginine biosynthesis	5	23	0.00512136	0.352518	cpd:C00011, cpd:C00014, cpd:C00025, cpd:C00049, cpd:C00062	CO2, Ammonia, L-Glutamate, L-Aspartate, L-Arginine
Lactobacillus acidophilus NCFM	lac00620	Pyruvate metabolism	6	31	0.00514802	0.320652	cpd:C00033, cpd:C00042, cpd:C00058, cpd:C00084, cpd:C00186, cpd:C00256	Acetate, Succinate, Formate, Acetaldehyde, (S)-Lactate, (R)-Lactate
Bifidobacterium longum subsp. longum CCUG 52503	blb00770	Pantothenate and CoA biosynthesis	5	28	0.00515107	0.29878	cpd:C00049, cpd:C00097, cpd:C00183, cpd:C00864, cpd:C00882	L-Aspartate, L-Cysteine, L-Valine, Pantothenate, Dephospho-CoA
Bifidobacterium bifidum BGN20	bbf01110	Biosynthesis of secondary metabolites	36	1100	0.00525682	0.0632154	cpd:C00007, cpd:C00014, cpd:C00025, cpd:C00031, cpd:C00032, cpd:C00033, cpd:C00037, cpd:C00042, cpd:C00044, cpd:C00047, cpd:C00049, cpd:C00065, cpd:C00073, cpd:C00078, cpd:C00079, cpd:C00082, cpd:C00084, cpd:C00097, cpd:C00123, cpd:C00135, cpd:C00148, cpd:C00152, cpd:C00158, cpd:C00183, cpd:C00186, cpd:C00188, cpd:C00255, cpd:C00263, cpd:C00385, cpd:C00407, cpd:C00437, cpd:C00469, cpd:C00631, cpd…	Oxygen, Ammonia, L-Glutamate, D-Glucose, Heme, Acetate, Glycine, Succinate, GTP, L-Lysine, L-Aspartate, L-Serine, L-Methionine, L-Tryptophan, L-Phenylalanine, L-Tyrosine, Acetaldehyde, L-Cysteine, L-Leucine, L-Histidine, L-Proline, L-Asparagine, Citrate, L-Valine, (S)-Lactate, L-Threonine, Riboflavin, L-Homoserine, Xanthine, L-Isoleucine, N-Acetylornithine, Ethanol, 2-Phospho-D-glycerate, Pantoth…
Akkermansia muciniphila ATCC BAA 850	amu00010	Glycolysis / Gluconeogenesis	5	31	0.00525756	0.273743	cpd:C00031, cpd:C00033, cpd:C00084, cpd:C00469, cpd:C00631	D-Glucose, Acetate, Acetaldehyde, Ethanol, 2-Phospho-D-glycerate
Akkermansia muciniphila ATCC BAA 851	amu00620	Pyruvate metabolism	5	31	0.00525756	0.273743	cpd:C00033, cpd:C00042, cpd:C00058, cpd:C00084, cpd:C00256	Acetate, Succinate, Formate, Acetaldehyde, (R)-Lactate
Bifidobacterium catenulatum DSM 17006	bcat00261	Monobactam biosynthesis	6	39	0.00529357	0.263393	cpd:C00049, cpd:C00059, cpd:C00062, cpd:C00065, cpd:C00082, cpd:C00188	L-Aspartate, Sulfate, L-Arginine, L-Serine, L-Tyrosine, L-Threonine
Bifidobacterium pseudocatenulatum DSM 20452	bpsc00770	Pantothenate and CoA biosynthesis	5	28	0.00531945	0.29878	cpd:C00049, cpd:C00097, cpd:C00106, cpd:C00183, cpd:C00864	L-Aspartate, L-Cysteine, Uracil, L-Valine, Pantothenate
Bifidobacterium breve UCC2003 NCIMB8822	bbru00620	Pyruvate metabolism	5	31	0.00541398	0.273743	cpd:C00033, cpd:C00042, cpd:C00058, cpd:C00084, cpd:C00186	Acetate, Succinate, Formate, Acetaldehyde, (S)-Lactate
Bifidobacterium breve UCC2003 NCIMB8823	bbru00010	Glycolysis / Gluconeogenesis	5	31	0.00541398	0.273743	cpd:C00033, cpd:C00084, cpd:C00186, cpd:C00469, cpd:C00631	Acetate, Acetaldehyde, (S)-Lactate, Ethanol, 2-Phospho-D-glycerate
Bifidobacterium pseudocatenulatum DSM 20453	bpsc01220	Degradation of aromatic compounds	4	260	0.00552297	0.0295679	cpd:C00033, cpd:C00042, cpd:C00058, cpd:C00084	Acetate, Succinate, Formate, Acetaldehyde
Faecalibacterium prausnitzii M21 16	fpa00920	Sulfur metabolism	6	32	0.00554226	0.312169	cpd:C00033, cpd:C00042, cpd:C00059, cpd:C00084, cpd:C00097, cpd:C00263	Acetate, Succinate, Sulfate, Acetaldehyde, L-Cysteine, L-Homoserine
Bifidobacterium animalis subsp. lactis BB-29	bbb00261	Monobactam biosynthesis	6	39	0.00567487	0.263393	cpd:C00049, cpd:C00059, cpd:C00062, cpd:C00065, cpd:C00082, cpd:C00188	L-Aspartate, Sulfate, L-Arginine, L-Serine, L-Tyrosine, L-Threonine
Bifidobacterium catenulatum DSM 17007	bcat00770	Pantothenate and CoA biosynthesis	5	28	0.00574305	0.29878	cpd:C00049, cpd:C00097, cpd:C00106, cpd:C00183, cpd:C00864	L-Aspartate, L-Cysteine, Uracil, L-Valine, Pantothenate
Bifidobacterium animalis subsp. lactis BB-30	bbb00670	One carbon pool by folate	3	9	0.00576651	0.474576	cpd:C00440, cpd:C00504, cpd:C03479	5-Methyltetrahydrofolate, Folate, Folinic acid
Lactobacillus reuteri SD2112 ATCC 55744	lru00480	Glutathione metabolism	6	38	0.00586605	0.269406	cpd:C00025, cpd:C00037, cpd:C00097, cpd:C00134, cpd:C00315, cpd:C01419	L-Glutamate, Glycine, L-Cysteine, Putrescine, Spermidine, Cys-Gly
Bifidobacterium angulatum DSM 20116	bang01220	Degradation of aromatic compounds	4	260	0.00591184	0.0295679	cpd:C00033, cpd:C00042, cpd:C00058, cpd:C00084	Acetate, Succinate, Formate, Acetaldehyde
Bifidobacterium longum subsp. longum CCUG 52504	blb01220	Degradation of aromatic compounds	4	260	0.00598946	0.0295679	cpd:C00033, cpd:C00042, cpd:C00058, cpd:C00084	Acetate, Succinate, Formate, Acetaldehyde
Lactobacillus acidophilus NCFM	lac00920	Sulfur metabolism	6	32	0.00599312	0.312169	cpd:C00033, cpd:C00042, cpd:C00059, cpd:C00084, cpd:C00097, cpd:C00263	Acetate, Succinate, Sulfate, Acetaldehyde, L-Cysteine, L-Homoserine
Bifidobacterium animalis subsp. lactis BB-31	bbb00770	Pantothenate and CoA biosynthesis	5	28	0.0061058	0.29878	cpd:C00049, cpd:C00097, cpd:C00106, cpd:C00183, cpd:C00864	L-Aspartate, L-Cysteine, Uracil, L-Valine, Pantothenate
Bifidobacterium adolescentis ATCC 15717	bad00620	Pyruvate metabolism	5	31	0.00618813	0.273743	cpd:C00033, cpd:C00042, cpd:C00058, cpd:C00084, cpd:C00186	Acetate, Succinate, Formate, Acetaldehyde, (S)-Lactate
Bifidobacterium adolescentis ATCC 15718	bad00010	Glycolysis / Gluconeogenesis	5	31	0.00618813	0.273743	cpd:C00033, cpd:C00084, cpd:C00186, cpd:C00469, cpd:C00631	Acetate, Acetaldehyde, (S)-Lactate, Ethanol, 2-Phospho-D-glycerate
Bifidobacterium bifidum BGN21	bbf01220	Degradation of aromatic compounds	4	260	0.00619602	0.0295679	cpd:C00033, cpd:C00042, cpd:C00058, cpd:C00084	Acetate, Succinate, Formate, Acetaldehyde
Lactobacillus casei subsp. casei BL32	lcb01100	Metabolic pathways	77	1684	0.00633876	0.0873467	cpd:C00001, cpd:C00009, cpd:C00011, cpd:C00014, cpd:C00025, cpd:C00033, cpd:C00042, cpd:C00047, cpd:C00049, cpd:C00058, cpd:C00059, cpd:C00062, cpd:C00067, cpd:C00084, cpd:C00089, cpd:C00091, cpd:C00093, cpd:C00114, cpd:C00120, cpd:C00134, cpd:C00136, cpd:C00137, cpd:C00158, cpd:C00168, cpd:C00170, cpd:C00208, cpd:C00212, cpd:C00214, cpd:C00232, cpd:C00239, cpd:C00243, cpd:C00246, cpd:C00249, cpd…	H2O, Orthophosphate, CO2, Ammonia, L-Glutamate, Acetate, Succinate, L-Lysine, L-Aspartate, Formate, Sulfate, L-Arginine, Formaldehyde, Acetaldehyde, Sucrose, Succinyl-CoA, sn-Glycerol 3-phosphate, Choline, Biotin, Putrescine, Butanoyl-CoA, myo-Inositol, Citrate, Hydroxypyruvate, 5'-Methylthioadenosine, Maltose, Adenosine, Thymidine, Succinate semialdehyde, dCMP, Lactose, Butanoic acid, Hexadecano…
Faecalibacterium prausnitzii M21 17	fpa01100	Metabolic pathways	82	1684	0.00636787	0.0927625	cpd:C00009, cpd:C00011, cpd:C00014, cpd:C00020, cpd:C00025, cpd:C00033, cpd:C00037, cpd:C00041, cpd:C00042, cpd:C00047, cpd:C00049, cpd:C00051, cpd:C00058, cpd:C00059, cpd:C00064, cpd:C00084, cpd:C00089, cpd:C00091, cpd:C00097, cpd:C00106, cpd:C00120, cpd:C00122, cpd:C00134, cpd:C00135, cpd:C00140, cpd:C00152, cpd:C00158, cpd:C00164, cpd:C00168, cpd:C00186, cpd:C00194, cpd:C00222, cpd:C00235, cpd…	Orthophosphate, CO2, Ammonia, AMP, L-Glutamate, Acetate, Glycine, L-Alanine, Succinate, L-Lysine, L-Aspartate, Glutathione, Formate, Sulfate, L-Glutamine, Acetaldehyde, Sucrose, Succinyl-CoA, L-Cysteine, Uracil, Biotin, Fumarate, Putrescine, L-Histidine, N-Acetyl-D-glucosamine, L-Asparagine, Citrate, Acetoacetate, Hydroxypyruvate, (S)-Lactate, Cobamide coenzyme, 3-Oxopropanoate, Dimethylallyl dip…
Lactobacillus rhamnosus GG ATCC 53112	lrh00670	One carbon pool by folate	3	9	0.00638271	0.474576	cpd:C00440, cpd:C00504, cpd:C03479	5-Methyltetrahydrofolate, Folate, Folinic acid
Bifidobacterium longum subsp. infantis ATCC 15713	bln00620	Pyruvate metabolism	5	31	0.00643205	0.273743	cpd:C00033, cpd:C00042, cpd:C00058, cpd:C00084, cpd:C00186	Acetate, Succinate, Formate, Acetaldehyde, (S)-Lactate
Bifidobacterium longum subsp. infantis ATCC 15714	bln00010	Glycolysis / Gluconeogenesis	5	31	0.00643205	0.273743	cpd:C00033, cpd:C00084, cpd:C00186, cpd:C00469, cpd:C00631	Acetate, Acetaldehyde, (S)-Lactate, Ethanol, 2-Phospho-D-glycerate
Bifidobacterium pseudocatenulatum DSM 20454	bpsc01130	Biosynthesis of antibiotics	32	982	0.00659468	0.0629315	cpd:C00007, cpd:C00014, cpd:C00025, cpd:C00033, cpd:C00037, cpd:C00042, cpd:C00047, cpd:C00049, cpd:C00065, cpd:C00078, cpd:C00079, cpd:C00082, cpd:C00084, cpd:C00097, cpd:C00148, cpd:C00158, cpd:C00183, cpd:C00186, cpd:C00188, cpd:C00257, cpd:C00258, cpd:C00263, cpd:C00332, cpd:C00357, cpd:C00407, cpd:C00437, cpd:C00469, cpd:C00631, cpd:C00988, cpd:C04006, cpd:C04076, cpd:C04405	Oxygen, Ammonia, L-Glutamate, Acetate, Glycine, Succinate, L-Lysine, L-Aspartate, L-Serine, L-Tryptophan, L-Phenylalanine, L-Tyrosine, Acetaldehyde, L-Cysteine, L-Proline, Citrate, L-Valine, (S)-Lactate, L-Threonine, D-Gluconic acid, D-Glycerate, L-Homoserine, Acetoacetyl-CoA, N-Acetyl-D-glucosamine 6-phosphate, L-Isoleucine, N-Acetylornithine, Ethanol, 2-Phospho-D-glycerate, 2-Phosphoglycolate, …
Bifidobacterium longum subsp. longum CCUG 52505	blb00280	Valine, leucine and isoleucine degradation	6	42	0.00661922	0.246862	cpd:C00123, cpd:C00183, cpd:C00332, cpd:C00407, cpd:C04405, cpd:C06001	L-Leucine, L-Valine, Acetoacetyl-CoA, L-Isoleucine, (2S,3S)-3-Hydroxy-2-methylbutanoyl-CoA, (S)-3-Hydroxyisobutyrate
Bifidobacterium angulatum DSM 20117	bang01120	Microbial metabolism in diverse environments	32	987	0.00667748	0.0626227	cpd:C00001, cpd:C00011, cpd:C00014, cpd:C00025, cpd:C00033, cpd:C00037, cpd:C00041, cpd:C00042, cpd:C00047, cpd:C00049, cpd:C00058, cpd:C00059, cpd:C00064, cpd:C00067, cpd:C00084, cpd:C00097, cpd:C00158, cpd:C00186, cpd:C00188, cpd:C00250, cpd:C00258, cpd:C00263, cpd:C00314, cpd:C00385, cpd:C00424, cpd:C00440, cpd:C00469, cpd:C00534, cpd:C00631, cpd:C01094, cpd:C03360, cpd:C11821	H2O, CO2, Ammonia, L-Glutamate, Acetate, Glycine, L-Alanine, Succinate, L-Lysine, L-Aspartate, Formate, Sulfate, L-Glutamine, Formaldehyde, Acetaldehyde, L-Cysteine, Citrate, (S)-Lactate, L-Threonine, Pyridoxal, D-Glycerate, L-Homoserine, Pyridoxine, Xanthine, (S)-Lactaldehyde, 5-Methyltetrahydrofolate, Ethanol, Pyridoxamine, 2-Phospho-D-glycerate, D-Fructose 1-phosphate, 4-Nitrophenyl phosphate,…
Bifidobacterium catenulatum DSM 17008	bcat01120	Microbial metabolism in diverse environments	33	987	0.0067318	0.0645225	cpd:C00001, cpd:C00011, cpd:C00014, cpd:C00025, cpd:C00033, cpd:C00037, cpd:C00041, cpd:C00042, cpd:C00047, cpd:C00049, cpd:C00058, cpd:C00059, cpd:C00064, cpd:C00065, cpd:C00084, cpd:C00097, cpd:C00158, cpd:C00186, cpd:C00188, cpd:C00250, cpd:C00257, cpd:C00258, cpd:C00263, cpd:C00314, cpd:C00385, cpd:C00440, cpd:C00469, cpd:C00534, cpd:C00631, cpd:C01019, cpd:C01094, cpd:C03360, cpd:C11821	H2O, CO2, Ammonia, L-Glutamate, Acetate, Glycine, L-Alanine, Succinate, L-Lysine, L-Aspartate, Formate, Sulfate, L-Glutamine, L-Serine, Acetaldehyde, L-Cysteine, Citrate, (S)-Lactate, L-Threonine, Pyridoxal, D-Gluconic acid, D-Glycerate, L-Homoserine, Pyridoxine, Xanthine, 5-Methyltetrahydrofolate, Ethanol, Pyridoxamine, 2-Phospho-D-glycerate, 6-Deoxy-L-galactose, D-Fructose 1-phosphate, 4-Nitrop…
Bifidobacterium bifidum BGN22	bbf01210	2-Oxocarboxylic acid metabolism	12	134	0.00676113	0.163237	cpd:C00025, cpd:C00047, cpd:C00049, cpd:C00073, cpd:C00078, cpd:C00079, cpd:C00082, cpd:C00123, cpd:C00158, cpd:C00183, cpd:C00407, cpd:C00437	L-Glutamate, L-Lysine, L-Aspartate, L-Methionine, L-Tryptophan, L-Phenylalanine, L-Tyrosine, L-Leucine, Citrate, L-Valine, L-Isoleucine, N-Acetylornithine
Bifidobacterium pseudocatenulatum DSM 20455	bpsc00280	Valine, leucine and isoleucine degradation	6	42	0.00685843	0.246862	cpd:C00123, cpd:C00183, cpd:C00332, cpd:C00407, cpd:C04405, cpd:C06001	L-Leucine, L-Valine, Acetoacetyl-CoA, L-Isoleucine, (2S,3S)-3-Hydroxy-2-methylbutanoyl-CoA, (S)-3-Hydroxyisobutyrate
Faecalibacterium prausnitzii M21 18	fpa00230	Purine metabolism	11	92	0.00699358	0.212062	cpd:C00011, cpd:C00014, cpd:C00020, cpd:C00037, cpd:C00059, cpd:C00064, cpd:C00242, cpd:C00262, cpd:C00301, cpd:C00360, cpd:C05512	CO2, Ammonia, AMP, Glycine, Sulfate, L-Glutamine, Guanine, Hypoxanthine, ADP-ribose, dAMP, Deoxyinosine
Bifidobacterium catenulatum DSM 17009	bcat01110	Biosynthesis of secondary metabolites	38	1100	0.00701505	0.0666198	cpd:C00007, cpd:C00014, cpd:C00025, cpd:C00031, cpd:C00033, cpd:C00037, cpd:C00042, cpd:C00047, cpd:C00049, cpd:C00062, cpd:C00065, cpd:C00073, cpd:C00078, cpd:C00079, cpd:C00082, cpd:C00084, cpd:C00097, cpd:C00123, cpd:C00135, cpd:C00148, cpd:C00152, cpd:C00158, cpd:C00183, cpd:C00186, cpd:C00188, cpd:C00257, cpd:C00258, cpd:C00263, cpd:C00385, cpd:C00407, cpd:C00437, cpd:C00469, cpd:C00631, cpd…	Oxygen, Ammonia, L-Glutamate, D-Glucose, Acetate, Glycine, Succinate, L-Lysine, L-Aspartate, L-Arginine, L-Serine, L-Methionine, L-Tryptophan, L-Phenylalanine, L-Tyrosine, Acetaldehyde, L-Cysteine, L-Leucine, L-Histidine, L-Proline, L-Asparagine, Citrate, L-Valine, (S)-Lactate, L-Threonine, D-Gluconic acid, D-Glycerate, L-Homoserine, Xanthine, L-Isoleucine, N-Acetylornithine, Ethanol, 2-Phospho-D…
Lactobacillus fermentum IFO 3974	lfe00620	Pyruvate metabolism	5	31	0.00714835	0.273743	cpd:C00033, cpd:C00042, cpd:C00084, cpd:C00186, cpd:C00256	Acetate, Succinate, Acetaldehyde, (S)-Lactate, (R)-Lactate
Bifidobacterium longum subsp. longum CCUG 52506	blb01210	2-Oxocarboxylic acid metabolism	12	134	0.00714944	0.163237	cpd:C00025, cpd:C00047, cpd:C00049, cpd:C00073, cpd:C00078, cpd:C00079, cpd:C00082, cpd:C00123, cpd:C00158, cpd:C00183, cpd:C00407, cpd:C00437	L-Glutamate, L-Lysine, L-Aspartate, L-Methionine, L-Tryptophan, L-Phenylalanine, L-Tyrosine, L-Leucine, Citrate, L-Valine, L-Isoleucine, N-Acetylornithine
Bifidobacterium breve UCC2003 NCIMB8824	bbru00270	Cysteine and methionine metabolism	7	62	0.00738856	0.200581	cpd:C00041, cpd:C00049, cpd:C00051, cpd:C00065, cpd:C00073, cpd:C00097, cpd:C00263	L-Alanine, L-Aspartate, Glutathione, L-Serine, L-Methionine, L-Cysteine, L-Homoserine
Bifidobacterium pseudocatenulatum DSM 20456	bpsc01210	2-Oxocarboxylic acid metabolism	12	134	0.0075371	0.163237	cpd:C00025, cpd:C00047, cpd:C00049, cpd:C00073, cpd:C00078, cpd:C00079, cpd:C00082, cpd:C00123, cpd:C00158, cpd:C00183, cpd:C00407, cpd:C00437	L-Glutamate, L-Lysine, L-Aspartate, L-Methionine, L-Tryptophan, L-Phenylalanine, L-Tyrosine, L-Leucine, Citrate, L-Valine, L-Isoleucine, N-Acetylornithine
Lactobacillus fermentum IFO 3975	lfe01220	Degradation of aromatic compounds	4	260	0.00759307	0.0295679	cpd:C00033, cpd:C00042, cpd:C00084, cpd:C00091	Acetate, Succinate, Acetaldehyde, Succinyl-CoA
Bifidobacterium adolescentis ATCC 15719	bad00052	Galactose metabolism	6	46	0.00767366	0.227799	cpd:C00089, cpd:C00159, cpd:C00243, cpd:C00794, cpd:C01132, cpd:C01697	Sucrose, D-Mannose, Lactose, D-Sorbitol, N-Acetyl-D-galactosamine, Galactitol
Bifidobacterium angulatum DSM 20118	bang00010	Glycolysis / Gluconeogenesis	5	31	0.00775097	0.273743	cpd:C00033, cpd:C00084, cpd:C00186, cpd:C00469, cpd:C00631	Acetate, Acetaldehyde, (S)-Lactate, Ethanol, 2-Phospho-D-glycerate
Lactobacillus paracasei subsp. paracasei ATCC 25311	lpap00670	One carbon pool by folate	3	9	0.00779388	0.474576	cpd:C00440, cpd:C00504, cpd:C03479	5-Methyltetrahydrofolate, Folate, Folinic acid
Lactobacillus plantarum WCFS12	lpl00750	Vitamin B6 metabolism	5	28	0.0078507	0.29878	cpd:C00232, cpd:C00250, cpd:C00266, cpd:C00314, cpd:C00534	Succinate semialdehyde, Pyridoxal, Glycolaldehyde, Pyridoxine, Pyridoxamine
Bifidobacterium pseudocatenulatum DSM 20457	bpsc00010	Glycolysis / Gluconeogenesis	5	31	0.00808412	0.273743	cpd:C00033, cpd:C00084, cpd:C00186, cpd:C00469, cpd:C00631	Acetate, Acetaldehyde, (S)-Lactate, Ethanol, 2-Phospho-D-glycerate
Akkermansia muciniphila ATCC BAA 852	amu00430	Taurine and hypotaurine metabolism	4	22	0.0081051	0.302326	cpd:C00025, cpd:C00033, cpd:C00041, cpd:C00097	L-Glutamate, Acetate, L-Alanine, L-Cysteine
Bifidobacterium breve UCC2003 NCIMB8825	bbru00430	Taurine and hypotaurine metabolism	4	22	0.00831518	0.302326	cpd:C00025, cpd:C00033, cpd:C00041, cpd:C00097	L-Glutamate, Acetate, L-Alanine, L-Cysteine
Lactobacillus acidophilus NCFM	lac00460	Cyanoamino acid metabolism	7	45	0.00836558	0.266409	cpd:C00014, cpd:C00037, cpd:C00049, cpd:C00079, cpd:C00097, cpd:C00152, cpd:C00407	Ammonia, Glycine, L-Aspartate, L-Phenylalanine, L-Cysteine, L-Asparagine, L-Isoleucine
Lactobacillus rhamnosus GG ATCC 53113	lrh01220	Degradation of aromatic compounds	5	260	0.00849389	0.0370091	cpd:C00033, cpd:C00042, cpd:C00058, cpd:C00084, cpd:C00091	Acetate, Succinate, Formate, Acetaldehyde, Succinyl-CoA
Lactobacillus paracasei subsp. paracasei ATCC 25312	lpap00260	Glycine, serine and threonine metabolism	7	50	0.00850939	0.242958	cpd:C00011, cpd:C00014, cpd:C00049, cpd:C00114, cpd:C00168, cpd:C00631, cpd:C00719	CO2, Ammonia, L-Aspartate, Choline, Hydroxypyruvate, 2-Phospho-D-glycerate, Betaine
Bifidobacterium catenulatum DSM 17010	bcat01210	2-Oxocarboxylic acid metabolism	12	134	0.00859389	0.163237	cpd:C00025, cpd:C00047, cpd:C00049, cpd:C00073, cpd:C00078, cpd:C00079, cpd:C00082, cpd:C00123, cpd:C00158, cpd:C00183, cpd:C00407, cpd:C00437	L-Glutamate, L-Lysine, L-Aspartate, L-Methionine, L-Tryptophan, L-Phenylalanine, L-Tyrosine, L-Leucine, Citrate, L-Valine, L-Isoleucine, N-Acetylornithine
Akkermansia muciniphila ATCC BAA 853	amu00030	Pentose phosphate pathway	5	35	0.00861229	0.246231	cpd:C00031, cpd:C00199, cpd:C00620, cpd:C00631, cpd:C01801	D-Glucose, D-Ribulose 5-phosphate, alpha-D-Ribose 1-phosphate, 2-Phospho-D-glycerate, Deoxyribose
Bifidobacterium adolescentis ATCC 15720	bad00270	Cysteine and methionine metabolism	7	62	0.00869391	0.200581	cpd:C00041, cpd:C00049, cpd:C00051, cpd:C00065, cpd:C00073, cpd:C00097, cpd:C00263	L-Alanine, L-Aspartate, Glutathione, L-Serine, L-Methionine, L-Cysteine, L-Homoserine
Bifidobacterium breve UCC2003 NCIMB8826	bbru01120	Microbial metabolism in diverse environments	29	987	0.00870322	0.056901	cpd:C00001, cpd:C00011, cpd:C00014, cpd:C00025, cpd:C00033, cpd:C00037, cpd:C00041, cpd:C00042, cpd:C00047, cpd:C00048, cpd:C00049, cpd:C00058, cpd:C00064, cpd:C00065, cpd:C00084, cpd:C00097, cpd:C00158, cpd:C00164, cpd:C00186, cpd:C00188, cpd:C00250, cpd:C00263, cpd:C00314, cpd:C00385, cpd:C00440, cpd:C00469, cpd:C00534, cpd:C00631, cpd:C01019	H2O, CO2, Ammonia, L-Glutamate, Acetate, Glycine, L-Alanine, Succinate, L-Lysine, Glyoxylate, L-Aspartate, Formate, L-Glutamine, L-Serine, Acetaldehyde, L-Cysteine, Citrate, Acetoacetate, (S)-Lactate, L-Threonine, Pyridoxal, L-Homoserine, Pyridoxine, Xanthine, 5-Methyltetrahydrofolate, Ethanol, Pyridoxamine, 2-Phospho-D-glycerate, 6-Deoxy-L-galactose
Bifidobacterium catenulatum DSM 17011	bcat00620	Pyruvate metabolism	5	31	0.0087047	0.273743	cpd:C00033, cpd:C00042, cpd:C00058, cpd:C00084, cpd:C00186	Acetate, Succinate, Formate, Acetaldehyde, (S)-Lactate
Lactobacillus reuteri SD2112 ATCC 55745	lru00910	Nitrogen metabolism	4	19	0.00876712	0.342105	cpd:C00011, cpd:C00014, cpd:C00025, cpd:C00064	CO2, Ammonia, L-Glutamate, L-Glutamine
Lactobacillus acidophilus NCFM	lac00190	Oxidative phosphorylation	4	16	0.00881973	0.393939	cpd:C00001, cpd:C00007, cpd:C00009, cpd:C00042	H2O, Oxygen, Orthophosphate, Succinate
Lactobacillus plantarum WCFS13	lpl00240	Pyrimidine metabolism	8	66	0.00882001	0.214092	cpd:C00106, cpd:C00214, cpd:C00239, cpd:C00299, cpd:C00337, cpd:C00380, cpd:C00475, cpd:C00526	Uracil, Thymidine, dCMP, Uridine, (S)-Dihydroorotate, Cytosine, Cytidine, Deoxyuridine
Lactobacillus rhamnosus GG ATCC 53114	lrh00910	Nitrogen metabolism	4	19	0.00888459	0.342105	cpd:C00011, cpd:C00014, cpd:C00025, cpd:C00058	CO2, Ammonia, L-Glutamate, Formate
Bifidobacterium longum subsp. infantis ATCC 15715	bln01220	Degradation of aromatic compounds	4	260	0.00889695	0.0295679	cpd:C00033, cpd:C00042, cpd:C00058, cpd:C00084	Acetate, Succinate, Formate, Acetaldehyde
Lactobacillus casei subsp. casei BL33	lcb00670	One carbon pool by folate	3	9	0.00893489	0.474576	cpd:C00440, cpd:C00504, cpd:C03479	5-Methyltetrahydrofolate, Folate, Folinic acid
Bifidobacterium animalis subsp. lactis BB-32	bbb00010	Glycolysis / Gluconeogenesis	5	31	0.00923583	0.273743	cpd:C00033, cpd:C00084, cpd:C00186, cpd:C00469, cpd:C00631	Acetate, Acetaldehyde, (S)-Lactate, Ethanol, 2-Phospho-D-glycerate
Bifidobacterium animalis subsp. lactis BB-33	bbb00620	Pyruvate metabolism	5	31	0.00923583	0.273743	cpd:C00033, cpd:C00042, cpd:C00058, cpd:C00084, cpd:C00186	Acetate, Succinate, Formate, Acetaldehyde, (S)-Lactate
Bifidobacterium adolescentis ATCC 15721	bad00430	Taurine and hypotaurine metabolism	4	22	0.00928675	0.302326	cpd:C00025, cpd:C00033, cpd:C00041, cpd:C00097	L-Glutamate, Acetate, L-Alanine, L-Cysteine
Akkermansia muciniphila ATCC BAA 854	amu00061	Fatty acid biosynthesis	6	50	0.00932488	0.21147	cpd:C00249, cpd:C00712, cpd:C01530, cpd:C02679, cpd:C06424, cpd:C08362	Hexadecanoic acid, (9Z)-Octadecenoic acid, Octadecanoic acid, Dodecanoic acid, Tetradecanoic acid, (9Z)-Hexadecenoic acid
Bifidobacterium adolescentis ATCC 15722	bad01220	Degradation of aromatic compounds	4	260	0.00939048	0.0295679	cpd:C00033, cpd:C00042, cpd:C00058, cpd:C00084	Acetate, Succinate, Formate, Acetaldehyde
Akkermansia muciniphila ATCC BAA 855	amu00290	Valine, leucine and isoleucine biosynthesis	4	23	0.00943895	0.291045	cpd:C00109, cpd:C00123, cpd:C00188, cpd:C00407	2-Oxobutanoate, L-Leucine, L-Threonine, L-Isoleucine
Bifidobacterium pseudocatenulatum DSM 20458	bpsc01120	Microbial metabolism in diverse environments	33	987	0.0094427	0.0645225	cpd:C00001, cpd:C00011, cpd:C00014, cpd:C00025, cpd:C00033, cpd:C00037, cpd:C00041, cpd:C00042, cpd:C00047, cpd:C00049, cpd:C00058, cpd:C00064, cpd:C00065, cpd:C00084, cpd:C00097, cpd:C00158, cpd:C00186, cpd:C00188, cpd:C00250, cpd:C00257, cpd:C00258, cpd:C00263, cpd:C00314, cpd:C00332, cpd:C00385, cpd:C00424, cpd:C00440, cpd:C00469, cpd:C00534, cpd:C00631, cpd:C01094, cpd:C03360, cpd:C11821	H2O, CO2, Ammonia, L-Glutamate, Acetate, Glycine, L-Alanine, Succinate, L-Lysine, L-Aspartate, Formate, L-Glutamine, L-Serine, Acetaldehyde, L-Cysteine, Citrate, (S)-Lactate, L-Threonine, Pyridoxal, D-Gluconic acid, D-Glycerate, L-Homoserine, Pyridoxine, Acetoacetyl-CoA, Xanthine, (S)-Lactaldehyde, 5-Methyltetrahydrofolate, Ethanol, Pyridoxamine, 2-Phospho-D-glycerate, D-Fructose 1-phosphate, 4-N…
Bifidobacterium adolescentis ATCC 15723	bad01110	Biosynthesis of secondary metabolites	35	1100	0.00945072	0.0615086	cpd:C00007, cpd:C00014, cpd:C00025, cpd:C00033, cpd:C00037, cpd:C00042, cpd:C00047, cpd:C00049, cpd:C00065, cpd:C00073, cpd:C00077, cpd:C00078, cpd:C00079, cpd:C00082, cpd:C00084, cpd:C00097, cpd:C00123, cpd:C00135, cpd:C00148, cpd:C00152, cpd:C00158, cpd:C00183, cpd:C00186, cpd:C00188, cpd:C00255, cpd:C00257, cpd:C00263, cpd:C00385, cpd:C00407, cpd:C00437, cpd:C00469, cpd:C00631, cpd:C00864, cpd…	Oxygen, Ammonia, L-Glutamate, Acetate, Glycine, Succinate, L-Lysine, L-Aspartate, L-Serine, L-Methionine, L-Ornithine, L-Tryptophan, L-Phenylalanine, L-Tyrosine, Acetaldehyde, L-Cysteine, L-Leucine, L-Histidine, L-Proline, L-Asparagine, Citrate, L-Valine, (S)-Lactate, L-Threonine, Riboflavin, D-Gluconic acid, L-Homoserine, Xanthine, L-Isoleucine, N-Acetylornithine, Ethanol, 2-Phospho-D-glycerate,…
Lactobacillus rhamnosus GG ATCC 53115	lrh00650	Butanoate metabolism	6	42	0.0094511	0.246862	cpd:C00025, cpd:C00042, cpd:C00091, cpd:C00136, cpd:C00164, cpd:C00232	L-Glutamate, Succinate, Succinyl-CoA, Butanoyl-CoA, Acetoacetate, Succinate semialdehyde
Lactobacillus paracasei subsp. paracasei ATCC 25313	lpap00750	Vitamin B6 metabolism	5	28	0.00945949	0.29878	cpd:C00232, cpd:C00250, cpd:C00266, cpd:C00314, cpd:C00534	Succinate semialdehyde, Pyridoxal, Glycolaldehyde, Pyridoxine, Pyridoxamine
Bifidobacterium animalis subsp. lactis BB-34	bbb01210	2-Oxocarboxylic acid metabolism	12	134	0.00950534	0.163237	cpd:C00025, cpd:C00047, cpd:C00049, cpd:C00073, cpd:C00078, cpd:C00079, cpd:C00082, cpd:C00123, cpd:C00158, cpd:C00183, cpd:C00407, cpd:C00437	L-Glutamate, L-Lysine, L-Aspartate, L-Methionine, L-Tryptophan, L-Phenylalanine, L-Tyrosine, L-Leucine, Citrate, L-Valine, L-Isoleucine, N-Acetylornithine
Bifidobacterium breve UCC2003 NCIMB8827	bbru01130	Biosynthesis of antibiotics	29	982	0.0095115	0.0571824	cpd:C00007, cpd:C00014, cpd:C00025, cpd:C00033, cpd:C00037, cpd:C00042, cpd:C00047, cpd:C00048, cpd:C00049, cpd:C00065, cpd:C00078, cpd:C00079, cpd:C00082, cpd:C00084, cpd:C00097, cpd:C00134, cpd:C00148, cpd:C00158, cpd:C00183, cpd:C00186, cpd:C00188, cpd:C00263, cpd:C00407, cpd:C00437, cpd:C00469, cpd:C00631, cpd:C00988, cpd:C02679, cpd:C04006	Oxygen, Ammonia, L-Glutamate, Acetate, Glycine, Succinate, L-Lysine, Glyoxylate, L-Aspartate, L-Serine, L-Tryptophan, L-Phenylalanine, L-Tyrosine, Acetaldehyde, L-Cysteine, Putrescine, L-Proline, Citrate, L-Valine, (S)-Lactate, L-Threonine, L-Homoserine, L-Isoleucine, N-Acetylornithine, Ethanol, 2-Phospho-D-glycerate, 2-Phosphoglycolate, Dodecanoic acid, 1D-myo-Inositol 3-phosphate
Bifidobacterium longum subsp. infantis ATCC 15716	bln00430	Taurine and hypotaurine metabolism	4	22	0.0095825	0.302326	cpd:C00025, cpd:C00033, cpd:C00041, cpd:C00097	L-Glutamate, Acetate, L-Alanine, L-Cysteine
Bifidobacterium bifidum BGN23	bbf00052	Galactose metabolism	6	46	0.00966298	0.227799	cpd:C00031, cpd:C00089, cpd:C00159, cpd:C00243, cpd:C00794, cpd:C01697	D-Glucose, Sucrose, D-Mannose, Lactose, D-Sorbitol, Galactitol
Lactobacillus plantarum WCFS14	lpl00910	Nitrogen metabolism	4	19	0.00966451	0.342105	cpd:C00011, cpd:C00014, cpd:C00025, cpd:C00058	CO2, Ammonia, L-Glutamate, Formate
Bifidobacterium breve UCC2003 NCIMB8828	bbru00290	Valine, leucine and isoleucine biosynthesis	4	23	0.00968172	0.291045	cpd:C00123, cpd:C00183, cpd:C00188, cpd:C00407	L-Leucine, L-Valine, L-Threonine, L-Isoleucine
Lactobacillus acidophilus NCFM	lac00670	One carbon pool by folate	3	9	0.0103674	0.474576	cpd:C00440, cpd:C00504, cpd:C03479	5-Methyltetrahydrofolate, Folate, Folinic acid
Lactobacillus reuteri SD2112 ATCC 55746	lru00020	Citrate cycle (TCA cycle)	4	20	0.0104608	0.327731	cpd:C00042, cpd:C00091, cpd:C00149, cpd:C00158	Succinate, Succinyl-CoA, (S)-Malate, Citrate
Lactobacillus rhamnosus GG ATCC 53116	lrh00010	Glycolysis / Gluconeogenesis	5	31	0.0106772	0.273743	cpd:C00033, cpd:C00084, cpd:C00186, cpd:C00469, cpd:C00631	Acetate, Acetaldehyde, (S)-Lactate, Ethanol, 2-Phospho-D-glycerate
Akkermansia muciniphila ATCC BAA 856	amu00680	Methane metabolism	8	84	0.0106888	0.172113	cpd:C00011, cpd:C00033, cpd:C00037, cpd:C00058, cpd:C00065, cpd:C00082, cpd:C00199, cpd:C00631	CO2, Acetate, Glycine, Formate, L-Serine, L-Tyrosine, D-Ribulose 5-phosphate, 2-Phospho-D-glycerate
Bifidobacterium adolescentis ATCC 15724	bad00290	Valine, leucine and isoleucine biosynthesis	4	23	0.0107981	0.291045	cpd:C00123, cpd:C00183, cpd:C00188, cpd:C00407	L-Leucine, L-Valine, L-Threonine, L-Isoleucine
Lactobacillus casei subsp. casei BL34	lcb00260	Glycine, serine and threonine metabolism	7	50	0.0108351	0.242958	cpd:C00011, cpd:C00014, cpd:C00049, cpd:C00114, cpd:C00168, cpd:C00631, cpd:C00719	CO2, Ammonia, L-Aspartate, Choline, Hydroxypyruvate, 2-Phospho-D-glycerate, Betaine
Akkermansia muciniphila ATCC BAA 857	amu01502	Vancomycin resistance	4	24	0.0108966	0.280576	cpd:C00037, cpd:C00041, cpd:C00065, cpd:C00256	Glycine, L-Alanine, L-Serine, (R)-Lactate
Bifidobacterium bifidum BGN24	bbf00430	Taurine and hypotaurine metabolism	4	22	0.0110274	0.302326	cpd:C00025, cpd:C00033, cpd:C00041, cpd:C00097	L-Glutamate, Acetate, L-Alanine, L-Cysteine
Bifidobacterium breve UCC2003 NCIMB8829	bbru00680	Methane metabolism	8	84	0.0110688	0.172113	cpd:C00011, cpd:C00033, cpd:C00037, cpd:C00048, cpd:C00058, cpd:C00065, cpd:C00082, cpd:C00631	CO2, Acetate, Glycine, Glyoxylate, Formate, L-Serine, L-Tyrosine, 2-Phospho-D-glycerate
Bifidobacterium longum subsp. infantis ATCC 15717	bln00290	Valine, leucine and isoleucine biosynthesis	4	23	0.0111368	0.291045	cpd:C00123, cpd:C00183, cpd:C00188, cpd:C00407	L-Leucine, L-Valine, L-Threonine, L-Isoleucine
Bifidobacterium angulatum DSM 20119	bang00430	Taurine and hypotaurine metabolism	4	22	0.0111893	0.302326	cpd:C00025, cpd:C00033, cpd:C00041, cpd:C00097	L-Glutamate, Acetate, L-Alanine, L-Cysteine
Lactobacillus paracasei subsp. paracasei ATCC 25314	lpap00910	Nitrogen metabolism	4	19	0.0113058	0.342105	cpd:C00011, cpd:C00014, cpd:C00025, cpd:C00058	CO2, Ammonia, L-Glutamate, Formate
Lactobacillus casei subsp. casei BL35	lcb00750	Vitamin B6 metabolism	5	28	0.0114713	0.29878	cpd:C00232, cpd:C00250, cpd:C00266, cpd:C00314, cpd:C00534	Succinate semialdehyde, Pyridoxal, Glycolaldehyde, Pyridoxine, Pyridoxamine
Bifidobacterium catenulatum DSM 17012	bcat01130	Biosynthesis of antibiotics	34	982	0.011475	0.0667454	cpd:C00007, cpd:C00014, cpd:C00025, cpd:C00031, cpd:C00033, cpd:C00037, cpd:C00042, cpd:C00047, cpd:C00049, cpd:C00059, cpd:C00062, cpd:C00065, cpd:C00078, cpd:C00079, cpd:C00082, cpd:C00084, cpd:C00097, cpd:C00148, cpd:C00158, cpd:C00183, cpd:C00186, cpd:C00188, cpd:C00257, cpd:C00258, cpd:C00263, cpd:C00357, cpd:C00407, cpd:C00437, cpd:C00469, cpd:C00631, cpd:C00842, cpd:C00988, cpd:C04006, cpd…	Oxygen, Ammonia, L-Glutamate, D-Glucose, Acetate, Glycine, Succinate, L-Lysine, L-Aspartate, Sulfate, L-Arginine, L-Serine, L-Tryptophan, L-Phenylalanine, L-Tyrosine, Acetaldehyde, L-Cysteine, L-Proline, Citrate, L-Valine, (S)-Lactate, L-Threonine, D-Gluconic acid, D-Glycerate, L-Homoserine, N-Acetyl-D-glucosamine 6-phosphate, L-Isoleucine, N-Acetylornithine, Ethanol, 2-Phospho-D-glycerate, dTDP-…
Lactobacillus acidophilus NCFM	lac01100	Metabolic pathways	86	1684	0.0115303	0.0970731	cpd:C00001, cpd:C00007, cpd:C00009, cpd:C00011, cpd:C00014, cpd:C00025, cpd:C00033, cpd:C00037, cpd:C00041, cpd:C00042, cpd:C00047, cpd:C00048, cpd:C00049, cpd:C00051, cpd:C00058, cpd:C00059, cpd:C00062, cpd:C00064, cpd:C00073, cpd:C00077, cpd:C00079, cpd:C00084, cpd:C00089, cpd:C00091, cpd:C00093, cpd:C00097, cpd:C00106, cpd:C00123, cpd:C00133, cpd:C00134, cpd:C00135, cpd:C00136, cpd:C00140, cpd…	H2O, Oxygen, Orthophosphate, CO2, Ammonia, L-Glutamate, Acetate, Glycine, L-Alanine, Succinate, L-Lysine, Glyoxylate, L-Aspartate, Glutathione, Formate, Sulfate, L-Arginine, L-Glutamine, L-Methionine, L-Ornithine, L-Phenylalanine, Acetaldehyde, Sucrose, Succinyl-CoA, sn-Glycerol 3-phosphate, L-Cysteine, Uracil, L-Leucine, D-Alanine, Putrescine, L-Histidine, Butanoyl-CoA, N-Acetyl-D-glucosamine, L…
Bifidobacterium pseudocatenulatum DSM 20459	bpsc00430	Taurine and hypotaurine metabolism	4	22	0.0115803	0.302326	cpd:C00025, cpd:C00033, cpd:C00041, cpd:C00097	L-Glutamate, Acetate, L-Alanine, L-Cysteine
Lactobacillus plantarum WCFS15	lpl00010	Glycolysis / Gluconeogenesis	5	31	0.0117563	0.273743	cpd:C00033, cpd:C00084, cpd:C00186, cpd:C00469, cpd:C00631	Acetate, Acetaldehyde, (S)-Lactate, Ethanol, 2-Phospho-D-glycerate
Bifidobacterium longum subsp. infantis ATCC 15718	bln01130	Biosynthesis of antibiotics	31	982	0.0118808	0.061019	cpd:C00007, cpd:C00014, cpd:C00025, cpd:C00033, cpd:C00037, cpd:C00042, cpd:C00047, cpd:C00049, cpd:C00059, cpd:C00062, cpd:C00065, cpd:C00078, cpd:C00079, cpd:C00082, cpd:C00084, cpd:C00097, cpd:C00148, cpd:C00158, cpd:C00183, cpd:C00186, cpd:C00188, cpd:C00257, cpd:C00263, cpd:C00407, cpd:C00437, cpd:C00469, cpd:C00631, cpd:C00842, cpd:C00988, cpd:C04006, cpd:C04076	Oxygen, Ammonia, L-Glutamate, Acetate, Glycine, Succinate, L-Lysine, L-Aspartate, Sulfate, L-Arginine, L-Serine, L-Tryptophan, L-Phenylalanine, L-Tyrosine, Acetaldehyde, L-Cysteine, L-Proline, Citrate, L-Valine, (S)-Lactate, L-Threonine, D-Gluconic acid, L-Homoserine, L-Isoleucine, N-Acetylornithine, Ethanol, 2-Phospho-D-glycerate, dTDP-glucose, 2-Phosphoglycolate, 1D-myo-Inositol 3-phosphate, L-…
Bifidobacterium adolescentis ATCC 15725	bad01120	Microbial metabolism in diverse environments	31	987	0.0119174	0.0607192	cpd:C00001, cpd:C00011, cpd:C00014, cpd:C00025, cpd:C00033, cpd:C00037, cpd:C00041, cpd:C00042, cpd:C00047, cpd:C00049, cpd:C00058, cpd:C00064, cpd:C00065, cpd:C00084, cpd:C00097, cpd:C00158, cpd:C00164, cpd:C00186, cpd:C00188, cpd:C00250, cpd:C00257, cpd:C00263, cpd:C00266, cpd:C00314, cpd:C00385, cpd:C00440, cpd:C00469, cpd:C00534, cpd:C00631, cpd:C01019, cpd:C03360	H2O, CO2, Ammonia, L-Glutamate, Acetate, Glycine, L-Alanine, Succinate, L-Lysine, L-Aspartate, Formate, L-Glutamine, L-Serine, Acetaldehyde, L-Cysteine, Citrate, Acetoacetate, (S)-Lactate, L-Threonine, Pyridoxal, D-Gluconic acid, L-Homoserine, Glycolaldehyde, Pyridoxine, Xanthine, 5-Methyltetrahydrofolate, Ethanol, Pyridoxamine, 2-Phospho-D-glycerate, 6-Deoxy-L-galactose, 4-Nitrophenyl phosphate
Bifidobacterium breve UCC2003 NCIMB8830	bbru01220	Degradation of aromatic compounds	4	260	0.0121172	0.0295679	cpd:C00033, cpd:C00042, cpd:C00058, cpd:C00084	Acetate, Succinate, Formate, Acetaldehyde
Bifidobacterium catenulatum DSM 17013	bcat00430	Taurine and hypotaurine metabolism	4	22	0.012312	0.302326	cpd:C00025, cpd:C00033, cpd:C00041, cpd:C00097	L-Glutamate, Acetate, L-Alanine, L-Cysteine
Bifidobacterium angulatum DSM 20120	bang00030	Pentose phosphate pathway	5	35	0.0124943	0.246231	cpd:C00121, cpd:C00258, cpd:C00620, cpd:C00631, cpd:C01801	D-Ribose, D-Glycerate, alpha-D-Ribose 1-phosphate, 2-Phospho-D-glycerate, Deoxyribose
Bifidobacterium bifidum BGN25	bbf00290	Valine, leucine and isoleucine biosynthesis	4	23	0.0127925	0.291045	cpd:C00123, cpd:C00183, cpd:C00188, cpd:C00407	L-Leucine, L-Valine, L-Threonine, L-Isoleucine
Faecalibacterium prausnitzii M21 19	fpa00260	Glycine, serine and threonine metabolism	7	50	0.0128861	0.242958	cpd:C00011, cpd:C00014, cpd:C00037, cpd:C00049, cpd:C00097, cpd:C00168, cpd:C00263	CO2, Ammonia, Glycine, L-Aspartate, L-Cysteine, Hydroxypyruvate, L-Homoserine
Lactobacillus paracasei subsp. paracasei ATCC 25315	lpap00650	Butanoate metabolism	6	42	0.0129302	0.246862	cpd:C00025, cpd:C00042, cpd:C00091, cpd:C00136, cpd:C00232, cpd:C00246	L-Glutamate, Succinate, Succinyl-CoA, Butanoyl-CoA, Succinate semialdehyde, Butanoic acid
Bifidobacterium longum subsp. longum CCUG 52507	blb00290	Valine, leucine and isoleucine biosynthesis	4	23	0.0130819	0.291045	cpd:C00123, cpd:C00183, cpd:C00188, cpd:C00407	L-Leucine, L-Valine, L-Threonine, L-Isoleucine
Akkermansia muciniphila ATCC BAA 858	amu00261	Monobactam biosynthesis	5	39	0.0130927	0.223744	cpd:C00049, cpd:C00059, cpd:C00065, cpd:C00082, cpd:C00188	L-Aspartate, Sulfate, L-Serine, L-Tyrosine, L-Threonine
Lactobacillus plantarum WCFS16	lpl00410	beta-Alanine metabolism	5	32	0.0132814	0.266304	cpd:C00049, cpd:C00106, cpd:C00315, cpd:C00555, cpd:C00864	L-Aspartate, Uracil, Spermidine, 4-Aminobutyraldehyde, Pantothenate
Lactobacillus casei subsp. casei BL36	lcb00910	Nitrogen metabolism	4	19	0.0133107	0.342105	cpd:C00011, cpd:C00014, cpd:C00025, cpd:C00058	CO2, Ammonia, L-Glutamate, Formate
Bifidobacterium pseudocatenulatum DSM 20460	bpsc00290	Valine, leucine and isoleucine biosynthesis	4	23	0.0134243	0.291045	cpd:C00123, cpd:C00183, cpd:C00188, cpd:C00407	L-Leucine, L-Valine, L-Threonine, L-Isoleucine
Bifidobacterium catenulatum DSM 17014	bcat00030	Pentose phosphate pathway	5	35	0.0139512	0.246231	cpd:C00031, cpd:C00257, cpd:C00258, cpd:C00631, cpd:C01801	D-Glucose, D-Gluconic acid, D-Glycerate, 2-Phospho-D-glycerate, Deoxyribose
Lactobacillus paracasei subsp. paracasei ATCC 25316	lpap00010	Glycolysis / Gluconeogenesis	5	31	0.0140584	0.273743	cpd:C00031, cpd:C00033, cpd:C00084, cpd:C00469, cpd:C00631	D-Glucose, Acetate, Acetaldehyde, Ethanol, 2-Phospho-D-glycerate
Bifidobacterium catenulatum DSM 17015	bcat00290	Valine, leucine and isoleucine biosynthesis	4	23	0.01426	0.291045	cpd:C00123, cpd:C00183, cpd:C00188, cpd:C00407	L-Leucine, L-Valine, L-Threonine, L-Isoleucine
Lactobacillus reuteri SD2112 ATCC 55747	lru00430	Taurine and hypotaurine metabolism	4	22	0.0143897	0.302326	cpd:C00025, cpd:C00033, cpd:C00041, cpd:C00097	L-Glutamate, Acetate, L-Alanine, L-Cysteine
Bifidobacterium animalis subsp. lactis BB-35	bbb00290	Valine, leucine and isoleucine biosynthesis	4	23	0.0149736	0.291045	cpd:C00123, cpd:C00183, cpd:C00188, cpd:C00407	L-Leucine, L-Valine, L-Threonine, L-Isoleucine
Bifidobacterium angulatum DSM 20121	bang00240	Pyrimidine metabolism	7	66	0.0152624	0.18956	cpd:C00064, cpd:C00106, cpd:C00214, cpd:C00239, cpd:C00337, cpd:C00380, cpd:C00475	L-Glutamine, Uracil, Thymidine, dCMP, (S)-Dihydroorotate, Cytosine, Cytidine
Lactobacillus casei subsp. casei BL37	lcb00650	Butanoate metabolism	6	42	0.0159338	0.246862	cpd:C00025, cpd:C00042, cpd:C00091, cpd:C00136, cpd:C00232, cpd:C00246	L-Glutamate, Succinate, Succinyl-CoA, Butanoyl-CoA, Succinate semialdehyde, Butanoic acid
Lactobacillus reuteri SD2112 ATCC 55748	lru00270	Cysteine and methionine metabolism	7	62	0.0163836	0.200581	cpd:C00041, cpd:C00059, cpd:C00073, cpd:C00097, cpd:C00170, cpd:C00263, cpd:C01180	L-Alanine, Sulfate, L-Methionine, L-Cysteine, 5'-Methylthioadenosine, L-Homoserine, 4-Methylthio-2-oxobutanoic acid
Lactobacillus reuteri SD2112 ATCC 55749	lru00030	Pentose phosphate pathway	5	35	0.0166792	0.246231	cpd:C00031, cpd:C00257, cpd:C00258, cpd:C00631, cpd:C01801	D-Glucose, D-Gluconic acid, D-Glycerate, 2-Phospho-D-glycerate, Deoxyribose
Bifidobacterium bifidum BGN26	bbf00480	Glutathione metabolism	5	38	0.0167314	0.228972	cpd:C00025, cpd:C00037, cpd:C00097, cpd:C00315, cpd:C01419	L-Glutamate, Glycine, L-Cysteine, Spermidine, Cys-Gly
Bifidobacterium longum subsp. longum CCUG 52508	blb01120	Microbial metabolism in diverse environments	34	987	0.0167397	0.0664185	cpd:C00001, cpd:C00011, cpd:C00014, cpd:C00025, cpd:C00033, cpd:C00037, cpd:C00041, cpd:C00042, cpd:C00047, cpd:C00048, cpd:C00049, cpd:C00053, cpd:C00058, cpd:C00059, cpd:C00064, cpd:C00065, cpd:C00084, cpd:C00097, cpd:C00158, cpd:C00186, cpd:C00188, cpd:C00250, cpd:C00257, cpd:C00263, cpd:C00314, cpd:C00332, cpd:C00385, cpd:C00424, cpd:C00440, cpd:C00469, cpd:C00534, cpd:C00631, cpd:C01094, cpd…	H2O, CO2, Ammonia, L-Glutamate, Acetate, Glycine, L-Alanine, Succinate, L-Lysine, Glyoxylate, L-Aspartate, 3'-Phosphoadenylyl sulfate, Formate, Sulfate, L-Glutamine, L-Serine, Acetaldehyde, L-Cysteine, Citrate, (S)-Lactate, L-Threonine, Pyridoxal, D-Gluconic acid, L-Homoserine, Pyridoxine, Acetoacetyl-CoA, Xanthine, (S)-Lactaldehyde, 5-Methyltetrahydrofolate, Ethanol, Pyridoxamine, 2-Phospho-D-gl…
Bifidobacterium angulatum DSM 20122	bang00680	Methane metabolism	8	84	0.0173182	0.172113	cpd:C00011, cpd:C00033, cpd:C00037, cpd:C00058, cpd:C00067, cpd:C00082, cpd:C00258, cpd:C00631	CO2, Acetate, Glycine, Formate, Formaldehyde, L-Tyrosine, D-Glycerate, 2-Phospho-D-glycerate
Bifidobacterium breve UCC2003 NCIMB8831	bbru01110	Biosynthesis of secondary metabolites	35	1100	0.0173889	0.0615086	cpd:C00007, cpd:C00014, cpd:C00025, cpd:C00033, cpd:C00037, cpd:C00042, cpd:C00047, cpd:C00048, cpd:C00049, cpd:C00065, cpd:C00073, cpd:C00078, cpd:C00079, cpd:C00082, cpd:C00084, cpd:C00097, cpd:C00123, cpd:C00134, cpd:C00135, cpd:C00148, cpd:C00152, cpd:C00158, cpd:C00183, cpd:C00186, cpd:C00188, cpd:C00255, cpd:C00263, cpd:C00385, cpd:C00407, cpd:C00437, cpd:C00469, cpd:C00631, cpd:C00864, cpd…	Oxygen, Ammonia, L-Glutamate, Acetate, Glycine, Succinate, L-Lysine, Glyoxylate, L-Aspartate, L-Serine, L-Methionine, L-Tryptophan, L-Phenylalanine, L-Tyrosine, Acetaldehyde, L-Cysteine, L-Leucine, Putrescine, L-Histidine, L-Proline, L-Asparagine, Citrate, L-Valine, (S)-Lactate, L-Threonine, Riboflavin, L-Homoserine, Xanthine, L-Isoleucine, N-Acetylornithine, Ethanol, 2-Phospho-D-glycerate, Panto…
Bifidobacterium longum subsp. longum CCUG 52509	blb00680	Methane metabolism	8	84	0.0175645	0.172113	cpd:C00011, cpd:C00033, cpd:C00037, cpd:C00048, cpd:C00058, cpd:C00065, cpd:C00082, cpd:C00631	CO2, Acetate, Glycine, Glyoxylate, Formate, L-Serine, L-Tyrosine, 2-Phospho-D-glycerate
Bifidobacterium catenulatum DSM 17016	bcat01100	Metabolic pathways	83	1684	0.0177779	0.093842	cpd:C00001, cpd:C00007, cpd:C00009, cpd:C00011, cpd:C00014, cpd:C00021, cpd:C00025, cpd:C00031, cpd:C00033, cpd:C00037, cpd:C00041, cpd:C00042, cpd:C00047, cpd:C00049, cpd:C00058, cpd:C00059, cpd:C00062, cpd:C00064, cpd:C00065, cpd:C00073, cpd:C00078, cpd:C00079, cpd:C00082, cpd:C00084, cpd:C00089, cpd:C00097, cpd:C00106, cpd:C00120, cpd:C00123, cpd:C00135, cpd:C00147, cpd:C00148, cpd:C00152, cpd…	H2O, Oxygen, Orthophosphate, CO2, Ammonia, S-Adenosyl-L-homocysteine, L-Glutamate, D-Glucose, Acetate, Glycine, L-Alanine, Succinate, L-Lysine, L-Aspartate, Formate, Sulfate, L-Arginine, L-Glutamine, L-Serine, L-Methionine, L-Tryptophan, L-Phenylalanine, L-Tyrosine, Acetaldehyde, Sucrose, L-Cysteine, Uracil, Biotin, L-Leucine, L-Histidine, Adenine, L-Proline, L-Asparagine, Nicotinamide, Citrate, …
Bifidobacterium longum subsp. longum CCUG 52510	blb01110	Biosynthesis of secondary metabolites	39	1100	0.0178897	0.0683175	cpd:C00007, cpd:C00014, cpd:C00025, cpd:C00031, cpd:C00033, cpd:C00037, cpd:C00042, cpd:C00047, cpd:C00048, cpd:C00049, cpd:C00062, cpd:C00065, cpd:C00073, cpd:C00078, cpd:C00079, cpd:C00082, cpd:C00084, cpd:C00097, cpd:C00123, cpd:C00135, cpd:C00148, cpd:C00152, cpd:C00158, cpd:C00183, cpd:C00186, cpd:C00188, cpd:C00257, cpd:C00263, cpd:C00332, cpd:C00385, cpd:C00407, cpd:C00437, cpd:C00469, cpd…	Oxygen, Ammonia, L-Glutamate, D-Glucose, Acetate, Glycine, Succinate, L-Lysine, Glyoxylate, L-Aspartate, L-Arginine, L-Serine, L-Methionine, L-Tryptophan, L-Phenylalanine, L-Tyrosine, Acetaldehyde, L-Cysteine, L-Leucine, L-Histidine, L-Proline, L-Asparagine, Citrate, L-Valine, (S)-Lactate, L-Threonine, D-Gluconic acid, L-Homoserine, Acetoacetyl-CoA, Xanthine, L-Isoleucine, N-Acetylornithine, Etha…
Bifidobacterium pseudocatenulatum DSM 20461	bpsc00680	Methane metabolism	8	84	0.01824	0.172113	cpd:C00011, cpd:C00033, cpd:C00037, cpd:C00058, cpd:C00065, cpd:C00082, cpd:C00258, cpd:C00631	CO2, Acetate, Glycine, Formate, L-Serine, L-Tyrosine, D-Glycerate, 2-Phospho-D-glycerate
Bifidobacterium bifidum BGN27	bbf00261	Monobactam biosynthesis	5	39	0.0183947	0.223744	cpd:C00049, cpd:C00059, cpd:C00065, cpd:C00082, cpd:C00188	L-Aspartate, Sulfate, L-Serine, L-Tyrosine, L-Threonine
Bifidobacterium breve UCC2003 NCIMB8832	bbru00770	Pantothenate and CoA biosynthesis	4	28	0.0184251	0.245283	cpd:C00049, cpd:C00097, cpd:C00183, cpd:C00864	L-Aspartate, L-Cysteine, L-Valine, Pantothenate
Akkermansia muciniphila ATCC BAA 859	amu01130	Biosynthesis of antibiotics	30	982	0.0184344	0.0591026	cpd:C00007, cpd:C00014, cpd:C00025, cpd:C00031, cpd:C00033, cpd:C00037, cpd:C00042, cpd:C00047, cpd:C00049, cpd:C00059, cpd:C00065, cpd:C00077, cpd:C00079, cpd:C00082, cpd:C00084, cpd:C00097, cpd:C00109, cpd:C00148, cpd:C00158, cpd:C00188, cpd:C00199, cpd:C00263, cpd:C00407, cpd:C00437, cpd:C00469, cpd:C00631, cpd:C00636, cpd:C00988, cpd:C02679, cpd:C04006	Oxygen, Ammonia, L-Glutamate, D-Glucose, Acetate, Glycine, Succinate, L-Lysine, L-Aspartate, Sulfate, L-Serine, L-Ornithine, L-Phenylalanine, L-Tyrosine, Acetaldehyde, L-Cysteine, 2-Oxobutanoate, L-Proline, Citrate, L-Threonine, D-Ribulose 5-phosphate, L-Homoserine, L-Isoleucine, N-Acetylornithine, Ethanol, 2-Phospho-D-glycerate, D-Mannose 1-phosphate, 2-Phosphoglycolate, Dodecanoic acid, 1D-myo-…
Faecalibacterium prausnitzii M21 20	fpa00650	Butanoate metabolism	6	42	0.018533	0.246862	cpd:C00025, cpd:C00042, cpd:C00091, cpd:C00122, cpd:C00164, cpd:C00246	L-Glutamate, Succinate, Succinyl-CoA, Fumarate, Acetoacetate, Butanoic acid
Lactobacillus paracasei subsp. paracasei ATCC 25317	lpap00052	Galactose metabolism	6	46	0.0188795	0.227799	cpd:C00031, cpd:C00089, cpd:C00137, cpd:C00243, cpd:C00794, cpd:C01697	D-Glucose, Sucrose, myo-Inositol, Lactose, D-Sorbitol, Galactitol
Lactobacillus acidophilus NCFM	lac00240	Pyrimidine metabolism	8	66	0.018923	0.214092	cpd:C00064, cpd:C00106, cpd:C00214, cpd:C00239, cpd:C00299, cpd:C00337, cpd:C00475, cpd:C00526	L-Glutamine, Uracil, Thymidine, dCMP, Uridine, (S)-Dihydroorotate, Cytidine, Deoxyuridine
Lactobacillus reuteri SD2112 ATCC 55750	lru01502	Vancomycin resistance	4	24	0.0190433	0.280576	cpd:C00037, cpd:C00041, cpd:C00133, cpd:C00256	Glycine, L-Alanine, D-Alanine, (R)-Lactate
Lactobacillus rhamnosus GG ATCC 53117	lrh00061	Fatty acid biosynthesis	6	50	0.0197314	0.21147	cpd:C00249, cpd:C00712, cpd:C01530, cpd:C02679, cpd:C06424, cpd:C08362	Hexadecanoic acid, (9Z)-Octadecenoic acid, Octadecanoic acid, Dodecanoic acid, Tetradecanoic acid, (9Z)-Hexadecenoic acid
Bifidobacterium catenulatum DSM 17017	bcat00680	Methane metabolism	8	84	0.0199507	0.172113	cpd:C00011, cpd:C00033, cpd:C00037, cpd:C00058, cpd:C00065, cpd:C00082, cpd:C00258, cpd:C00631	CO2, Acetate, Glycine, Formate, L-Serine, L-Tyrosine, D-Glycerate, 2-Phospho-D-glycerate
Bifidobacterium animalis subsp. lactis BB-36	bbb00480	Glutathione metabolism	5	38	0.0199621	0.228972	cpd:C00025, cpd:C00037, cpd:C00097, cpd:C00315, cpd:C01419	L-Glutamate, Glycine, L-Cysteine, Spermidine, Cys-Gly
Bifidobacterium breve UCC2003 NCIMB8833	bbru00330	Arginine and proline metabolism	7	77	0.020323	0.164678	cpd:C00025, cpd:C00048, cpd:C00134, cpd:C00148, cpd:C00315, cpd:C00555, cpd:C05947	L-Glutamate, Glyoxylate, Putrescine, L-Proline, Spermidine, 4-Aminobutyraldehyde, L-erythro-4-Hydroxyglutamate
Bifidobacterium adolescentis ATCC 15726	bad00230	Purine metabolism	8	92	0.0203749	0.158317	cpd:C00011, cpd:C00014, cpd:C00037, cpd:C00064, cpd:C00301, cpd:C00360, cpd:C00362, cpd:C00385	CO2, Ammonia, Glycine, L-Glutamine, ADP-ribose, dAMP, dGMP, Xanthine
Bifidobacterium adolescentis ATCC 15727	bad00750	Vitamin B6 metabolism	4	28	0.0204085	0.245283	cpd:C00250, cpd:C00266, cpd:C00314, cpd:C00534	Pyridoxal, Glycolaldehyde, Pyridoxine, Pyridoxamine
Lactobacillus acidophilus NCFM	lac00010	Glycolysis / Gluconeogenesis	5	31	0.0205779	0.273743	cpd:C00033, cpd:C00084, cpd:C00186, cpd:C00469, cpd:C00631	Acetate, Acetaldehyde, (S)-Lactate, Ethanol, 2-Phospho-D-glycerate
Bifidobacterium longum subsp. infantis ATCC 15719	bln00750	Vitamin B6 metabolism	4	28	0.0210005	0.245283	cpd:C00250, cpd:C00266, cpd:C00314, cpd:C00534	Pyridoxal, Glycolaldehyde, Pyridoxine, Pyridoxamine
Bifidobacterium pseudocatenulatum DSM 20462	bpsc01110	Biosynthesis of secondary metabolites	40	1100	0.0214493	0.0700123	cpd:C00007, cpd:C00014, cpd:C00025, cpd:C00033, cpd:C00037, cpd:C00042, cpd:C00047, cpd:C00049, cpd:C00065, cpd:C00073, cpd:C00078, cpd:C00079, cpd:C00082, cpd:C00084, cpd:C00097, cpd:C00123, cpd:C00135, cpd:C00148, cpd:C00152, cpd:C00158, cpd:C00183, cpd:C00186, cpd:C00188, cpd:C00255, cpd:C00257, cpd:C00258, cpd:C00263, cpd:C00332, cpd:C00385, cpd:C00407, cpd:C00437, cpd:C00469, cpd:C00631, cpd…	Oxygen, Ammonia, L-Glutamate, Acetate, Glycine, Succinate, L-Lysine, L-Aspartate, L-Serine, L-Methionine, L-Tryptophan, L-Phenylalanine, L-Tyrosine, Acetaldehyde, L-Cysteine, L-Leucine, L-Histidine, L-Proline, L-Asparagine, Citrate, L-Valine, (S)-Lactate, L-Threonine, Riboflavin, D-Gluconic acid, D-Glycerate, L-Homoserine, Acetoacetyl-CoA, Xanthine, L-Isoleucine, N-Acetylornithine, Ethanol, 2-Pho…
Akkermansia muciniphila ATCC BAA 860	amu01110	Biosynthesis of secondary metabolites	35	1100	0.0219281	0.0615086	cpd:C00007, cpd:C00014, cpd:C00025, cpd:C00031, cpd:C00032, cpd:C00033, cpd:C00037, cpd:C00042, cpd:C00047, cpd:C00049, cpd:C00065, cpd:C00073, cpd:C00077, cpd:C00079, cpd:C00082, cpd:C00084, cpd:C00093, cpd:C00097, cpd:C00109, cpd:C00123, cpd:C00135, cpd:C00148, cpd:C00152, cpd:C00156, cpd:C00158, cpd:C00188, cpd:C00199, cpd:C00263, cpd:C00407, cpd:C00437, cpd:C00469, cpd:C00631, cpd:C00636, cpd…	Oxygen, Ammonia, L-Glutamate, D-Glucose, Heme, Acetate, Glycine, Succinate, L-Lysine, L-Aspartate, L-Serine, L-Methionine, L-Ornithine, L-Phenylalanine, L-Tyrosine, Acetaldehyde, sn-Glycerol 3-phosphate, L-Cysteine, 2-Oxobutanoate, L-Leucine, L-Histidine, L-Proline, L-Asparagine, 4-Hydroxybenzoate, Citrate, L-Threonine, D-Ribulose 5-phosphate, L-Homoserine, L-Isoleucine, N-Acetylornithine, Ethano…
Lactobacillus paracasei subsp. paracasei ATCC 25318	lpap00030	Pentose phosphate pathway	5	35	0.0219485	0.246231	cpd:C00031, cpd:C00257, cpd:C00631, cpd:C01801, cpd:C05382	D-Glucose, D-Gluconic acid, 2-Phospho-D-glycerate, Deoxyribose, Sedoheptulose 7-phosphate
Lactobacillus fermentum IFO 3976	lfe00650	Butanoate metabolism	5	42	0.0225848	0.209402	cpd:C00025, cpd:C00042, cpd:C00091, cpd:C00136, cpd:C00232	L-Glutamate, Succinate, Succinyl-CoA, Butanoyl-CoA, Succinate semialdehyde
Lactobacillus fermentum IFO 3977	lfe00280	Valine, leucine and isoleucine degradation	5	42	0.0225848	0.209402	cpd:C00091, cpd:C00123, cpd:C00407, cpd:C04405, cpd:C06001	Succinyl-CoA, L-Leucine, L-Isoleucine, (2S,3S)-3-Hydroxy-2-methylbutanoyl-CoA, (S)-3-Hydroxyisobutyrate
Lactobacillus fermentum IFO 3978	lfe00750	Vitamin B6 metabolism	4	28	0.0227123	0.245283	cpd:C00232, cpd:C00250, cpd:C00314, cpd:C00534	Succinate semialdehyde, Pyridoxal, Pyridoxine, Pyridoxamine
Lactobacillus rhamnosus GG ATCC 53118	lrh00480	Glutathione metabolism	5	38	0.0227452	0.228972	cpd:C00025, cpd:C00051, cpd:C00077, cpd:C00134, cpd:C00315	L-Glutamate, Glutathione, L-Ornithine, Putrescine, Spermidine
Akkermansia muciniphila ATCC BAA 861	amu00052	Galactose metabolism	5	46	0.0237885	0.192913	cpd:C00031, cpd:C00089, cpd:C00243, cpd:C00794, cpd:C01697	D-Glucose, Sucrose, Lactose, D-Sorbitol, Galactitol
Bifidobacterium bifidum BGN28	bbf00750	Vitamin B6 metabolism	4	28	0.0239004	0.245283	cpd:C00250, cpd:C00266, cpd:C00314, cpd:C00534	Pyridoxal, Glycolaldehyde, Pyridoxine, Pyridoxamine
Faecalibacterium prausnitzii M21 21	fpa00430	Taurine and hypotaurine metabolism	4	22	0.0239914	0.302326	cpd:C00025, cpd:C00033, cpd:C00041, cpd:C00097	L-Glutamate, Acetate, L-Alanine, L-Cysteine
Bifidobacterium breve UCC2003 NCIMB8834	bbru00052	Galactose metabolism	5	46	0.0244331	0.192913	cpd:C00089, cpd:C00159, cpd:C00243, cpd:C00794, cpd:C01697	Sucrose, D-Mannose, Lactose, D-Sorbitol, Galactitol
Akkermansia muciniphila ATCC BAA 862	amu00730	Thiamine metabolism	4	31	0.0245958	0.224138	cpd:C00037, cpd:C00082, cpd:C00097, cpd:C00378	Glycine, L-Tyrosine, L-Cysteine, Thiamine
Lactobacillus plantarum WCFS17	lpl00520	Amino sugar and nucleotide sugar metabolism	1	108	0.0248911	0.0165441	cpd:C00140	N-Acetyl-D-glucosamine
Bifidobacterium breve UCC2003 NCIMB8835	bbru00730	Thiamine metabolism	4	31	0.0251872	0.224138	cpd:C00037, cpd:C00082, cpd:C00097, cpd:C00378	Glycine, L-Tyrosine, L-Cysteine, Thiamine
Lactobacillus acidophilus NCFM	lac00430	Taurine and hypotaurine metabolism	4	22	0.0252841	0.302326	cpd:C00025, cpd:C00033, cpd:C00041, cpd:C00097	L-Glutamate, Acetate, L-Alanine, L-Cysteine
Lactobacillus paracasei subsp. paracasei ATCC 25319	lpap00061	Fatty acid biosynthesis	6	50	0.0261828	0.21147	cpd:C00249, cpd:C00712, cpd:C01530, cpd:C02679, cpd:C06424, cpd:C08362	Hexadecanoic acid, (9Z)-Octadecenoic acid, Octadecanoic acid, Dodecanoic acid, Tetradecanoic acid, (9Z)-Hexadecenoic acid
Bifidobacterium longum subsp. infantis ATCC 15720	bln01110	Biosynthesis of secondary metabolites	38	1100	0.0266825	0.0666198	cpd:C00007, cpd:C00014, cpd:C00025, cpd:C00033, cpd:C00037, cpd:C00042, cpd:C00047, cpd:C00049, cpd:C00062, cpd:C00065, cpd:C00073, cpd:C00078, cpd:C00079, cpd:C00082, cpd:C00084, cpd:C00093, cpd:C00097, cpd:C00123, cpd:C00135, cpd:C00148, cpd:C00152, cpd:C00158, cpd:C00183, cpd:C00186, cpd:C00188, cpd:C00255, cpd:C00257, cpd:C00263, cpd:C00385, cpd:C00407, cpd:C00437, cpd:C00469, cpd:C00631, cpd…	Oxygen, Ammonia, L-Glutamate, Acetate, Glycine, Succinate, L-Lysine, L-Aspartate, L-Arginine, L-Serine, L-Methionine, L-Tryptophan, L-Phenylalanine, L-Tyrosine, Acetaldehyde, sn-Glycerol 3-phosphate, L-Cysteine, L-Leucine, L-Histidine, L-Proline, L-Asparagine, Citrate, L-Valine, (S)-Lactate, L-Threonine, Riboflavin, D-Gluconic acid, L-Homoserine, Xanthine, L-Isoleucine, N-Acetylornithine, Ethanol…
Lactobacillus reuteri SD2112 ATCC 55751	lru00473	D-Alanine metabolism	2	6	0.0269075	0.487179	cpd:C00041, cpd:C00133	L-Alanine, D-Alanine
Akkermansia muciniphila ATCC BAA 863	amu00410	beta-Alanine metabolism	4	32	0.0270387	0.217877	cpd:C00049, cpd:C00106, cpd:C00135, cpd:C00315	L-Aspartate, Uracil, L-Histidine, Spermidine
Lactobacillus plantarum WCFS18	lpl01212	Fatty acid metabolism	1	106	0.0270495	0.0168539	cpd:C00249	Hexadecanoic acid
Lactobacillus rhamnosus GG ATCC 53119	lrh00473	D-Alanine metabolism	2	6	0.0270711	0.487179	cpd:C00041, cpd:C00133	L-Alanine, D-Alanine
Bifidobacterium adolescentis ATCC 15728	bad00730	Thiamine metabolism	4	31	0.0277829	0.224138	cpd:C00037, cpd:C00082, cpd:C00097, cpd:C00378	Glycine, L-Tyrosine, L-Cysteine, Thiamine
Bifidobacterium longum subsp. infantis ATCC 15721	bln00730	Thiamine metabolism	4	31	0.0285497	0.224138	cpd:C00037, cpd:C00082, cpd:C00097, cpd:C00378	Glycine, L-Tyrosine, L-Cysteine, Thiamine
Akkermansia muciniphila ATCC BAA 864	amu01220	Degradation of aromatic compounds	5	260	0.0295681	0.0370091	cpd:C00033, cpd:C00042, cpd:C00058, cpd:C00084, cpd:C00156	Acetate, Succinate, Formate, Acetaldehyde, 4-Hydroxybenzoate
Bifidobacterium bifidum BGN29	bbf01100	Metabolic pathways	79	1684	0.0295881	0.0895167	cpd:C00001, cpd:C00007, cpd:C00009, cpd:C00011, cpd:C00014, cpd:C00025, cpd:C00031, cpd:C00032, cpd:C00033, cpd:C00037, cpd:C00041, cpd:C00042, cpd:C00044, cpd:C00047, cpd:C00049, cpd:C00058, cpd:C00059, cpd:C00064, cpd:C00065, cpd:C00073, cpd:C00078, cpd:C00079, cpd:C00082, cpd:C00084, cpd:C00089, cpd:C00097, cpd:C00106, cpd:C00120, cpd:C00123, cpd:C00135, cpd:C00148, cpd:C00152, cpd:C00153, cpd…	H2O, Oxygen, Orthophosphate, CO2, Ammonia, L-Glutamate, D-Glucose, Heme, Acetate, Glycine, L-Alanine, Succinate, GTP, L-Lysine, L-Aspartate, Formate, Sulfate, L-Glutamine, L-Serine, L-Methionine, L-Tryptophan, L-Phenylalanine, L-Tyrosine, Acetaldehyde, Sucrose, L-Cysteine, Uracil, Biotin, L-Leucine, L-Histidine, L-Proline, L-Asparagine, Nicotinamide, Citrate, D-Mannose, Acetoacetate, 5'-Methylthi…
Lactobacillus plantarum WCFS19	lpl01220	Degradation of aromatic compounds	7	260	0.030313	0.0517241	cpd:C00033, cpd:C00042, cpd:C00058, cpd:C00084, cpd:C00091, cpd:C00642, cpd:C01161	Acetate, Succinate, Formate, Acetaldehyde, Succinyl-CoA, 4-Hydroxyphenylacetate, 3,4-Dihydroxyphenylacetate
Lactobacillus reuteri SD2112 ATCC 55752	lru00190	Oxidative phosphorylation	3	16	0.0303461	0.308511	cpd:C00001, cpd:C00009, cpd:C00042	H2O, Orthophosphate, Succinate
Lactobacillus reuteri SD2112 ATCC 55753	lru00770	Pantothenate and CoA biosynthesis	4	28	0.0304482	0.245283	cpd:C00097, cpd:C00106, cpd:C00429, cpd:C00864	L-Cysteine, Uracil, 5,6-Dihydrouracil, Pantothenate
Lactobacillus rhamnosus GG ATCC 53120	lrh00190	Oxidative phosphorylation	3	16	0.0306036	0.308511	cpd:C00001, cpd:C00009, cpd:C00042	H2O, Orthophosphate, Succinate
Lactobacillus fermentum IFO 3979	lfe00052	Galactose metabolism	5	46	0.0307688	0.192913	cpd:C00031, cpd:C00089, cpd:C00243, cpd:C00794, cpd:C01697	D-Glucose, Sucrose, Lactose, D-Sorbitol, Galactitol
Lactobacillus rhamnosus GG ATCC 53121	lrh00750	Vitamin B6 metabolism	4	28	0.030773	0.245283	cpd:C00232, cpd:C00250, cpd:C00314, cpd:C00534	Succinate semialdehyde, Pyridoxal, Pyridoxine, Pyridoxamine
Bifidobacterium adolescentis ATCC 15729	bad00640	Propanoate metabolism	5	48	0.0315277	0.185606	cpd:C00033, cpd:C00042, cpd:C00164, cpd:C00186, cpd:C04225	Acetate, Succinate, Acetoacetate, (S)-Lactate, (Z)-But-2-ene-1,2,3-tricarboxylate
Bifidobacterium longum subsp. infantis ATCC 15722	bln01120	Microbial metabolism in diverse environments	34	987	0.0321497	0.0664185	cpd:C00001, cpd:C00011, cpd:C00014, cpd:C00025, cpd:C00033, cpd:C00037, cpd:C00041, cpd:C00042, cpd:C00047, cpd:C00049, cpd:C00058, cpd:C00059, cpd:C00064, cpd:C00065, cpd:C00084, cpd:C00086, cpd:C00097, cpd:C00158, cpd:C00186, cpd:C00188, cpd:C00250, cpd:C00257, cpd:C00263, cpd:C00266, cpd:C00314, cpd:C00385, cpd:C00440, cpd:C00469, cpd:C00534, cpd:C00631, cpd:C01019, cpd:C01094, cpd:C03360, cpd…	H2O, CO2, Ammonia, L-Glutamate, Acetate, Glycine, L-Alanine, Succinate, L-Lysine, L-Aspartate, Formate, Sulfate, L-Glutamine, L-Serine, Acetaldehyde, Urea, L-Cysteine, Citrate, (S)-Lactate, L-Threonine, Pyridoxal, D-Gluconic acid, L-Homoserine, Glycolaldehyde, Pyridoxine, Xanthine, 5-Methyltetrahydrofolate, Ethanol, Pyridoxamine, 2-Phospho-D-glycerate, 6-Deoxy-L-galactose, D-Fructose 1-phosphate,…
Bifidobacterium bifidum BGN30	bbf00730	Thiamine metabolism	4	31	0.0323115	0.224138	cpd:C00037, cpd:C00082, cpd:C00097, cpd:C00378	Glycine, L-Tyrosine, L-Cysteine, Thiamine
Lactobacillus plantarum WCFS20	lpl00190	Oxidative phosphorylation	3	16	0.0325198	0.308511	cpd:C00001, cpd:C00009, cpd:C00042	H2O, Orthophosphate, Succinate
Bifidobacterium angulatum DSM 20123	bang00730	Thiamine metabolism	4	31	0.0327326	0.224138	cpd:C00037, cpd:C00082, cpd:C00097, cpd:C00378	Glycine, L-Tyrosine, L-Cysteine, Thiamine
Lactobacillus acidophilus NCFM	lac01502	Vancomycin resistance	4	24	0.0328086	0.280576	cpd:C00037, cpd:C00041, cpd:C00133, cpd:C00256	Glycine, L-Alanine, D-Alanine, (R)-Lactate
Lactobacillus paracasei subsp. paracasei ATCC 25320	lpap01100	Metabolic pathways	78	1684	0.032894	0.0884323	cpd:C00001, cpd:C00009, cpd:C00011, cpd:C00014, cpd:C00025, cpd:C00031, cpd:C00033, cpd:C00042, cpd:C00047, cpd:C00049, cpd:C00058, cpd:C00059, cpd:C00062, cpd:C00067, cpd:C00084, cpd:C00089, cpd:C00091, cpd:C00093, cpd:C00114, cpd:C00120, cpd:C00134, cpd:C00136, cpd:C00137, cpd:C00158, cpd:C00168, cpd:C00170, cpd:C00208, cpd:C00212, cpd:C00214, cpd:C00232, cpd:C00239, cpd:C00243, cpd:C00246, cpd…	H2O, Orthophosphate, CO2, Ammonia, L-Glutamate, D-Glucose, Acetate, Succinate, L-Lysine, L-Aspartate, Formate, Sulfate, L-Arginine, Formaldehyde, Acetaldehyde, Sucrose, Succinyl-CoA, sn-Glycerol 3-phosphate, Choline, Biotin, Putrescine, Butanoyl-CoA, myo-Inositol, Citrate, Hydroxypyruvate, 5'-Methylthioadenosine, Maltose, Adenosine, Thymidine, Succinate semialdehyde, dCMP, Lactose, Butanoic acid,…
Bifidobacterium longum subsp. longum CCUG 52511	blb00730	Thiamine metabolism	4	31	0.0329438	0.224138	cpd:C00037, cpd:C00082, cpd:C00097, cpd:C00378	Glycine, L-Tyrosine, L-Cysteine, Thiamine
Bifidobacterium adolescentis ATCC 15730	bad00680	Methane metabolism	7	84	0.0333548	0.151982	cpd:C00011, cpd:C00033, cpd:C00037, cpd:C00058, cpd:C00065, cpd:C00082, cpd:C00631	CO2, Acetate, Glycine, Formate, L-Serine, L-Tyrosine, 2-Phospho-D-glycerate
Bifidobacterium pseudocatenulatum DSM 20463	bpsc00730	Thiamine metabolism	4	31	0.0337144	0.224138	cpd:C00037, cpd:C00082, cpd:C00097, cpd:C00378	Glycine, L-Tyrosine, L-Cysteine, Thiamine
Bifidobacterium longum subsp. longum CCUG 52512	blb01130	Biosynthesis of antibiotics	36	982	0.0339925	0.0705443	cpd:C00007, cpd:C00014, cpd:C00025, cpd:C00031, cpd:C00033, cpd:C00037, cpd:C00042, cpd:C00047, cpd:C00048, cpd:C00049, cpd:C00059, cpd:C00062, cpd:C00065, cpd:C00078, cpd:C00079, cpd:C00082, cpd:C00084, cpd:C00097, cpd:C00148, cpd:C00158, cpd:C00183, cpd:C00186, cpd:C00188, cpd:C00257, cpd:C00263, cpd:C00332, cpd:C00357, cpd:C00407, cpd:C00437, cpd:C00469, cpd:C00631, cpd:C00842, cpd:C00988, cpd…	Oxygen, Ammonia, L-Glutamate, D-Glucose, Acetate, Glycine, Succinate, L-Lysine, Glyoxylate, L-Aspartate, Sulfate, L-Arginine, L-Serine, L-Tryptophan, L-Phenylalanine, L-Tyrosine, Acetaldehyde, L-Cysteine, L-Proline, Citrate, L-Valine, (S)-Lactate, L-Threonine, D-Gluconic acid, L-Homoserine, Acetoacetyl-CoA, N-Acetyl-D-glucosamine 6-phosphate, L-Isoleucine, N-Acetylornithine, Ethanol, 2-Phospho-D-…
Bifidobacterium longum subsp. infantis ATCC 15723	bln00680	Methane metabolism	7	84	0.0346064	0.151982	cpd:C00011, cpd:C00033, cpd:C00037, cpd:C00058, cpd:C00065, cpd:C00082, cpd:C00631	CO2, Acetate, Glycine, Formate, L-Serine, L-Tyrosine, 2-Phospho-D-glycerate
Lactobacillus plantarum WCFS21	lpl00650	Butanoate metabolism	5	42	0.034708	0.209402	cpd:C00025, cpd:C00026, cpd:C00042, cpd:C00091, cpd:C00232	L-Glutamate, 2-Oxoglutarate, Succinate, Succinyl-CoA, Succinate semialdehyde
Lactobacillus acidophilus NCFM	lac00270	Cysteine and methionine metabolism	7	62	0.0351477	0.200581	cpd:C00041, cpd:C00049, cpd:C00051, cpd:C00059, cpd:C00073, cpd:C00097, cpd:C00263	L-Alanine, L-Aspartate, Glutathione, Sulfate, L-Methionine, L-Cysteine, L-Homoserine
Lactobacillus fermentum IFO 3980	lfe00640	Propanoate metabolism	5	48	0.0353378	0.185606	cpd:C00033, cpd:C00042, cpd:C00091, cpd:C00109, cpd:C00186	Acetate, Succinate, Succinyl-CoA, 2-Oxobutanoate, (S)-Lactate
Bifidobacterium catenulatum DSM 17018	bcat00730	Thiamine metabolism	4	31	0.0355603	0.224138	cpd:C00037, cpd:C00082, cpd:C00097, cpd:C00378	Glycine, L-Tyrosine, L-Cysteine, Thiamine
Bifidobacterium longum subsp. longum CCUG 52513	blb00410	beta-Alanine metabolism	4	32	0.036061	0.217877	cpd:C00049, cpd:C00135, cpd:C00555, cpd:C00864	L-Aspartate, L-Histidine, 4-Aminobutyraldehyde, Pantothenate
Bifidobacterium catenulatum DSM 17019	bcat00052	Galactose metabolism	5	46	0.0362759	0.192913	cpd:C00031, cpd:C00089, cpd:C00243, cpd:C00794, cpd:C00984	D-Glucose, Sucrose, Lactose, D-Sorbitol, alpha-D-Galactose
Lactobacillus paracasei subsp. paracasei ATCC 25321	lpap00190	Oxidative phosphorylation	3	16	0.0363957	0.308511	cpd:C00001, cpd:C00009, cpd:C00042	H2O, Orthophosphate, Succinate
Lactobacillus reuteri SD2112 ATCC 55754	lru00230	Purine metabolism	8	92	0.0368568	0.158317	cpd:C00011, cpd:C00014, cpd:C00037, cpd:C00059, cpd:C00064, cpd:C00301, cpd:C05512, cpd:C11821	CO2, Ammonia, Glycine, Sulfate, L-Glutamine, ADP-ribose, Deoxyinosine, 5-Hydroxyisourate
Lactobacillus acidophilus NCFM	lac00520	Amino sugar and nucleotide sugar metabolism	2	108	0.0370613	0.0346084	cpd:C00140, cpd:C00636	N-Acetyl-D-glucosamine, D-Mannose 1-phosphate
Bifidobacterium animalis subsp. lactis BB-37	bbb00730	Thiamine metabolism	4	31	0.0371337	0.224138	cpd:C00037, cpd:C00082, cpd:C00097, cpd:C00378	Glycine, L-Tyrosine, L-Cysteine, Thiamine
Bifidobacterium bifidum BGN31	bbf00640	Propanoate metabolism	5	48	0.0373109	0.185606	cpd:C00033, cpd:C00042, cpd:C00164, cpd:C00186, cpd:C00424	Acetate, Succinate, Acetoacetate, (S)-Lactate, (S)-Lactaldehyde
Lactobacillus acidophilus NCFM	lac00473	D-Alanine metabolism	2	6	0.0374202	0.487179	cpd:C00041, cpd:C00133	L-Alanine, D-Alanine
Lactobacillus rhamnosus GG ATCC 53122	lrh00230	Purine metabolism	8	92	0.0374494	0.158317	cpd:C00011, cpd:C00014, cpd:C00059, cpd:C00212, cpd:C00301, cpd:C00387, cpd:C00559, cpd:C01762	CO2, Ammonia, Sulfate, Adenosine, ADP-ribose, Guanosine, Deoxyadenosine, Xanthosine
Lactobacillus acidophilus NCFM	lac00330	Arginine and proline metabolism	8	77	0.0375559	0.186321	cpd:C00025, cpd:C00048, cpd:C00062, cpd:C00077, cpd:C00134, cpd:C00315, cpd:C01165, cpd:C05947	L-Glutamate, Glyoxylate, L-Arginine, L-Ornithine, Putrescine, Spermidine, L-Glutamate 5-semialdehyde, L-erythro-4-Hydroxyglutamate
Lactobacillus rhamnosus GG ATCC 53123	lrh01230	Biosynthesis of amino acids	10	127	0.0377438	0.144737	cpd:C00011, cpd:C00014, cpd:C00025, cpd:C00041, cpd:C00047, cpd:C00049, cpd:C00077, cpd:C00158, cpd:C00437, cpd:C00631	CO2, Ammonia, L-Glutamate, L-Alanine, L-Lysine, L-Aspartate, L-Ornithine, Citrate, N-Acetylornithine, 2-Phospho-D-glycerate
Bifidobacterium angulatum DSM 20124	bang00640	Propanoate metabolism	5	48	0.037849	0.185606	cpd:C00033, cpd:C00042, cpd:C00109, cpd:C00186, cpd:C00424	Acetate, Succinate, 2-Oxobutanoate, (S)-Lactate, (S)-Lactaldehyde
Bifidobacterium longum subsp. longum CCUG 52514	blb00640	Propanoate metabolism	5	48	0.0381247	0.185606	cpd:C00033, cpd:C00042, cpd:C00186, cpd:C00332, cpd:C00424	Acetate, Succinate, (S)-Lactate, Acetoacetyl-CoA, (S)-Lactaldehyde
Lactobacillus acidophilus NCFM	lac00071	Fatty acid degradation	6	50	0.0384185	0.21147	cpd:C00136, cpd:C00154, cpd:C01832, cpd:C01944, cpd:C02593, cpd:C05274	Butanoyl-CoA, Palmitoyl-CoA, Lauroyl-CoA, Octanoyl-CoA, Tetradecanoyl-CoA, Decanoyl-CoA
Bifidobacterium angulatum DSM 20125	bang00520	Amino sugar and nucleotide sugar metabolism	1	108	0.0384339	0.0165441	cpd:C00984	alpha-D-Galactose
Bifidobacterium pseudocatenulatum DSM 20464	bpsc00640	Propanoate metabolism	5	48	0.0391109	0.185606	cpd:C00033, cpd:C00042, cpd:C00186, cpd:C00332, cpd:C00424	Acetate, Succinate, (S)-Lactate, Acetoacetyl-CoA, (S)-Lactaldehyde
Bifidobacterium adolescentis ATCC 15731	bad00030	Pentose phosphate pathway	4	35	0.0393239	0.201031	cpd:C00121, cpd:C00257, cpd:C00631, cpd:C01801	D-Ribose, D-Gluconic acid, 2-Phospho-D-glycerate, Deoxyribose
Lactobacillus reuteri SD2112 ATCC 55755	lru00460	Cyanoamino acid metabolism	5	45	0.0394332	0.196787	cpd:C00014, cpd:C00037, cpd:C00097, cpd:C00152, cpd:C00407	Ammonia, Glycine, L-Cysteine, L-Asparagine, L-Isoleucine
Lactobacillus fermentum IFO 3981	lfe00660	C5-Branched dibasic acid metabolism	4	34	0.03995	0.206349	cpd:C00025, cpd:C00033, cpd:C00048, cpd:C00109	L-Glutamate, Acetate, Glyoxylate, 2-Oxobutanoate
Lactobacillus fermentum IFO 3982	lfe00071	Fatty acid degradation	5	50	0.0401995	0.178832	cpd:C00136, cpd:C00249, cpd:C01832, cpd:C01944, cpd:C05274	Butanoyl-CoA, Hexadecanoic acid, Lauroyl-CoA, Octanoyl-CoA, Decanoyl-CoA
Bifidobacterium longum subsp. infantis ATCC 15724	bln00400	Phenylalanine, tyrosine and tryptophan biosynthesis	4	35	0.0403359	0.201031	cpd:C00078, cpd:C00079, cpd:C00082, cpd:C01094	L-Tryptophan, L-Phenylalanine, L-Tyrosine, D-Fructose 1-phosphate
Bifidobacterium longum subsp. infantis ATCC 15725	bln00300	Lysine biosynthesis	4	35	0.0403359	0.201031	cpd:C00047, cpd:C00049, cpd:C00263, cpd:C04076	L-Lysine, L-Aspartate, L-Homoserine, L-2-Aminoadipate 6-semialdehyde
Bifidobacterium longum subsp. infantis ATCC 15726	bln00030	Pentose phosphate pathway	4	35	0.0403359	0.201031	cpd:C00121, cpd:C00257, cpd:C00631, cpd:C01801	D-Ribose, D-Gluconic acid, 2-Phospho-D-glycerate, Deoxyribose
Faecalibacterium prausnitzii M21 22	fpa00520	Amino sugar and nucleotide sugar metabolism	2	108	0.0403684	0.0346084	cpd:C00140, cpd:C00636	N-Acetyl-D-glucosamine, D-Mannose 1-phosphate
Bifidobacterium bifidum BGN32	bbf00680	Methane metabolism	7	84	0.0407177	0.151982	cpd:C00011, cpd:C00033, cpd:C00037, cpd:C00058, cpd:C00065, cpd:C00082, cpd:C00631	CO2, Acetate, Glycine, Formate, L-Serine, L-Tyrosine, 2-Phospho-D-glycerate
Akkermansia muciniphila ATCC BAA 865	amu00500	Starch and sucrose metabolism	4	37	0.0408864	0.191176	cpd:C00031, cpd:C00089, cpd:C00208, cpd:C01083	D-Glucose, Sucrose, Maltose, alpha,alpha-Trehalose
Lactobacillus fermentum IFO 3983	lfe00020	Citrate cycle (TCA cycle)	3	20	0.0409264	0.254386	cpd:C00042, cpd:C00091, cpd:C00311	Succinate, Succinyl-CoA, Isocitrate
Lactobacillus casei subsp. casei BL38	lcb00190	Oxidative phosphorylation	3	16	0.0409284	0.308511	cpd:C00001, cpd:C00009, cpd:C00042	H2O, Orthophosphate, Succinate
Akkermansia muciniphila ATCC BAA 866	amu00670	One carbon pool by folate	2	9	0.0414957	0.333333	cpd:C00440, cpd:C03479	5-Methyltetrahydrofolate, Folinic acid
Lactobacillus reuteri SD2112 ATCC 55756	lru00052	Galactose metabolism	5	46	0.0422278	0.192913	cpd:C00031, cpd:C00089, cpd:C00243, cpd:C00794, cpd:C01697	D-Glucose, Sucrose, Lactose, D-Sorbitol, Galactitol
Bifidobacterium pseudocatenulatum DSM 20465	bpsc00240	Pyrimidine metabolism	6	66	0.0423355	0.164345	cpd:C00064, cpd:C00106, cpd:C00299, cpd:C00337, cpd:C00380, cpd:C00475	L-Glutamine, Uracil, Uridine, (S)-Dihydroorotate, Cytosine, Cytidine
Lactobacillus rhamnosus GG ATCC 53124	lrh00052	Galactose metabolism	5	46	0.0427028	0.192913	cpd:C00089, cpd:C00137, cpd:C00243, cpd:C00794, cpd:C01697	Sucrose, myo-Inositol, Lactose, D-Sorbitol, Galactitol
Lactobacillus fermentum IFO 3984	lfe00030	Pentose phosphate pathway	4	35	0.0432412	0.201031	cpd:C00031, cpd:C00257, cpd:C00631, cpd:C01801	D-Glucose, D-Gluconic acid, 2-Phospho-D-glycerate, Deoxyribose
Bifidobacterium longum subsp. longum CCUG 52515	blb00071	Fatty acid degradation	5	50	0.0432863	0.178832	cpd:C00332, cpd:C05259, cpd:C05261, cpd:C05263, cpd:C05265	Acetoacetyl-CoA, 3-Oxopalmitoyl-CoA, 3-Oxotetradecanoyl-CoA, 3-Oxododecanoyl-CoA, 3-Oxodecanoyl-CoA
Bifidobacterium pseudocatenulatum DSM 20466	bpsc00071	Fatty acid degradation	5	50	0.0443758	0.178832	cpd:C00332, cpd:C05259, cpd:C05261, cpd:C05263, cpd:C05265	Acetoacetyl-CoA, 3-Oxopalmitoyl-CoA, 3-Oxotetradecanoyl-CoA, 3-Oxododecanoyl-CoA, 3-Oxodecanoyl-CoA
Bifidobacterium adolescentis ATCC 15732	bad00670	One carbon pool by folate	2	9	0.0446298	0.333333	cpd:C00440, cpd:C03479	5-Methyltetrahydrofolate, Folinic acid
Faecalibacterium prausnitzii M21 23	fpa00190	Oxidative phosphorylation	3	16	0.0446595	0.308511	cpd:C00009, cpd:C00042, cpd:C00122	Orthophosphate, Succinate, Fumarate
Lactobacillus rhamnosus GG ATCC 53125	lrh00920	Sulfur metabolism	4	32	0.0447816	0.217877	cpd:C00033, cpd:C00042, cpd:C00059, cpd:C00084	Acetate, Succinate, Sulfate, Acetaldehyde
Bifidobacterium catenulatum DSM 17020	bcat00240	Pyrimidine metabolism	6	66	0.045113	0.164345	cpd:C00064, cpd:C00106, cpd:C00299, cpd:C00337, cpd:C00380, cpd:C00475	L-Glutamine, Uracil, Uridine, (S)-Dihydroorotate, Cytosine, Cytidine
Bifidobacterium adolescentis ATCC 15733	bad01100	Metabolic pathways	74	1684	0.0452929	0.0840824	cpd:C00001, cpd:C00007, cpd:C00009, cpd:C00011, cpd:C00014, cpd:C00025, cpd:C00033, cpd:C00037, cpd:C00041, cpd:C00042, cpd:C00047, cpd:C00049, cpd:C00051, cpd:C00058, cpd:C00064, cpd:C00065, cpd:C00073, cpd:C00077, cpd:C00078, cpd:C00079, cpd:C00082, cpd:C00084, cpd:C00089, cpd:C00097, cpd:C00106, cpd:C00120, cpd:C00123, cpd:C00135, cpd:C00140, cpd:C00148, cpd:C00152, cpd:C00158, cpd:C00159, cpd…	H2O, Oxygen, Orthophosphate, CO2, Ammonia, L-Glutamate, Acetate, Glycine, L-Alanine, Succinate, L-Lysine, L-Aspartate, Glutathione, Formate, L-Glutamine, L-Serine, L-Methionine, L-Ornithine, L-Tryptophan, L-Phenylalanine, L-Tyrosine, Acetaldehyde, Sucrose, L-Cysteine, Uracil, Biotin, L-Leucine, L-Histidine, N-Acetyl-D-glucosamine, L-Proline, L-Asparagine, Citrate, D-Mannose, Acetoacetate, L-Valin…
Bifidobacterium longum subsp. infantis ATCC 15727	bln00670	One carbon pool by folate	2	9	0.0453326	0.333333	cpd:C00440, cpd:C03479	5-Methyltetrahydrofolate, Folinic acid
Bifidobacterium angulatum DSM 20126	bang01100	Metabolic pathways	78	1684	0.0455997	0.0884323	cpd:C00001, cpd:C00007, cpd:C00009, cpd:C00011, cpd:C00014, cpd:C00021, cpd:C00025, cpd:C00033, cpd:C00037, cpd:C00041, cpd:C00042, cpd:C00047, cpd:C00049, cpd:C00058, cpd:C00059, cpd:C00064, cpd:C00067, cpd:C00073, cpd:C00078, cpd:C00079, cpd:C00082, cpd:C00084, cpd:C00089, cpd:C00097, cpd:C00106, cpd:C00109, cpd:C00120, cpd:C00123, cpd:C00135, cpd:C00147, cpd:C00148, cpd:C00152, cpd:C00158, cpd…	H2O, Oxygen, Orthophosphate, CO2, Ammonia, S-Adenosyl-L-homocysteine, L-Glutamate, Acetate, Glycine, L-Alanine, Succinate, L-Lysine, L-Aspartate, Formate, Sulfate, L-Glutamine, Formaldehyde, L-Methionine, L-Tryptophan, L-Phenylalanine, L-Tyrosine, Acetaldehyde, Sucrose, L-Cysteine, Uracil, 2-Oxobutanoate, Biotin, L-Leucine, L-Histidine, Adenine, L-Proline, L-Asparagine, Citrate, 5'-Methylthioaden…
Bifidobacterium angulatum DSM 20127	bang00400	Phenylalanine, tyrosine and tryptophan biosynthesis	4	35	0.0458681	0.201031	cpd:C00078, cpd:C00079, cpd:C00082, cpd:C01094	L-Tryptophan, L-Phenylalanine, L-Tyrosine, D-Fructose 1-phosphate
Bifidobacterium angulatum DSM 20128	bang00300	Lysine biosynthesis	4	35	0.0458681	0.201031	cpd:C00047, cpd:C00049, cpd:C00263, cpd:C04076	L-Lysine, L-Aspartate, L-Homoserine, L-2-Aminoadipate 6-semialdehyde
Lactobacillus plantarum WCFS22	lpl00052	Galactose metabolism	5	46	0.0461297	0.192913	cpd:C00089, cpd:C00137, cpd:C00243, cpd:C00794, cpd:C01697	Sucrose, myo-Inositol, Lactose, D-Sorbitol, Galactitol
Bifidobacterium longum subsp. longum CCUG 52516	blb00300	Lysine biosynthesis	4	35	0.0461302	0.201031	cpd:C00047, cpd:C00049, cpd:C00263, cpd:C04076	L-Lysine, L-Aspartate, L-Homoserine, L-2-Aminoadipate 6-semialdehyde
Bifidobacterium longum subsp. longum CCUG 52517	blb00400	Phenylalanine, tyrosine and tryptophan biosynthesis	4	35	0.0461302	0.201031	cpd:C00078, cpd:C00079, cpd:C00082, cpd:C01094	L-Tryptophan, L-Phenylalanine, L-Tyrosine, D-Fructose 1-phosphate
Bifidobacterium longum subsp. longum CCUG 52518	blb00030	Pentose phosphate pathway	4	35	0.0461302	0.201031	cpd:C00031, cpd:C00257, cpd:C00631, cpd:C01801	D-Glucose, D-Gluconic acid, 2-Phospho-D-glycerate, Deoxyribose
Lactobacillus reuteri SD2112 ATCC 55757	lru01100	Metabolic pathways	84	1684	0.0463645	0.0949202	cpd:C00001, cpd:C00009, cpd:C00011, cpd:C00014, cpd:C00025, cpd:C00031, cpd:C00033, cpd:C00037, cpd:C00041, cpd:C00042, cpd:C00047, cpd:C00059, cpd:C00062, cpd:C00064, cpd:C00073, cpd:C00084, cpd:C00089, cpd:C00091, cpd:C00097, cpd:C00106, cpd:C00120, cpd:C00123, cpd:C00133, cpd:C00134, cpd:C00135, cpd:C00136, cpd:C00149, cpd:C00152, cpd:C00158, cpd:C00170, cpd:C00186, cpd:C00208, cpd:C00239, cpd…	H2O, Orthophosphate, CO2, Ammonia, L-Glutamate, D-Glucose, Acetate, Glycine, L-Alanine, Succinate, L-Lysine, Sulfate, L-Arginine, L-Glutamine, L-Methionine, Acetaldehyde, Sucrose, Succinyl-CoA, L-Cysteine, Uracil, Biotin, L-Leucine, D-Alanine, Putrescine, L-Histidine, Butanoyl-CoA, (S)-Malate, L-Asparagine, Citrate, 5'-Methylthioadenosine, (S)-Lactate, Maltose, dCMP, Lactose, Hexadecanoic acid, P…
Lactobacillus casei subsp. casei BL39	lcb00280	Valine, leucine and isoleucine degradation	5	42	0.047094	0.209402	cpd:C00091, cpd:C00349, cpd:C00630, cpd:C02939, cpd:C03344	Succinyl-CoA, 2-Methyl-3-oxopropanoate, 2-Methylpropanoyl-CoA, 3-Methylbutanoyl-CoA, 2-Methylacetoacetyl-CoA
Bifidobacterium pseudocatenulatum DSM 20467	bpsc00400	Phenylalanine, tyrosine and tryptophan biosynthesis	4	35	0.0471443	0.201031	cpd:C00078, cpd:C00079, cpd:C00082, cpd:C01094	L-Tryptophan, L-Phenylalanine, L-Tyrosine, D-Fructose 1-phosphate
Bifidobacterium pseudocatenulatum DSM 20468	bpsc00300	Lysine biosynthesis	4	35	0.0471443	0.201031	cpd:C00047, cpd:C00049, cpd:C00263, cpd:C04076	L-Lysine, L-Aspartate, L-Homoserine, L-2-Aminoadipate 6-semialdehyde
Bifidobacterium pseudocatenulatum DSM 20469	bpsc00030	Pentose phosphate pathway	4	35	0.0471443	0.201031	cpd:C00257, cpd:C00258, cpd:C00631, cpd:C01801	D-Gluconic acid, D-Glycerate, 2-Phospho-D-glycerate, Deoxyribose
Lactobacillus plantarum WCFS23	lpl00920	Sulfur metabolism	4	32	0.0479153	0.217877	cpd:C00033, cpd:C00042, cpd:C00059, cpd:C00084	Acetate, Succinate, Sulfate, Acetaldehyde
Faecalibacterium prausnitzii M21 24	fpa00750	Vitamin B6 metabolism	4	28	0.0481279	0.245283	cpd:C00250, cpd:C00266, cpd:C00314, cpd:C00534	Pyridoxal, Glycolaldehyde, Pyridoxine, Pyridoxamine
Bifidobacterium breve UCC2003 NCIMB8836	bbru00261	Monobactam biosynthesis	4	39	0.0481518	0.182243	cpd:C00049, cpd:C00065, cpd:C00082, cpd:C00188	L-Aspartate, L-Serine, L-Tyrosine, L-Threonine
Lactobacillus rhamnosus GG ATCC 53126	lrh00640	Propanoate metabolism	5	48	0.0485643	0.185606	cpd:C00033, cpd:C00042, cpd:C00091, cpd:C00164, cpd:C00186	Acetate, Succinate, Succinyl-CoA, Acetoacetate, (S)-Lactate
Bifidobacterium animalis subsp. lactis BB-38	bbb00680	Methane metabolism	7	84	0.0486694	0.151982	cpd:C00011, cpd:C00033, cpd:C00037, cpd:C00058, cpd:C00065, cpd:C00082, cpd:C00631	CO2, Acetate, Glycine, Formate, L-Serine, L-Tyrosine, 2-Phospho-D-glycerate
Bifidobacterium longum subsp. longum CCUG 52519	blb00310	Lysine degradation	5	52	0.0487169	0.172535	cpd:C00037, cpd:C00047, cpd:C00332, cpd:C03239, cpd:C04076	Glycine, L-Lysine, Acetoacetyl-CoA, 6-Amino-2-oxohexanoate, L-2-Aminoadipate 6-semialdehyde
Bifidobacterium bifidum BGN33	bbf00670	One carbon pool by folate	2	9	0.0488111	0.333333	cpd:C00440, cpd:C03479	5-Methyltetrahydrofolate, Folinic acid
Akkermansia muciniphila ATCC BAA 867	amu00330	Arginine and proline metabolism	6	77	0.0491573	0.142512	cpd:C00025, cpd:C00077, cpd:C00148, cpd:C00315, cpd:C01157, cpd:C05947	L-Glutamate, L-Ornithine, L-Proline, Spermidine, Hydroxyproline, L-erythro-4-Hydroxyglutamate
Bifidobacterium angulatum DSM 20129	bang00670	One carbon pool by folate	2	9	0.0491989	0.351852	cpd:C00440, cpd:C00504	5-Methyltetrahydrofolate, Folate
Bifidobacterium longum subsp. longum CCUG 52520	blb00670	One carbon pool by folate	2	9	0.049358	0.333333	cpd:C00440, cpd:C03479	5-Methyltetrahydrofolate, Folinic acid
Bifidobacterium catenulatum DSM 17021	bcat00400	Phenylalanine, tyrosine and tryptophan biosynthesis	4	35	0.0495492	0.201031	cpd:C00078, cpd:C00079, cpd:C00082, cpd:C01094	L-Tryptophan, L-Phenylalanine, L-Tyrosine, D-Fructose 1-phosphate
Bifidobacterium catenulatum DSM 17022	bcat00300	Lysine biosynthesis	4	35	0.0495492	0.201031	cpd:C00047, cpd:C00049, cpd:C00263, cpd:C04076	L-Lysine, L-Aspartate, L-Homoserine, L-2-Aminoadipate 6-semialdehyde
Lactobacillus paracasei subsp. paracasei ATCC 25322	lpap00230	Purine metabolism	8	92	0.049714	0.158317	cpd:C00011, cpd:C00014, cpd:C00059, cpd:C00212, cpd:C00301, cpd:C00387, cpd:C00559, cpd:C11821	CO2, Ammonia, Sulfate, Adenosine, ADP-ribose, Guanosine, Deoxyadenosine, 5-Hydroxyisourate
Bifidobacterium pseudocatenulatum DSM 20470	bpsc00670	One carbon pool by folate	2	9	0.0500586	0.333333	cpd:C00440, cpd:C03479	5-Methyltetrahydrofolate, Folinic acid
Lactobacillus fermentum IFO 3985	lfe00500	Starch and sucrose metabolism	4	37	0.0501263	0.191176	cpd:C00031, cpd:C00089, cpd:C00208, cpd:C01083	D-Glucose, Sucrose, Maltose, alpha,alpha-Trehalose
Bifidobacterium longum subsp. infantis ATCC 15728	bln00480	Glutathione metabolism	4	38	0.0502859	0.186603	cpd:C00025, cpd:C00037, cpd:C00097, cpd:C01419	L-Glutamate, Glycine, L-Cysteine, Cys-Gly
Lactobacillus acidophilus NCFM	lac00750	Vitamin B6 metabolism	4	28	0.0504272	0.245283	cpd:C00232, cpd:C00250, cpd:C00314, cpd:C00534	Succinate semialdehyde, Pyridoxal, Pyridoxine, Pyridoxamine
Lactobacillus acidophilus NCFM	lac00770	Pantothenate and CoA biosynthesis	4	28	0.0504272	0.245283	cpd:C00049, cpd:C00097, cpd:C00106, cpd:C00864	L-Aspartate, L-Cysteine, Uracil, Pantothenate
Lactobacillus fermentum IFO 3986	lfe00430	Taurine and hypotaurine metabolism	3	22	0.0507952	0.233871	cpd:C00025, cpd:C00033, cpd:C00097	L-Glutamate, Acetate, L-Cysteine
Bifidobacterium animalis subsp. lactis BB-39	bbb01100	Metabolic pathways	81	1684	0.0510851	0.0916818	cpd:C00001, cpd:C00007, cpd:C00009, cpd:C00011, cpd:C00014, cpd:C00025, cpd:C00032, cpd:C00033, cpd:C00037, cpd:C00041, cpd:C00042, cpd:C00047, cpd:C00049, cpd:C00058, cpd:C00059, cpd:C00062, cpd:C00064, cpd:C00065, cpd:C00073, cpd:C00078, cpd:C00079, cpd:C00082, cpd:C00084, cpd:C00089, cpd:C00097, cpd:C00106, cpd:C00120, cpd:C00123, cpd:C00135, cpd:C00148, cpd:C00152, cpd:C00158, cpd:C00159, cpd…	H2O, Oxygen, Orthophosphate, CO2, Ammonia, L-Glutamate, Heme, Acetate, Glycine, L-Alanine, Succinate, L-Lysine, L-Aspartate, Formate, Sulfate, L-Arginine, L-Glutamine, L-Serine, L-Methionine, L-Tryptophan, L-Phenylalanine, L-Tyrosine, Acetaldehyde, Sucrose, L-Cysteine, Uracil, Biotin, L-Leucine, L-Histidine, L-Proline, L-Asparagine, Citrate, D-Mannose, Acetoacetate, 5'-Methylthioadenosine, L-Vali…
Lactobacillus rhamnosus GG ATCC 53127	lrh00020	Citrate cycle (TCA cycle)	3	20	0.0515857	0.254386	cpd:C00042, cpd:C00091, cpd:C00158	Succinate, Succinyl-CoA, Citrate
Bifidobacterium animalis subsp. lactis BB-40	bbb00400	Phenylalanine, tyrosine and tryptophan biosynthesis	4	35	0.0515971	0.201031	cpd:C00078, cpd:C00079, cpd:C00082, cpd:C01094	L-Tryptophan, L-Phenylalanine, L-Tyrosine, D-Fructose 1-phosphate
Bifidobacterium catenulatum DSM 17023	bcat00670	One carbon pool by folate	2	9	0.0516878	0.333333	cpd:C00440, cpd:C03479	5-Methyltetrahydrofolate, Folinic acid
Bifidobacterium bifidum BGN34	bbf00500	Starch and sucrose metabolism	4	37	0.0524612	0.191176	cpd:C00031, cpd:C00089, cpd:C00208, cpd:C01083	D-Glucose, Sucrose, Maltose, alpha,alpha-Trehalose
Bifidobacterium adolescentis ATCC 15734	bad00261	Monobactam biosynthesis	4	39	0.0525265	0.182243	cpd:C00049, cpd:C00065, cpd:C00082, cpd:C00188	L-Aspartate, L-Serine, L-Tyrosine, L-Threonine
Lactobacillus acidophilus NCFM	lac00680	Methane metabolism	8	84	0.0525816	0.172113	cpd:C00011, cpd:C00033, cpd:C00037, cpd:C00048, cpd:C00058, cpd:C00168, cpd:C00184, cpd:C00631	CO2, Acetate, Glycine, Glyoxylate, Formate, Hydroxypyruvate, Glycerone, 2-Phospho-D-glycerate
Lactobacillus reuteri SD2112 ATCC 55758	lru00240	Pyrimidine metabolism	6	66	0.0528152	0.164345	cpd:C00064, cpd:C00106, cpd:C00239, cpd:C00337, cpd:C00380, cpd:C00429	L-Glutamine, Uracil, dCMP, (S)-Dihydroorotate, Cytosine, 5,6-Dihydrouracil
Bifidobacterium breve UCC2003 NCIMB8837	bbru01502	Vancomycin resistance	3	24	0.0530254	0.216418	cpd:C00037, cpd:C00041, cpd:C00065	Glycine, L-Alanine, L-Serine
Lactobacillus rhamnosus GG ATCC 53128	lrh00240	Pyrimidine metabolism	6	66	0.0534091	0.164345	cpd:C00106, cpd:C00214, cpd:C00239, cpd:C00337, cpd:C00380, cpd:C00881	Uracil, Thymidine, dCMP, (S)-Dihydroorotate, Cytosine, Deoxycytidine
Lactobacillus reuteri SD2112 ATCC 55759	lru00071	Fatty acid degradation	5	50	0.0541607	0.178832	cpd:C00136, cpd:C00249, cpd:C01832, cpd:C01944, cpd:C05274	Butanoyl-CoA, Hexadecanoic acid, Lauroyl-CoA, Octanoyl-CoA, Decanoyl-CoA
Lactobacillus paracasei subsp. paracasei ATCC 25323	lpap00920	Sulfur metabolism	4	32	0.054245	0.217877	cpd:C00033, cpd:C00042, cpd:C00059, cpd:C00084	Acetate, Succinate, Sulfate, Acetaldehyde
Lactobacillus rhamnosus GG ATCC 53129	lrh00071	Fatty acid degradation	5	50	0.054705	0.178832	cpd:C00136, cpd:C00249, cpd:C01832, cpd:C01944, cpd:C05274	Butanoyl-CoA, Hexadecanoic acid, Lauroyl-CoA, Octanoyl-CoA, Decanoyl-CoA
Lactobacillus acidophilus NCFM	lac00650	Butanoate metabolism	5	42	0.0554624	0.209402	cpd:C00025, cpd:C00042, cpd:C00091, cpd:C00136, cpd:C00232	L-Glutamate, Succinate, Succinyl-CoA, Butanoyl-CoA, Succinate semialdehyde
Lactobacillus fermentum IFO 3987	lfe01210	2-Oxocarboxylic acid metabolism	9	134	0.0559843	0.12465	cpd:C00025, cpd:C00047, cpd:C00073, cpd:C00109, cpd:C00123, cpd:C00311, cpd:C00407, cpd:C00437, cpd:C01180	L-Glutamate, L-Lysine, L-Methionine, 2-Oxobutanoate, L-Leucine, Isocitrate, L-Isoleucine, N-Acetylornithine, 4-Methylthio-2-oxobutanoic acid
Lactobacillus fermentum IFO 3988	lfe00290	Valine, leucine and isoleucine biosynthesis	3	23	0.0559902	0.224806	cpd:C00109, cpd:C00123, cpd:C00407	2-Oxobutanoate, L-Leucine, L-Isoleucine
Bifidobacterium angulatum DSM 20130	bang00480	Glutathione metabolism	4	38	0.0568307	0.186603	cpd:C00025, cpd:C00037, cpd:C00097, cpd:C01419	L-Glutamate, Glycine, L-Cysteine, Cys-Gly
Lactobacillus casei subsp. casei BL40	lcb00010	Glycolysis / Gluconeogenesis	4	31	0.0568829	0.224138	cpd:C00033, cpd:C00084, cpd:C00469, cpd:C00631	Acetate, Acetaldehyde, Ethanol, 2-Phospho-D-glycerate
Bifidobacterium adolescentis ATCC 15735	bad01502	Vancomycin resistance	3	24	0.0570002	0.216418	cpd:C00037, cpd:C00041, cpd:C00065	Glycine, L-Alanine, L-Serine
Akkermansia muciniphila ATCC BAA 868	amu00280	Valine, leucine and isoleucine degradation	4	42	0.0570294	0.170306	cpd:C00123, cpd:C00164, cpd:C00407, cpd:C02939	L-Leucine, Acetoacetate, L-Isoleucine, 3-Methylbutanoyl-CoA
Bifidobacterium longum subsp. longum CCUG 52521	blb00480	Glutathione metabolism	4	38	0.057125	0.186603	cpd:C00025, cpd:C00037, cpd:C00097, cpd:C01419	L-Glutamate, Glycine, L-Cysteine, Cys-Gly
Bifidobacterium longum subsp. infantis ATCC 15729	bln00330	Arginine and proline metabolism	6	77	0.057724	0.142512	cpd:C00025, cpd:C00062, cpd:C00086, cpd:C00148, cpd:C00555, cpd:C05947	L-Glutamate, L-Arginine, Urea, L-Proline, 4-Aminobutyraldehyde, L-erythro-4-Hydroxyglutamate
Bifidobacterium longum subsp. infantis ATCC 15730	bln01502	Vancomycin resistance	3	24	0.0581248	0.216418	cpd:C00037, cpd:C00041, cpd:C00065	Glycine, L-Alanine, L-Serine
Bifidobacterium breve UCC2003 NCIMB8838	bbru00280	Valine, leucine and isoleucine degradation	4	42	0.0582559	0.170306	cpd:C00123, cpd:C00164, cpd:C00183, cpd:C00407	L-Leucine, Acetoacetate, L-Valine, L-Isoleucine
Bifidobacterium pseudocatenulatum DSM 20471	bpsc00480	Glutathione metabolism	4	38	0.0583199	0.186603	cpd:C00025, cpd:C00037, cpd:C00097, cpd:C01419	L-Glutamate, Glycine, L-Cysteine, Cys-Gly
Lactobacillus plantarum WCFS24	lpl00670	One carbon pool by folate	2	9	0.0588099	0.333333	cpd:C00440, cpd:C03479	5-Methyltetrahydrofolate, Folinic acid
Lactobacillus casei subsp. casei BL41	lcb00230	Purine metabolism	8	92	0.0595218	0.158317	cpd:C00011, cpd:C00014, cpd:C00059, cpd:C00212, cpd:C00301, cpd:C00387, cpd:C00559, cpd:C11821	CO2, Ammonia, Sulfate, Adenosine, ADP-ribose, Guanosine, Deoxyadenosine, 5-Hydroxyisourate
Lactobacillus plantarum WCFS25	lpl00680	Methane metabolism	7	84	0.0599864	0.151982	cpd:C00011, cpd:C00033, cpd:C00058, cpd:C00149, cpd:C00168, cpd:C00184, cpd:C00631	CO2, Acetate, Formate, (S)-Malate, Hydroxypyruvate, Glycerone, 2-Phospho-D-glycerate
Akkermansia muciniphila ATCC BAA 869	amu01212	Fatty acid metabolism	1	106	0.0600664	0.0168539	cpd:C00249	Hexadecanoic acid
Lactobacillus paracasei subsp. paracasei ATCC 25324	lpap00020	Citrate cycle (TCA cycle)	3	20	0.0604278	0.254386	cpd:C00042, cpd:C00091, cpd:C00158	Succinate, Succinyl-CoA, Citrate
Bifidobacterium angulatum DSM 20131	bang00261	Monobactam biosynthesis	4	39	0.0606556	0.182243	cpd:C00049, cpd:C00059, cpd:C00082, cpd:C00188	L-Aspartate, Sulfate, L-Tyrosine, L-Threonine
Bifidobacterium catenulatum DSM 17024	bcat00480	Glutathione metabolism	4	38	0.0611317	0.186603	cpd:C00025, cpd:C00037, cpd:C00097, cpd:C01419	L-Glutamate, Glycine, L-Cysteine, Cys-Gly
Lactobacillus casei subsp. casei BL42	lcb00052	Galactose metabolism	5	46	0.0612753	0.192913	cpd:C00089, cpd:C00137, cpd:C00243, cpd:C00794, cpd:C01697	Sucrose, myo-Inositol, Lactose, D-Sorbitol, Galactitol
Lactobacillus fermentum IFO 3989	lfe01502	Vancomycin resistance	3	24	0.0613323	0.216418	cpd:C00037, cpd:C00133, cpd:C00256	Glycine, D-Alanine, (R)-Lactate
Bifidobacterium animalis subsp. lactis BB-41	bbb00051	Fructose and mannose metabolism	5	54	0.0613394	0.166667	cpd:C00159, cpd:C00186, cpd:C00636, cpd:C01019, cpd:C01094	D-Mannose, (S)-Lactate, D-Mannose 1-phosphate, 6-Deoxy-L-galactose, D-Fructose 1-phosphate
Lactobacillus casei subsp. casei BL43	lcb00920	Sulfur metabolism	4	32	0.061616	0.217877	cpd:C00033, cpd:C00042, cpd:C00059, cpd:C00084	Acetate, Succinate, Sulfate, Acetaldehyde
Bifidobacterium breve UCC2003 NCIMB8839	bbru00625	Chloroalkane and chloroalkene degradation	4	43	0.0617594	0.166667	cpd:C00011, cpd:C00048, cpd:C00058, cpd:C00084	CO2, Glyoxylate, Formate, Acetaldehyde
Bifidobacterium pseudocatenulatum DSM 20472	bpsc00261	Monobactam biosynthesis	4	39	0.0622125	0.182243	cpd:C00049, cpd:C00065, cpd:C00082, cpd:C00188	L-Aspartate, L-Serine, L-Tyrosine, L-Threonine
Lactobacillus fermentum IFO 3990	lfe00330	Arginine and proline metabolism	6	77	0.062345	0.142512	cpd:C00025, cpd:C00048, cpd:C00062, cpd:C00315, cpd:C00533, cpd:C05947	L-Glutamate, Glyoxylate, L-Arginine, Spermidine, Nitric oxide, L-erythro-4-Hydroxyglutamate
Faecalibacterium prausnitzii M21 25	fpa00010	Glycolysis / Gluconeogenesis	4	31	0.0625916	0.224138	cpd:C00033, cpd:C00084, cpd:C00186, cpd:C00469	Acetate, Acetaldehyde, (S)-Lactate, Ethanol
Bifidobacterium adolescentis ATCC 15736	bad00280	Valine, leucine and isoleucine degradation	4	42	0.0632827	0.170306	cpd:C00123, cpd:C00164, cpd:C00183, cpd:C00407	L-Leucine, Acetoacetate, L-Valine, L-Isoleucine
Lactobacillus rhamnosus GG ATCC 53130	lrh00430	Taurine and hypotaurine metabolism	3	22	0.0634044	0.233871	cpd:C00025, cpd:C00033, cpd:C00041	L-Glutamate, Acetate, L-Alanine
Bifidobacterium bifidum BGN35	bbf01502	Vancomycin resistance	3	24	0.0636804	0.216418	cpd:C00037, cpd:C00041, cpd:C00065	Glycine, L-Alanine, L-Serine
Faecalibacterium prausnitzii M21 26	fpa00460	Cyanoamino acid metabolism	5	45	0.0640695	0.196787	cpd:C00014, cpd:C00037, cpd:C00049, cpd:C00097, cpd:C00152	Ammonia, Glycine, L-Aspartate, L-Cysteine, L-Asparagine
Lactobacillus reuteri SD2112 ATCC 55760	lru00500	Starch and sucrose metabolism	4	37	0.0644689	0.191176	cpd:C00031, cpd:C00089, cpd:C00208, cpd:C01083	D-Glucose, Sucrose, Maltose, alpha,alpha-Trehalose
Bifidobacterium longum subsp. longum CCUG 52522	blb01502	Vancomycin resistance	3	24	0.0645608	0.216418	cpd:C00037, cpd:C00041, cpd:C00065	Glycine, L-Alanine, L-Serine
Bifidobacterium longum subsp. longum CCUG 52523	blb00521	Streptomycin biosynthesis	3	24	0.0645608	0.216418	cpd:C00031, cpd:C00842, cpd:C04006	D-Glucose, dTDP-glucose, 1D-myo-Inositol 3-phosphate
Bifidobacterium pseudocatenulatum DSM 20473	bpsc01502	Vancomycin resistance	3	24	0.0656824	0.216418	cpd:C00037, cpd:C00041, cpd:C00065	Glycine, L-Alanine, L-Serine
Bifidobacterium catenulatum DSM 17025	bcat00130	Ubiquinone and other terpenoid-quinone biosynthesis	1	90	0.0667647	0.0198238	cpd:C00082	L-Tyrosine
Lactobacillus plantarum WCFS26	lpl00430	Taurine and hypotaurine metabolism	3	22	0.0668622	0.233871	cpd:C00025, cpd:C00026, cpd:C00033	L-Glutamate, 2-Oxoglutarate, Acetate
Bifidobacterium longum subsp. longum CCUG 52524	blb00330	Arginine and proline metabolism	6	77	0.0669746	0.142512	cpd:C00025, cpd:C00048, cpd:C00062, cpd:C00148, cpd:C00555, cpd:C05947	L-Glutamate, Glyoxylate, L-Arginine, L-Proline, 4-Aminobutyraldehyde, L-erythro-4-Hydroxyglutamate
Lactobacillus paracasei subsp. paracasei ATCC 25325	lpap00071	Fatty acid degradation	5	50	0.0669973	0.178832	cpd:C00136, cpd:C00249, cpd:C01832, cpd:C01944, cpd:C05274	Butanoyl-CoA, Hexadecanoic acid, Lauroyl-CoA, Octanoyl-CoA, Decanoyl-CoA
Lactobacillus casei subsp. casei BL44	lcb00020	Citrate cycle (TCA cycle)	3	20	0.0672073	0.254386	cpd:C00042, cpd:C00091, cpd:C00158	Succinate, Succinyl-CoA, Citrate
Akkermansia muciniphila ATCC BAA 870	amu00471	D-Glutamine and D-glutamate metabolism	2	12	0.0676159	0.275362	cpd:C00025, cpd:C00064	L-Glutamate, L-Glutamine
Bifidobacterium catenulatum DSM 17026	bcat01502	Vancomycin resistance	3	24	0.0682982	0.216418	cpd:C00037, cpd:C00041, cpd:C00065	Glycine, L-Alanine, L-Serine
Bifidobacterium catenulatum DSM 17027	bcat00521	Streptomycin biosynthesis	3	24	0.0682982	0.216418	cpd:C00031, cpd:C00842, cpd:C04006	D-Glucose, dTDP-glucose, 1D-myo-Inositol 3-phosphate
Bifidobacterium breve UCC2003 NCIMB8840	bbru00471	D-Glutamine and D-glutamate metabolism	2	12	0.0685811	0.275362	cpd:C00025, cpd:C00064	L-Glutamate, L-Glutamine
Lactobacillus reuteri SD2112 ATCC 55761	lru00627	Aminobenzoate degradation	1	85	0.0687688	0.020979	cpd:C03360	4-Nitrophenyl phosphate
Bifidobacterium animalis subsp. lactis BB-42	bbb01502	Vancomycin resistance	3	24	0.0705216	0.216418	cpd:C00037, cpd:C00041, cpd:C00065	Glycine, L-Alanine, L-Serine
Bifidobacterium pseudocatenulatum DSM 20474	bpsc00130	Ubiquinone and other terpenoid-quinone biosynthesis	1	90	0.0709318	0.0198238	cpd:C00082	L-Tyrosine
Lactobacillus plantarum WCFS27	lpl01100	Metabolic pathways	80	1684	0.0715452	0.0905998	cpd:C00001, cpd:C00009, cpd:C00011, cpd:C00014, cpd:C00025, cpd:C00026, cpd:C00033, cpd:C00042, cpd:C00049, cpd:C00058, cpd:C00059, cpd:C00084, cpd:C00089, cpd:C00091, cpd:C00093, cpd:C00106, cpd:C00114, cpd:C00120, cpd:C00134, cpd:C00137, cpd:C00140, cpd:C00149, cpd:C00158, cpd:C00168, cpd:C00170, cpd:C00184, cpd:C00186, cpd:C00208, cpd:C00212, cpd:C00214, cpd:C00232, cpd:C00239, cpd:C00243, cpd…	H2O, Orthophosphate, CO2, Ammonia, L-Glutamate, 2-Oxoglutarate, Acetate, Succinate, L-Aspartate, Formate, Sulfate, Acetaldehyde, Sucrose, Succinyl-CoA, sn-Glycerol 3-phosphate, Uracil, Choline, Biotin, Putrescine, myo-Inositol, N-Acetyl-D-glucosamine, (S)-Malate, Citrate, Hydroxypyruvate, 5'-Methylthioadenosine, Glycerone, (S)-Lactate, Maltose, Adenosine, Thymidine, Succinate semialdehyde, dCMP, …
Bifidobacterium bifidum BGN36	bbf00280	Valine, leucine and isoleucine degradation	4	42	0.0717411	0.170306	cpd:C00123, cpd:C00164, cpd:C00183, cpd:C00407	L-Leucine, Acetoacetate, L-Valine, L-Isoleucine
Faecalibacterium prausnitzii M21 27	fpa00270	Cysteine and methionine metabolism	6	62	0.0719191	0.174041	cpd:C00041, cpd:C00049, cpd:C00051, cpd:C00059, cpd:C00097, cpd:C00263	L-Alanine, L-Aspartate, Glutathione, Sulfate, L-Cysteine, L-Homoserine
Akkermansia muciniphila ATCC BAA 871	amu00770	Pantothenate and CoA biosynthesis	3	28	0.0720353	0.188312	cpd:C00049, cpd:C00097, cpd:C00106	L-Aspartate, L-Cysteine, Uracil
Bifidobacterium adolescentis ATCC 15737	bad00471	D-Glutamine and D-glutamate metabolism	2	12	0.0723586	0.275362	cpd:C00025, cpd:C00064	L-Glutamate, L-Glutamine
Lactobacillus rhamnosus GG ATCC 53131	lrh01100	Metabolic pathways	79	1684	0.0728168	0.0895167	cpd:C00001, cpd:C00009, cpd:C00011, cpd:C00014, cpd:C00025, cpd:C00033, cpd:C00041, cpd:C00042, cpd:C00047, cpd:C00049, cpd:C00051, cpd:C00058, cpd:C00059, cpd:C00077, cpd:C00084, cpd:C00089, cpd:C00091, cpd:C00093, cpd:C00106, cpd:C00114, cpd:C00120, cpd:C00133, cpd:C00134, cpd:C00136, cpd:C00137, cpd:C00140, cpd:C00158, cpd:C00164, cpd:C00168, cpd:C00186, cpd:C00208, cpd:C00212, cpd:C00214, cpd…	H2O, Orthophosphate, CO2, Ammonia, L-Glutamate, Acetate, L-Alanine, Succinate, L-Lysine, L-Aspartate, Glutathione, Formate, Sulfate, L-Ornithine, Acetaldehyde, Sucrose, Succinyl-CoA, sn-Glycerol 3-phosphate, Uracil, Choline, Biotin, D-Alanine, Putrescine, Butanoyl-CoA, myo-Inositol, N-Acetyl-D-glucosamine, Citrate, Acetoacetate, Hydroxypyruvate, (S)-Lactate, Maltose, Adenosine, Thymidine, Succina…
Bifidobacterium longum subsp. longum CCUG 52525	blb00130	Ubiquinone and other terpenoid-quinone biosynthesis	1	90	0.0729336	0.0198238	cpd:C00082	L-Tyrosine
Bifidobacterium angulatum DSM 20132	bang00130	Ubiquinone and other terpenoid-quinone biosynthesis	1	90	0.0730586	0.0198238	cpd:C00082	L-Tyrosine
Bifidobacterium breve UCC2003 NCIMB8841	bbru00750	Vitamin B6 metabolism	3	28	0.0733118	0.188312	cpd:C00250, cpd:C00314, cpd:C00534	Pyridoxal, Pyridoxine, Pyridoxamine
Bifidobacterium longum subsp. infantis ATCC 15731	bln00471	D-Glutamine and D-glutamate metabolism	2	12	0.0734048	0.275362	cpd:C00025, cpd:C00064	L-Glutamate, L-Glutamine
Bifidobacterium bifidum BGN37	bbf00130	Ubiquinone and other terpenoid-quinone biosynthesis	1	90	0.0742157	0.0198238	cpd:C00082	L-Tyrosine
Lactobacillus acidophilus NCFM	lac00020	Citrate cycle (TCA cycle)	3	20	0.0754068	0.254386	cpd:C00042, cpd:C00091, cpd:C00158	Succinate, Succinyl-CoA, Citrate
Lactobacillus rhamnosus GG ATCC 53132	lrh01502	Vancomycin resistance	3	24	0.0758147	0.216418	cpd:C00041, cpd:C00133, cpd:C00256	L-Alanine, D-Alanine, (R)-Lactate
Lactobacillus plantarum WCFS28	lpl00040	Pentose and glucuronate interconversions	5	55	0.0758178	0.16388	cpd:C00026, cpd:C00266, cpd:C00309, cpd:C00312, cpd:C00532	2-Oxoglutarate, Glycolaldehyde, D-Ribulose, L-Xylulose, L-Arabitol
Lactobacillus rhamnosus GG ATCC 53133	lrh00520	Amino sugar and nucleotide sugar metabolism	2	108	0.0759411	0.0346084	cpd:C00140, cpd:C00636	N-Acetyl-D-glucosamine, D-Mannose 1-phosphate
Bifidobacterium breve UCC2003 NCIMB8842	bbru00340	Histidine metabolism	4	47	0.0762825	0.153543	cpd:C00025, cpd:C00049, cpd:C00135, cpd:C05130	L-Glutamate, L-Aspartate, L-Histidine, Imidazole-4-acetaldehyde
Lactobacillus reuteri SD2112 ATCC 55762	lru00520	Amino sugar and nucleotide sugar metabolism	2	108	0.07637	0.0346084	cpd:C00031, cpd:C00636	D-Glucose, D-Mannose 1-phosphate
Lactobacillus fermentum IFO 3991	lfe00471	D-Glutamine and D-glutamate metabolism	2	12	0.0763766	0.275362	cpd:C00025, cpd:C00064	L-Glutamate, L-Glutamine
Lactobacillus casei subsp. casei BL45	lcb00030	Pentose phosphate pathway	4	35	0.0763797	0.201031	cpd:C00257, cpd:C00631, cpd:C01801, cpd:C05382	D-Gluconic acid, 2-Phospho-D-glycerate, Deoxyribose, Sedoheptulose 7-phosphate
Lactobacillus casei subsp. casei BL46	lcb00071	Fatty acid degradation	5	50	0.076451	0.178832	cpd:C00136, cpd:C00249, cpd:C01832, cpd:C01944, cpd:C05274	Butanoyl-CoA, Hexadecanoic acid, Lauroyl-CoA, Octanoyl-CoA, Decanoyl-CoA
Lactobacillus casei subsp. casei BL47	lcb00061	Fatty acid biosynthesis	5	50	0.076451	0.178832	cpd:C00249, cpd:C00712, cpd:C01530, cpd:C02679, cpd:C08362	Hexadecanoic acid, (9Z)-Octadecenoic acid, Octadecanoic acid, Dodecanoic acid, (9Z)-Hexadecenoic acid
Bifidobacterium angulatum DSM 20133	bang00625	Chloroalkane and chloroalkene degradation	4	43	0.0765876	0.166667	cpd:C00011, cpd:C00058, cpd:C00067, cpd:C00084	CO2, Formate, Formaldehyde, Acetaldehyde
Bifidobacterium longum subsp. longum CCUG 52526	blb00625	Chloroalkane and chloroalkene degradation	4	43	0.0769184	0.166667	cpd:C00011, cpd:C00048, cpd:C00058, cpd:C00084	CO2, Glyoxylate, Formate, Acetaldehyde
Lactobacillus paracasei subsp. paracasei ATCC 25326	lpap00500	Starch and sucrose metabolism	4	37	0.0772444	0.191176	cpd:C00031, cpd:C00089, cpd:C00208, cpd:C01083	D-Glucose, Sucrose, Maltose, alpha,alpha-Trehalose
Akkermansia muciniphila ATCC BAA 872	amu00640	Propanoate metabolism	4	48	0.0784395	0.150579	cpd:C00033, cpd:C00042, cpd:C00109, cpd:C00164	Acetate, Succinate, 2-Oxobutanoate, Acetoacetate
Bifidobacterium bifidum BGN38	bbf00471	D-Glutamine and D-glutamate metabolism	2	12	0.0785932	0.275362	cpd:C00025, cpd:C00064	L-Glutamate, L-Glutamine
Bifidobacterium angulatum DSM 20134	bang00471	D-Glutamine and D-glutamate metabolism	2	12	0.0791712	0.275362	cpd:C00025, cpd:C00064	L-Glutamate, L-Glutamine
Lactobacillus rhamnosus GG ATCC 53134	lrh00380	Tryptophan metabolism	1	81	0.0793514	0.0220049	cpd:C00954	Indole-3-acetate
Bifidobacterium longum subsp. longum CCUG 52527	blb00471	D-Glutamine and D-glutamate metabolism	2	12	0.0793939	0.275362	cpd:C00025, cpd:C00064	L-Glutamate, L-Glutamine
Bifidobacterium longum subsp. infantis ATCC 15732	bln00780	Biotin metabolism	3	28	0.0797758	0.188312	cpd:C00047, cpd:C00086, cpd:C00120	L-Lysine, Urea, Biotin
Bifidobacterium breve UCC2003 NCIMB8843	bbru00640	Propanoate metabolism	4	48	0.0800083	0.150579	cpd:C00033, cpd:C00042, cpd:C00164, cpd:C00186	Acetate, Succinate, Acetoacetate, (S)-Lactate
Bifidobacterium animalis subsp. lactis BB-43	bbb00280	Valine, leucine and isoleucine degradation	4	42	0.0803838	0.170306	cpd:C00123, cpd:C00164, cpd:C00183, cpd:C00407	L-Leucine, Acetoacetate, L-Valine, L-Isoleucine
Bifidobacterium pseudocatenulatum DSM 20475	bpsc00471	D-Glutamine and D-glutamate metabolism	2	12	0.0804343	0.275362	cpd:C00025, cpd:C00064	L-Glutamate, L-Glutamine
Lactobacillus fermentum IFO 3992	lfe00460	Cyanoamino acid metabolism	4	45	0.0806186	0.159836	cpd:C00014, cpd:C00037, cpd:C00097, cpd:C00407	Ammonia, Glycine, L-Cysteine, L-Isoleucine
Bifidobacterium longum subsp. infantis ATCC 15733	bln00240	Pyrimidine metabolism	5	66	0.0812573	0.138418	cpd:C00064, cpd:C00086, cpd:C00106, cpd:C00239, cpd:C00337	L-Glutamine, Urea, Uracil, dCMP, (S)-Dihydroorotate
Bifidobacterium catenulatum DSM 17028	bcat00471	D-Glutamine and D-glutamate metabolism	2	12	0.0828332	0.275362	cpd:C00025, cpd:C00064	L-Glutamate, L-Glutamine
Lactobacillus casei subsp. casei BL48	lcb01210	2-Oxocarboxylic acid metabolism	4	134	0.0829946	0.0566038	cpd:C00025, cpd:C00047, cpd:C00049, cpd:C00158	L-Glutamate, L-Lysine, L-Aspartate, Citrate
Lactobacillus fermentum IFO 3993	lfe00770	Pantothenate and CoA biosynthesis	3	28	0.083771	0.188312	cpd:C00097, cpd:C00106, cpd:C00864	L-Cysteine, Uracil, Pantothenate
Lactobacillus paracasei subsp. paracasei ATCC 25327	lpap01230	Biosynthesis of amino acids	9	127	0.0839264	0.131075	cpd:C00011, cpd:C00014, cpd:C00025, cpd:C00047, cpd:C00049, cpd:C00062, cpd:C00158, cpd:C00631, cpd:C05382	CO2, Ammonia, L-Glutamate, L-Lysine, L-Aspartate, L-Arginine, Citrate, 2-Phospho-D-glycerate, Sedoheptulose 7-phosphate
Bifidobacterium longum subsp. infantis ATCC 15734	bln00340	Histidine metabolism	4	47	0.0839513	0.153543	cpd:C00025, cpd:C00049, cpd:C00135, cpd:C05130	L-Glutamate, L-Aspartate, L-Histidine, Imidazole-4-acetaldehyde
Bifidobacterium longum subsp. infantis ATCC 15735	bln00130	Ubiquinone and other terpenoid-quinone biosynthesis	1	90	0.0847585	0.0198238	cpd:C00082	L-Tyrosine
Bifidobacterium animalis subsp. lactis BB-44	bbb00471	D-Glutamine and D-glutamate metabolism	2	12	0.0848693	0.275362	cpd:C00025, cpd:C00064	L-Glutamate, L-Glutamine
Faecalibacterium prausnitzii M21 28	fpa00240	Pyrimidine metabolism	6	66	0.0851101	0.164345	cpd:C00064, cpd:C00106, cpd:C00222, cpd:C00337, cpd:C00380, cpd:C00881	L-Glutamine, Uracil, 3-Oxopropanoate, (S)-Dihydroorotate, Cytosine, Deoxycytidine
Lactobacillus reuteri SD2112 ATCC 55763	lru00650	Butanoate metabolism	4	42	0.0864143	0.170306	cpd:C00025, cpd:C00042, cpd:C00091, cpd:C00136	L-Glutamate, Succinate, Succinyl-CoA, Butanoyl-CoA
Bifidobacterium adolescentis ATCC 15738	bad00130	Ubiquinone and other terpenoid-quinone biosynthesis	1	90	0.0868225	0.0198238	cpd:C00082	L-Tyrosine
Lactobacillus rhamnosus GG ATCC 53135	lrh00280	Valine, leucine and isoleucine degradation	4	42	0.0870021	0.170306	cpd:C00091, cpd:C00164, cpd:C00349, cpd:C03344	Succinyl-CoA, Acetoacetate, 2-Methyl-3-oxopropanoate, 2-Methylacetoacetyl-CoA
Lactobacillus paracasei subsp. paracasei ATCC 25328	lpap00521	Streptomycin biosynthesis	3	24	0.0874746	0.216418	cpd:C00031, cpd:C00137, cpd:C04006	D-Glucose, myo-Inositol, 1D-myo-Inositol 3-phosphate
Bifidobacterium angulatum DSM 20135	bang00750	Vitamin B6 metabolism	3	28	0.0875231	0.188312	cpd:C00250, cpd:C00314, cpd:C00534	Pyridoxal, Pyridoxine, Pyridoxamine
Bifidobacterium longum subsp. longum CCUG 52528	blb00750	Vitamin B6 metabolism	3	28	0.0878232	0.188312	cpd:C00250, cpd:C00314, cpd:C00534	Pyridoxal, Pyridoxine, Pyridoxamine
Bifidobacterium longum subsp. infantis ATCC 15736	bln00640	Propanoate metabolism	4	48	0.0878891	0.150579	cpd:C00033, cpd:C00042, cpd:C00186, cpd:C04225	Acetate, Succinate, (S)-Lactate, (Z)-But-2-ene-1,2,3-tricarboxylate
Akkermansia muciniphila ATCC BAA 873	amu00360	Phenylalanine metabolism	5	72	0.0884173	0.127604	cpd:C00042, cpd:C00079, cpd:C00082, cpd:C00084, cpd:C00156	Succinate, L-Phenylalanine, L-Tyrosine, Acetaldehyde, 4-Hydroxybenzoate
Bifidobacterium angulatum DSM 20136	bang00052	Galactose metabolism	4	46	0.088962	0.156627	cpd:C00089, cpd:C00243, cpd:C00794, cpd:C00984	Sucrose, Lactose, D-Sorbitol, alpha-D-Galactose
Lactobacillus reuteri SD2112 ATCC 55764	lru00350	Tyrosine metabolism	1	78	0.0889788	0.0228426	cpd:C00042	Succinate
Lactobacillus reuteri SD2112 ATCC 55765	lru00471	D-Glutamine and D-glutamate metabolism	2	12	0.0892095	0.275362	cpd:C00025, cpd:C00064	L-Glutamate, L-Glutamine
Lactobacillus acidophilus NCFM	lac01210	2-Oxocarboxylic acid metabolism	10	134	0.089214	0.137691	cpd:C00025, cpd:C00047, cpd:C00049, cpd:C00073, cpd:C00077, cpd:C00079, cpd:C00123, cpd:C00158, cpd:C00407, cpd:C00437	L-Glutamate, L-Lysine, L-Aspartate, L-Methionine, L-Ornithine, L-Phenylalanine, L-Leucine, Citrate, L-Isoleucine, N-Acetylornithine
Bifidobacterium pseudocatenulatum DSM 20476	bpsc00750	Vitamin B6 metabolism	3	28	0.0892221	0.188312	cpd:C00250, cpd:C00314, cpd:C00534	Pyridoxal, Pyridoxine, Pyridoxamine
Bifidobacterium bifidum BGN39	bbf00240	Pyrimidine metabolism	5	66	0.0901528	0.138418	cpd:C00064, cpd:C00106, cpd:C00239, cpd:C00337, cpd:C00475	L-Glutamine, Uracil, dCMP, (S)-Dihydroorotate, Cytidine
Faecalibacterium prausnitzii M21 29	fpa01212	Fatty acid metabolism	3	106	0.0915203	0.0533088	cpd:C01832, cpd:C01944, cpd:C05274	Lauroyl-CoA, Octanoyl-CoA, Decanoyl-CoA
Bifidobacterium bifidum BGN40	bbf00340	Histidine metabolism	4	47	0.0922022	0.153543	cpd:C00025, cpd:C00049, cpd:C00135, cpd:C05130	L-Glutamate, L-Aspartate, L-Histidine, Imidazole-4-acetaldehyde
Bifidobacterium catenulatum DSM 17029	bcat00750	Vitamin B6 metabolism	3	28	0.0924475	0.188312	cpd:C00250, cpd:C00314, cpd:C00534	Pyridoxal, Pyridoxine, Pyridoxamine
Lactobacillus plantarum WCFS29	lpl00471	D-Glutamine and D-glutamate metabolism	2	12	0.093163	0.275362	cpd:C00025, cpd:C00026	L-Glutamate, 2-Oxoglutarate
Akkermansia muciniphila ATCC BAA 874	amu00332	Carbapenem biosynthesis	3	32	0.093237	0.166667	cpd:C00025, cpd:C00097, cpd:C00148	L-Glutamate, L-Cysteine, L-Proline
Bifidobacterium longum subsp. longum CCUG 52529	blb00340	Histidine metabolism	4	47	0.0934636	0.153543	cpd:C00025, cpd:C00049, cpd:C00135, cpd:C05130	L-Glutamate, L-Aspartate, L-Histidine, Imidazole-4-acetaldehyde
Bifidobacterium pseudocatenulatum DSM 20477	bpsc00520	Amino sugar and nucleotide sugar metabolism	2	108	0.0941196	0.0346084	cpd:C00159, cpd:C00357	D-Mannose, N-Acetyl-D-glucosamine 6-phosphate
Bifidobacterium breve UCC2003 NCIMB8844	bbru00332	Carbapenem biosynthesis	3	32	0.0947873	0.166667	cpd:C00025, cpd:C00097, cpd:C00148	L-Glutamate, L-Cysteine, L-Proline
Lactobacillus rhamnosus GG ATCC 53136	lrh00270	Cysteine and methionine metabolism	5	62	0.0949579	0.146707	cpd:C00041, cpd:C00049, cpd:C00051, cpd:C00059, cpd:C01180	L-Alanine, L-Aspartate, Glutathione, Sulfate, 4-Methylthio-2-oxobutanoic acid
Bifidobacterium animalis subsp. lactis BB-45	bbb00750	Vitamin B6 metabolism	3	28	0.0951854	0.188312	cpd:C00250, cpd:C00314, cpd:C00534	Pyridoxal, Pyridoxine, Pyridoxamine
Bifidobacterium breve UCC2003 NCIMB8845	bbru00130	Ubiquinone and other terpenoid-quinone biosynthesis	1	90	0.0955291	0.0198238	cpd:C00082	L-Tyrosine
Lactobacillus casei subsp. casei BL49	lcb00760	Nicotinate and nicotinamide metabolism	5	55	0.0959931	0.16388	cpd:C00042, cpd:C00049, cpd:C00232, cpd:C00455, cpd:C03150	Succinate, L-Aspartate, Succinate semialdehyde, Nicotinamide D-ribonucleotide, Nicotinamide-beta-riboside
Lactobacillus casei subsp. casei BL50	lcb01230	Biosynthesis of amino acids	9	127	0.0962174	0.131075	cpd:C00011, cpd:C00014, cpd:C00025, cpd:C00047, cpd:C00049, cpd:C00062, cpd:C00158, cpd:C00631, cpd:C05382	CO2, Ammonia, L-Glutamate, L-Lysine, L-Aspartate, L-Arginine, Citrate, 2-Phospho-D-glycerate, Sedoheptulose 7-phosphate
Lactobacillus plantarum WCFS30	lpl00860	Porphyrin and chlorophyll metabolism	4	141	0.0970255	0.0538674	cpd:C00025, cpd:C02191, cpd:C14818, cpd:C14819	L-Glutamate, Protoporphyrin, Fe2+, Fe3+
Lactobacillus casei subsp. casei BL51	lcb00520	Amino sugar and nucleotide sugar metabolism	3	108	0.0977095	0.0523466	cpd:C00357, cpd:C00636, cpd:C00645	N-Acetyl-D-glucosamine 6-phosphate, D-Mannose 1-phosphate, N-Acetyl-D-mannosamine
Bifidobacterium animalis subsp. lactis BB-46	bbb00052	Galactose metabolism	4	46	0.0977652	0.156627	cpd:C00089, cpd:C00159, cpd:C00243, cpd:C00984	Sucrose, D-Mannose, Lactose, alpha-D-Galactose
Lactobacillus paracasei subsp. paracasei ATCC 25329	lpap01210	2-Oxocarboxylic acid metabolism	4	134	0.0979512	0.0566038	cpd:C00025, cpd:C00047, cpd:C00049, cpd:C00158	L-Glutamate, L-Lysine, L-Aspartate, Citrate
Bifidobacterium bifidum BGN41	bbf00380	Tryptophan metabolism	1	81	0.10038	0.0220049	cpd:C00078	L-Tryptophan
Bifidobacterium adolescentis ATCC 15739	bad00332	Carbapenem biosynthesis	3	32	0.100759	0.166667	cpd:C00025, cpd:C00097, cpd:C00148	L-Glutamate, L-Cysteine, L-Proline
Bifidobacterium animalis subsp. lactis BB-47	bbb00240	Pyrimidine metabolism	5	66	0.100803	0.138418	cpd:C00064, cpd:C00106, cpd:C00239, cpd:C00299, cpd:C00337	L-Glutamine, Uracil, dCMP, Uridine, (S)-Dihydroorotate
Lactobacillus fermentum IFO 3994	lfe00061	Fatty acid biosynthesis	4	50	0.100805	0.144981	cpd:C00249, cpd:C01530, cpd:C02679, cpd:C06424	Hexadecanoic acid, Octadecanoic acid, Dodecanoic acid, Tetradecanoic acid
Lactobacillus fermentum IFO 3995	lfe00730	Thiamine metabolism	3	31	0.101184	0.171598	cpd:C00037, cpd:C00097, cpd:C00378	Glycine, L-Cysteine, Thiamine
Lactobacillus paracasei subsp. paracasei ATCC 25330	lpap00280	Valine, leucine and isoleucine degradation	4	42	0.101451	0.170306	cpd:C00091, cpd:C00630, cpd:C02939, cpd:C03344	Succinyl-CoA, 2-Methylpropanoyl-CoA, 3-Methylbutanoyl-CoA, 2-Methylacetoacetyl-CoA
Lactobacillus rhamnosus GG ATCC 53137	lrh00770	Pantothenate and CoA biosynthesis	3	28	0.101551	0.188312	cpd:C00049, cpd:C00106, cpd:C00864	L-Aspartate, Uracil, Pantothenate
Lactobacillus reuteri SD2112 ATCC 55766	lru00680	Methane metabolism	6	84	0.101853	0.131403	cpd:C00011, cpd:C00033, cpd:C00037, cpd:C00149, cpd:C00258, cpd:C00631	CO2, Acetate, Glycine, (S)-Malate, D-Glycerate, 2-Phospho-D-glycerate
Bifidobacterium longum subsp. infantis ATCC 15737	bln00332	Carbapenem biosynthesis	3	32	0.102391	0.166667	cpd:C00025, cpd:C00097, cpd:C00148	L-Glutamate, L-Cysteine, L-Proline
Bifidobacterium breve UCC2003 NCIMB8846	bbru00051	Fructose and mannose metabolism	4	54	0.10267	0.134948	cpd:C00159, cpd:C00186, cpd:C00794, cpd:C01019	D-Mannose, (S)-Lactate, D-Sorbitol, 6-Deoxy-L-galactose
Faecalibacterium prausnitzii M21 30	fpa01502	Vancomycin resistance	3	24	0.10324	0.216418	cpd:C00037, cpd:C00041, cpd:C00256	Glycine, L-Alanine, (R)-Lactate
Akkermansia muciniphila ATCC BAA 875	amu00660	C5-Branched dibasic acid metabolism	3	34	0.103995	0.157609	cpd:C00025, cpd:C00033, cpd:C00109	L-Glutamate, Acetate, 2-Oxobutanoate
Faecalibacterium prausnitzii M21 31	fpa00760	Nicotinate and nicotinamide metabolism	5	55	0.104532	0.16388	cpd:C00042, cpd:C00049, cpd:C00122, cpd:C00455, cpd:C03722	Succinate, L-Aspartate, Fumarate, Nicotinamide D-ribonucleotide, Quinolinate
Lactobacillus rhamnosus GG ATCC 53138	lrh00860	Porphyrin and chlorophyll metabolism	4	141	0.104721	0.0538674	cpd:C00025, cpd:C00853, cpd:C14818, cpd:C14819	L-Glutamate, Cob(I)alamin, Fe2+, Fe3+
Bifidobacterium breve UCC2003 NCIMB8847	bbru00660	C5-Branched dibasic acid metabolism	3	34	0.105666	0.157609	cpd:C00025, cpd:C00033, cpd:C00048	L-Glutamate, Acetate, Glyoxylate
Lactobacillus fermentum IFO 3996	lfe00380	Tryptophan metabolism	1	81	0.105935	0.0220049	cpd:C00954	Indole-3-acetate
Lactobacillus plantarum WCFS31	lpl00770	Pantothenate and CoA biosynthesis	3	28	0.106272	0.188312	cpd:C00049, cpd:C00106, cpd:C00864	L-Aspartate, Uracil, Pantothenate
Lactobacillus paracasei subsp. paracasei ATCC 25331	lpap00625	Chloroalkane and chloroalkene degradation	4	43	0.106289	0.166667	cpd:C00011, cpd:C00058, cpd:C00067, cpd:C00084	CO2, Formate, Formaldehyde, Acetaldehyde
Bifidobacterium breve UCC2003 NCIMB8848	bbru00760	Nicotinate and nicotinamide metabolism	4	55	0.10644	0.132653	cpd:C00042, cpd:C00049, cpd:C00153, cpd:C00455	Succinate, L-Aspartate, Nicotinamide, Nicotinamide D-ribonucleotide
Bifidobacterium animalis subsp. lactis BB-48	bbb00640	Propanoate metabolism	4	48	0.10646	0.150579	cpd:C00033, cpd:C00042, cpd:C00164, cpd:C00186	Acetate, Succinate, Acetoacetate, (S)-Lactate
Lactobacillus acidophilus NCFM	lac00626	Naphthalene degradation	1	60	0.108818	0.0296053	cpd:C00091	Succinyl-CoA
Akkermansia muciniphila ATCC BAA 876	amu00300	Lysine biosynthesis	3	35	0.109365	0.153439	cpd:C00047, cpd:C00049, cpd:C00263	L-Lysine, L-Aspartate, L-Homoserine
Lactobacillus rhamnosus GG ATCC 53139	lrh00562	Inositol phosphate metabolism	4	47	0.109461	0.153543	cpd:C00137, cpd:C01177, cpd:C03546, cpd:C04006	myo-Inositol, Inositol 1-phosphate, myo-Inositol 4-phosphate, 1D-myo-Inositol 3-phosphate
Bifidobacterium adolescentis ATCC 15740	bad00051	Fructose and mannose metabolism	4	54	0.109663	0.134948	cpd:C00159, cpd:C00186, cpd:C00794, cpd:C01019	D-Mannose, (S)-Lactate, D-Sorbitol, 6-Deoxy-L-galactose
Bifidobacterium bifidum BGN42	bbf00332	Carbapenem biosynthesis	3	32	0.1105	0.166667	cpd:C00025, cpd:C00097, cpd:C00148	L-Glutamate, L-Cysteine, L-Proline
Lactobacillus plantarum WCFS32	lpl01230	Biosynthesis of amino acids	8	127	0.110507	0.117211	cpd:C00011, cpd:C00014, cpd:C00025, cpd:C00026, cpd:C00049, cpd:C00158, cpd:C00631, cpd:C00956	CO2, Ammonia, L-Glutamate, 2-Oxoglutarate, L-Aspartate, Citrate, 2-Phospho-D-glycerate, L-2-Aminoadipate
Bifidobacterium longum subsp. infantis ATCC 15738	bln00520	Amino sugar and nucleotide sugar metabolism	2	108	0.11096	0.0346084	cpd:C00159, cpd:C01019	D-Mannose, 6-Deoxy-L-galactose
Bifidobacterium breve UCC2003 NCIMB8849	bbru00300	Lysine biosynthesis	3	35	0.111091	0.153439	cpd:C00047, cpd:C00049, cpd:C00263	L-Lysine, L-Aspartate, L-Homoserine
Bifidobacterium breve UCC2003 NCIMB8850	bbru00400	Phenylalanine, tyrosine and tryptophan biosynthesis	3	35	0.111091	0.153439	cpd:C00078, cpd:C00079, cpd:C00082	L-Tryptophan, L-Phenylalanine, L-Tyrosine
Bifidobacterium angulatum DSM 20137	bang00332	Carbapenem biosynthesis	3	32	0.111403	0.166667	cpd:C00025, cpd:C00097, cpd:C00148	L-Glutamate, L-Cysteine, L-Proline
Bifidobacterium longum subsp. infantis ATCC 15739	bln00051	Fructose and mannose metabolism	4	54	0.111538	0.134948	cpd:C00159, cpd:C00186, cpd:C01019, cpd:C01094	D-Mannose, (S)-Lactate, 6-Deoxy-L-galactose, D-Fructose 1-phosphate
Bifidobacterium longum subsp. longum CCUG 52530	blb00332	Carbapenem biosynthesis	3	32	0.111718	0.166667	cpd:C00025, cpd:C00097, cpd:C00148	L-Glutamate, L-Cysteine, L-Proline
Bifidobacterium longum subsp. infantis ATCC 15740	bln00380	Tryptophan metabolism	1	81	0.112524	0.0220049	cpd:C00078	L-Tryptophan
Lactobacillus paracasei subsp. paracasei ATCC 25332	lpap00520	Amino sugar and nucleotide sugar metabolism	3	108	0.112927	0.0523466	cpd:C00031, cpd:C00357, cpd:C00636	D-Glucose, N-Acetyl-D-glucosamine 6-phosphate, D-Mannose 1-phosphate
Lactobacillus reuteri SD2112 ATCC 55767	lru00640	Propanoate metabolism	4	48	0.113294	0.150579	cpd:C00033, cpd:C00042, cpd:C00091, cpd:C00186	Acetate, Succinate, Succinyl-CoA, (S)-Lactate
Bifidobacterium pseudocatenulatum DSM 20478	bpsc00332	Carbapenem biosynthesis	3	32	0.113335	0.166667	cpd:C00025, cpd:C00097, cpd:C00148	L-Glutamate, L-Cysteine, L-Proline
Lactobacillus casei subsp. casei BL52	lcb00361	Chlorocyclohexane and chlorobenzene degradation	2	83	0.113949	0.0448113	cpd:C00011, cpd:C00042	CO2, Succinate
Faecalibacterium prausnitzii M21 32	fpa00471	D-Glutamine and D-glutamate metabolism	2	12	0.113953	0.275362	cpd:C00025, cpd:C00064	L-Glutamate, L-Glutamine
Lactobacillus plantarum WCFS33	lpl00562	Inositol phosphate metabolism	4	47	0.114892	0.153543	cpd:C00137, cpd:C01177, cpd:C03546, cpd:C04006	myo-Inositol, Inositol 1-phosphate, myo-Inositol 4-phosphate, 1D-myo-Inositol 3-phosphate
Lactobacillus plantarum WCFS34	lpl00340	Histidine metabolism	4	47	0.114892	0.153543	cpd:C00025, cpd:C00026, cpd:C00049, cpd:C05130	L-Glutamate, 2-Oxoglutarate, L-Aspartate, Imidazole-4-acetaldehyde
Lactobacillus acidophilus NCFM	lac00350	Tyrosine metabolism	2	78	0.114939	0.047619	cpd:C00042, cpd:C00232	Succinate, Succinate semialdehyde
Bifidobacterium longum subsp. infantis ATCC 15741	bln00760	Nicotinate and nicotinamide metabolism	4	55	0.11542	0.132653	cpd:C00042, cpd:C00049, cpd:C00153, cpd:C00455	Succinate, L-Aspartate, Nicotinamide, Nicotinamide D-ribonucleotide
Lactobacillus reuteri SD2112 ATCC 55768	lru01210	2-Oxocarboxylic acid metabolism	8	134	0.116382	0.111425	cpd:C00025, cpd:C00047, cpd:C00073, cpd:C00123, cpd:C00158, cpd:C00407, cpd:C00437, cpd:C01180	L-Glutamate, L-Lysine, L-Methionine, L-Leucine, Citrate, L-Isoleucine, N-Acetylornithine, 4-Methylthio-2-oxobutanoic acid
Lactobacillus acidophilus NCFM	lac00471	D-Glutamine and D-glutamate metabolism	2	12	0.116916	0.275362	cpd:C00025, cpd:C00064	L-Glutamate, L-Glutamine
Bifidobacterium catenulatum DSM 17030	bcat00332	Carbapenem biosynthesis	3	32	0.117017	0.166667	cpd:C00025, cpd:C00097, cpd:C00148	L-Glutamate, L-Cysteine, L-Proline
Lactobacillus casei subsp. casei BL53	lcb00625	Chloroalkane and chloroalkene degradation	4	43	0.117096	0.166667	cpd:C00011, cpd:C00058, cpd:C00067, cpd:C00084	CO2, Formate, Formaldehyde, Acetaldehyde
Lactobacillus fermentum IFO 3997	lfe00190	Oxidative phosphorylation	2	16	0.117096	0.213483	cpd:C00009, cpd:C00042	Orthophosphate, Succinate
Bifidobacterium adolescentis ATCC 15741	bad00400	Phenylalanine, tyrosine and tryptophan biosynthesis	3	35	0.117594	0.153439	cpd:C00078, cpd:C00079, cpd:C00082	L-Tryptophan, L-Phenylalanine, L-Tyrosine
Bifidobacterium adolescentis ATCC 15742	bad00300	Lysine biosynthesis	3	35	0.117594	0.153439	cpd:C00047, cpd:C00049, cpd:C00263	L-Lysine, L-Aspartate, L-Homoserine
Lactobacillus paracasei subsp. paracasei ATCC 25333	lpap00680	Methane metabolism	6	84	0.119295	0.131403	cpd:C00011, cpd:C00033, cpd:C00058, cpd:C00067, cpd:C00168, cpd:C00631	CO2, Acetate, Formate, Formaldehyde, Hydroxypyruvate, 2-Phospho-D-glycerate
Lactobacillus plantarum WCFS35	lpl00640	Propanoate metabolism	4	48	0.119391	0.150579	cpd:C00033, cpd:C00042, cpd:C00091, cpd:C00186	Acetate, Succinate, Succinyl-CoA, (S)-Lactate
Bifidobacterium animalis subsp. lactis BB-49	bbb00332	Carbapenem biosynthesis	3	32	0.120137	0.166667	cpd:C00025, cpd:C00097, cpd:C00148	L-Glutamate, L-Cysteine, L-Proline
Lactobacillus reuteri SD2112 ATCC 55769	lru00730	Thiamine metabolism	3	31	0.120305	0.171598	cpd:C00037, cpd:C00097, cpd:C00378	Glycine, L-Cysteine, Thiamine
Faecalibacterium prausnitzii M21 33	fpa00280	Valine, leucine and isoleucine degradation	4	42	0.120504	0.170306	cpd:C00091, cpd:C00164, cpd:C00683, cpd:C03344	Succinyl-CoA, Acetoacetate, (S)-Methylmalonyl-CoA, 2-Methylacetoacetyl-CoA
Bifidobacterium bifidum BGN43	bbf00051	Fructose and mannose metabolism	4	54	0.120881	0.134948	cpd:C00159, cpd:C00186, cpd:C00424, cpd:C00794	D-Mannose, (S)-Lactate, (S)-Lactaldehyde, D-Sorbitol
Bifidobacterium angulatum DSM 20138	bang00051	Fructose and mannose metabolism	4	54	0.121921	0.134948	cpd:C00186, cpd:C00424, cpd:C00794, cpd:C01094	(S)-Lactate, (S)-Lactaldehyde, D-Sorbitol, D-Fructose 1-phosphate
Lactobacillus reuteri SD2112 ATCC 55770	lru00061	Fatty acid biosynthesis	4	50	0.122037	0.144981	cpd:C00249, cpd:C01530, cpd:C02679, cpd:C06424	Hexadecanoic acid, Octadecanoic acid, Dodecanoic acid, Tetradecanoic acid
Bifidobacterium angulatum DSM 20139	bang00660	C5-Branched dibasic acid metabolism	3	34	0.123217	0.157609	cpd:C00025, cpd:C00033, cpd:C00109	L-Glutamate, Acetate, 2-Oxobutanoate
Lactobacillus acidophilus NCFM	lac00790	Folate biosynthesis	1	57	0.123401	0.0311419	cpd:C00504	Folate
Bifidobacterium longum subsp. longum CCUG 52531	blb00660	C5-Branched dibasic acid metabolism	3	34	0.123531	0.157609	cpd:C00025, cpd:C00033, cpd:C00048	L-Glutamate, Acetate, Glyoxylate
Bifidobacterium pseudocatenulatum DSM 20479	bpsc00051	Fructose and mannose metabolism	4	54	0.124084	0.134948	cpd:C00159, cpd:C00186, cpd:C00424, cpd:C01094	D-Mannose, (S)-Lactate, (S)-Lactaldehyde, D-Fructose 1-phosphate
Bifidobacterium bifidum BGN44	bbf00330	Arginine and proline metabolism	5	77	0.124098	0.119804	cpd:C00025, cpd:C00148, cpd:C00315, cpd:C00555, cpd:C05947	L-Glutamate, L-Proline, Spermidine, 4-Aminobutyraldehyde, L-erythro-4-Hydroxyglutamate
Lactobacillus acidophilus NCFM	lac00280	Valine, leucine and isoleucine degradation	4	42	0.124513	0.170306	cpd:C00091, cpd:C00123, cpd:C00407, cpd:C03344	Succinyl-CoA, L-Leucine, L-Isoleucine, 2-Methylacetoacetyl-CoA
Bifidobacterium breve UCC2003 NCIMB8851	bbru00380	Tryptophan metabolism	1	81	0.124737	0.0220049	cpd:C00078	L-Tryptophan
Bifidobacterium bifidum BGN45	bbf00760	Nicotinate and nicotinamide metabolism	4	55	0.124849	0.132653	cpd:C00042, cpd:C00049, cpd:C00153, cpd:C00455	Succinate, L-Aspartate, Nicotinamide, Nicotinamide D-ribonucleotide
Lactobacillus paracasei subsp. paracasei ATCC 25334	lpap00240	Pyrimidine metabolism	5	66	0.125048	0.138418	cpd:C00214, cpd:C00239, cpd:C00337, cpd:C00380, cpd:C00881	Thymidine, dCMP, (S)-Dihydroorotate, Cytosine, Deoxycytidine
Lactobacillus paracasei subsp. paracasei ATCC 25335	lpap00562	Inositol phosphate metabolism	4	47	0.125226	0.153543	cpd:C00137, cpd:C01177, cpd:C03546, cpd:C04006	myo-Inositol, Inositol 1-phosphate, myo-Inositol 4-phosphate, 1D-myo-Inositol 3-phosphate
Lactobacillus casei subsp. casei BL54	lcb00626	Naphthalene degradation	1	60	0.125708	0.0296053	cpd:C00091	Succinyl-CoA
Akkermansia muciniphila ATCC BAA 877	amu00380	Tryptophan metabolism	1	81	0.127762	0.0220049	cpd:C00954	Indole-3-acetate
Bifidobacterium bifidum BGN46	bbf00300	Lysine biosynthesis	3	35	0.128065	0.153439	cpd:C00047, cpd:C00049, cpd:C00263	L-Lysine, L-Aspartate, L-Homoserine
Bifidobacterium bifidum BGN47	bbf00400	Phenylalanine, tyrosine and tryptophan biosynthesis	3	35	0.128065	0.153439	cpd:C00078, cpd:C00079, cpd:C00082	L-Tryptophan, L-Phenylalanine, L-Tyrosine
Bifidobacterium pseudocatenulatum DSM 20480	bpsc00760	Nicotinate and nicotinamide metabolism	4	55	0.128067	0.132653	cpd:C00042, cpd:C00049, cpd:C00153, cpd:C00455	Succinate, L-Aspartate, Nicotinamide, Nicotinamide D-ribonucleotide
Lactobacillus plantarum WCFS36	lpl00061	Fatty acid biosynthesis	4	50	0.128211	0.144981	cpd:C00249, cpd:C01530, cpd:C02679, cpd:C06424	Hexadecanoic acid, Octadecanoic acid, Dodecanoic acid, Tetradecanoic acid
Bifidobacterium catenulatum DSM 17031	bcat00051	Fructose and mannose metabolism	4	54	0.128221	0.134948	cpd:C00186, cpd:C00794, cpd:C01019, cpd:C01094	(S)-Lactate, D-Sorbitol, 6-Deoxy-L-galactose, D-Fructose 1-phosphate
Akkermansia muciniphila ATCC BAA 878	amu00860	Porphyrin and chlorophyll metabolism	7	141	0.128979	0.0933694	cpd:C00025, cpd:C00032, cpd:C00037, cpd:C00188, cpd:C00853, cpd:C14818, cpd:C14819	L-Glutamate, Heme, Glycine, L-Threonine, Cob(I)alamin, Fe2+, Fe3+
Lactobacillus paracasei subsp. paracasei ATCC 25336	lpap00361	Chlorocyclohexane and chlorobenzene degradation	2	83	0.129393	0.0448113	cpd:C00011, cpd:C00042	CO2, Succinate
Lactobacillus acidophilus NCFM	lac00625	Chloroalkane and chloroalkene degradation	4	43	0.129679	0.166667	cpd:C00011, cpd:C00048, cpd:C00058, cpd:C00084	CO2, Glyoxylate, Formate, Acetaldehyde
Lactobacillus paracasei subsp. paracasei ATCC 25337	lpap00640	Propanoate metabolism	4	48	0.129799	0.150579	cpd:C00033, cpd:C00042, cpd:C00091, cpd:C00424	Acetate, Succinate, Succinyl-CoA, (S)-Lactaldehyde
Bifidobacterium longum subsp. infantis ATCC 15742	bln00500	Starch and sucrose metabolism	3	37	0.130421	0.145729	cpd:C00089, cpd:C00208, cpd:C01083	Sucrose, Maltose, alpha,alpha-Trehalose
Lactobacillus casei subsp. casei BL55	lcb00680	Methane metabolism	6	84	0.130729	0.131403	cpd:C00011, cpd:C00033, cpd:C00058, cpd:C00067, cpd:C00168, cpd:C00631	CO2, Acetate, Formate, Formaldehyde, Hydroxypyruvate, 2-Phospho-D-glycerate
Lactobacillus casei subsp. casei BL56	lcb00350	Tyrosine metabolism	2	78	0.132688	0.047619	cpd:C00042, cpd:C00232	Succinate, Succinate semialdehyde
Faecalibacterium prausnitzii M21 34	fpa00770	Pantothenate and CoA biosynthesis	3	28	0.133559	0.188312	cpd:C00049, cpd:C00097, cpd:C00106	L-Aspartate, L-Cysteine, Uracil
Lactobacillus plantarum WCFS37	lpl00360	Phenylalanine metabolism	5	72	0.133677	0.127604	cpd:C00042, cpd:C00084, cpd:C00091, cpd:C00630, cpd:C00642	Succinate, Acetaldehyde, Succinyl-CoA, 2-Methylpropanoyl-CoA, 4-Hydroxyphenylacetate
Lactobacillus acidophilus NCFM	lac00040	Pentose and glucuronate interconversions	1	55	0.13397	0.0322581	cpd:C00532	L-Arabitol
Bifidobacterium animalis subsp. lactis BB-50	bbb00330	Arginine and proline metabolism	5	77	0.135221	0.119804	cpd:C00025, cpd:C00062, cpd:C00148, cpd:C00315, cpd:C05947	L-Glutamate, L-Arginine, L-Proline, Spermidine, L-erythro-4-Hydroxyglutamate
Bifidobacterium animalis subsp. lactis BB-51	bbb00760	Nicotinate and nicotinamide metabolism	4	55	0.135729	0.132653	cpd:C00042, cpd:C00049, cpd:C00253, cpd:C00455	Succinate, L-Aspartate, Nicotinate, Nicotinamide D-ribonucleotide
Lactobacillus fermentum IFO 3998	lfe00860	Porphyrin and chlorophyll metabolism	4	141	0.135785	0.0538674	cpd:C00025, cpd:C00037, cpd:C14818, cpd:C14819	L-Glutamate, Glycine, Fe2+, Fe3+
Lactobacillus casei subsp. casei BL57	lcb00562	Inositol phosphate metabolism	4	47	0.136423	0.153543	cpd:C00137, cpd:C01177, cpd:C03546, cpd:C04006	myo-Inositol, Inositol 1-phosphate, myo-Inositol 4-phosphate, 1D-myo-Inositol 3-phosphate
Lactobacillus casei subsp. casei BL58	lcb00240	Pyrimidine metabolism	5	66	0.136436	0.138418	cpd:C00214, cpd:C00239, cpd:C00337, cpd:C00380, cpd:C00881	Thymidine, dCMP, (S)-Dihydroorotate, Cytosine, Deoxycytidine
Bifidobacterium animalis subsp. lactis BB-52	bbb00300	Lysine biosynthesis	3	35	0.138272	0.153439	cpd:C00047, cpd:C00049, cpd:C00263	L-Lysine, L-Aspartate, L-Homoserine
Bifidobacterium animalis subsp. lactis BB-53	bbb00030	Pentose phosphate pathway	3	35	0.138272	0.153439	cpd:C00121, cpd:C00631, cpd:C01801	D-Ribose, 2-Phospho-D-glycerate, Deoxyribose
Lactobacillus reuteri SD2112 ATCC 55771	lru00051	Fructose and mannose metabolism	4	54	0.138771	0.134948	cpd:C00186, cpd:C00636, cpd:C00794, cpd:C01094	(S)-Lactate, D-Mannose 1-phosphate, D-Sorbitol, D-Fructose 1-phosphate
Lactobacillus fermentum IFO 3999	lfe00680	Methane metabolism	5	84	0.138891	0.11036	cpd:C00011, cpd:C00033, cpd:C00037, cpd:C00048, cpd:C00631	CO2, Acetate, Glycine, Glyoxylate, 2-Phospho-D-glycerate
Lactobacillus acidophilus NCFM	lac00362	Benzoate degradation	2	72	0.139377	0.0514905	cpd:C00084, cpd:C00091	Acetaldehyde, Succinyl-CoA
Faecalibacterium prausnitzii M21 35	fpa00052	Galactose metabolism	4	46	0.140423	0.156627	cpd:C00089, cpd:C00243, cpd:C00794, cpd:C01697	Sucrose, Lactose, D-Sorbitol, Galactitol
Bifidobacterium longum subsp. longum CCUG 52532	blb00500	Starch and sucrose metabolism	3	37	0.14072	0.145729	cpd:C00031, cpd:C00089, cpd:C00208	D-Glucose, Sucrose, Maltose
Lactobacillus casei subsp. casei BL59	lcb00860	Porphyrin and chlorophyll metabolism	6	141	0.140847	0.0803815	cpd:C00025, cpd:C00853, cpd:C02191, cpd:C03263, cpd:C14818, cpd:C14819	L-Glutamate, Cob(I)alamin, Protoporphyrin, Coproporphyrinogen III, Fe2+, Fe3+
Lactobacillus casei subsp. casei BL60	lcb00640	Propanoate metabolism	4	48	0.14101	0.150579	cpd:C00033, cpd:C00042, cpd:C00091, cpd:C00424	Acetate, Succinate, Succinyl-CoA, (S)-Lactaldehyde
Lactobacillus paracasei subsp. paracasei ATCC 25338	lpap00626	Naphthalene degradation	1	60	0.141108	0.0296053	cpd:C00091	Succinyl-CoA
Akkermansia muciniphila ATCC BAA 879	amu00020	Citrate cycle (TCA cycle)	2	20	0.142054	0.174312	cpd:C00042, cpd:C00158	Succinate, Citrate
Lactobacillus reuteri SD2112 ATCC 55772	lru00330	Arginine and proline metabolism	5	77	0.142141	0.119804	cpd:C00025, cpd:C00062, cpd:C00134, cpd:C00315, cpd:C05947	L-Glutamate, L-Arginine, Putrescine, Spermidine, L-erythro-4-Hydroxyglutamate
Lactobacillus rhamnosus GG ATCC 53140	lrh00330	Arginine and proline metabolism	5	77	0.142564	0.119804	cpd:C00025, cpd:C00077, cpd:C00134, cpd:C00315, cpd:C05947	L-Glutamate, L-Ornithine, Putrescine, Spermidine, L-erythro-4-Hydroxyglutamate
Lactobacillus rhamnosus GG ATCC 53141	lrh00760	Nicotinate and nicotinamide metabolism	4	55	0.143272	0.132653	cpd:C00042, cpd:C00049, cpd:C00232, cpd:C03150	Succinate, L-Aspartate, Succinate semialdehyde, Nicotinamide-beta-riboside
Bifidobacterium breve UCC2003 NCIMB8852	bbru00020	Citrate cycle (TCA cycle)	2	20	0.143744	0.174312	cpd:C00042, cpd:C00158	Succinate, Citrate
Faecalibacterium prausnitzii M21 36	fpa01210	2-Oxocarboxylic acid metabolism	6	134	0.143984	0.0844063	cpd:C00025, cpd:C00047, cpd:C00049, cpd:C00158, cpd:C00311, cpd:C00437	L-Glutamate, L-Lysine, L-Aspartate, Citrate, Isocitrate, N-Acetylornithine
Lactobacillus acidophilus NCFM	lac00052	Galactose metabolism	4	46	0.144504	0.156627	cpd:C00089, cpd:C00243, cpd:C00794, cpd:C01697	Sucrose, Lactose, D-Sorbitol, Galactitol
Lactobacillus plantarum WCFS38	lpl00660	C5-Branched dibasic acid metabolism	3	34	0.144942	0.157609	cpd:C00025, cpd:C00026, cpd:C00033	L-Glutamate, 2-Oxoglutarate, Acetate
Lactobacillus reuteri SD2112 ATCC 55773	lru00300	Lysine biosynthesis	3	35	0.145024	0.153439	cpd:C00047, cpd:C00263, cpd:C04076	L-Lysine, L-Homoserine, L-2-Aminoadipate 6-semialdehyde
Faecalibacterium prausnitzii M21 37	fpa00362	Benzoate degradation	2	72	0.145138	0.0514905	cpd:C00084, cpd:C00091	Acetaldehyde, Succinyl-CoA
Lactobacillus rhamnosus GG ATCC 53142	lrh00030	Pentose phosphate pathway	3	35	0.14558	0.153439	cpd:C00257, cpd:C00631, cpd:C01801	D-Gluconic acid, 2-Phospho-D-glycerate, Deoxyribose
Bifidobacterium breve UCC2003 NCIMB8853	bbru00240	Pyrimidine metabolism	4	66	0.145585	0.111748	cpd:C00064, cpd:C00239, cpd:C00337, cpd:C00380	L-Glutamine, dCMP, (S)-Dihydroorotate, Cytosine
Akkermansia muciniphila ATCC BAA 880	amu00650	Butanoate metabolism	3	42	0.145667	0.129464	cpd:C00025, cpd:C00042, cpd:C00164	L-Glutamate, Succinate, Acetoacetate
Bifidobacterium catenulatum DSM 17032	bcat00500	Starch and sucrose metabolism	3	37	0.146474	0.145729	cpd:C00031, cpd:C00089, cpd:C00208	D-Glucose, Sucrose, Maltose
Bifidobacterium breve UCC2003 NCIMB8854	bbru00650	Butanoate metabolism	3	42	0.147667	0.129464	cpd:C00025, cpd:C00042, cpd:C00164	L-Glutamate, Succinate, Acetoacetate
Lactobacillus plantarum WCFS39	lpl00330	Arginine and proline metabolism	5	77	0.147961	0.119804	cpd:C00025, cpd:C00134, cpd:C00315, cpd:C00555, cpd:C05947	L-Glutamate, Putrescine, Spermidine, 4-Aminobutyraldehyde, L-erythro-4-Hydroxyglutamate
Lactobacillus paracasei subsp. paracasei ATCC 25339	lpap00350	Tyrosine metabolism	2	78	0.148499	0.047619	cpd:C00042, cpd:C00232	Succinate, Succinate semialdehyde
Lactobacillus plantarum WCFS40	lpl00760	Nicotinate and nicotinamide metabolism	4	55	0.148837	0.132653	cpd:C00042, cpd:C00049, cpd:C00232, cpd:C00455	Succinate, L-Aspartate, Succinate semialdehyde, Nicotinamide D-ribonucleotide
Bifidobacterium animalis subsp. lactis BB-54	bbb00500	Starch and sucrose metabolism	3	37	0.149837	0.145729	cpd:C00089, cpd:C00208, cpd:C01083	Sucrose, Maltose, alpha,alpha-Trehalose
Bifidobacterium adolescentis ATCC 15743	bad00020	Citrate cycle (TCA cycle)	2	20	0.149974	0.174312	cpd:C00042, cpd:C00158	Succinate, Citrate

## Sheet: bStyle_pvalue_matrix
	Glyoxylate and dicarboxylate metabolism	Carbon metabolism	Alanine, aspartate and glutamate metabolism	Arginine biosynthesis	Glycine, serine and threonine metabolism	Pyruvate metabolism	Microbial metabolism in diverse environments	Biosynthesis of antibiotics	Biosynthesis of secondary metabolites	Nitrogen metabolism	Degradation of aromatic compounds	Purine metabolism	Oxidative phosphorylation	Glycolysis / Gluconeogenesis	Sulfur metabolism	Biosynthesis of amino acids	Metabolic pathways	One carbon pool by folate	Cysteine and methionine metabolism	Taurine and hypotaurine metabolism	Cyanoamino acid metabolism	2-Oxocarboxylic acid metabolism	Pantothenate and CoA biosynthesis	Valine, leucine and isoleucine biosynthesis	Methane metabolism	Galactose metabolism	Pentose phosphate pathway	Thiamine metabolism	Glutathione metabolism	Vitamin B6 metabolism	Propanoate metabolism	Monobactam biosynthesis	Pyrimidine metabolism	Butanoate metabolism	Valine, leucine and isoleucine degradation	Phenylalanine, tyrosine and tryptophan biosynthesis	Lysine biosynthesis	Citrate cycle (TCA cycle)	Amino sugar and nucleotide sugar metabolism	Fatty acid degradation	Fatty acid biosynthesis	Vancomycin resistance	beta-Alanine metabolism	D-Alanine metabolism	Arginine and proline metabolism	Fatty acid metabolism	C5-Branched dibasic acid metabolism	Starch and sucrose metabolism	Lysine degradation
Akkermansia_muciniphila_ATCC_BAA_835	2.08973e-06	3.30257e-06	6.27505e-06	1.55782e-05	1.31977e-05	0.00525756	0.00448434	0.0184344	0.0219281	0.000570126	0.0295681	1.27431e-06	0.00254296	0.00525756	0.00015244	3.61576e-13	0.000143054	0.0414957	0.00190806	0.0081051	0	0.00347371	0	0.00943895	0.0106888	0.0237885	0.00861229	0.0245958	0	0	0	0.0130927	0.00278687	0	0	0	0	0	0	0	0.00932488	0.0108966	0.0270387	0	0.0491573	0	0	0.0408864	0
Bifidobacterium_adolescentis_ATCC_15703	4.35357e-07	5.13963e-06	8.31227e-06	2.00351e-05	2.56734e-06	0.00618813	0.0119174	0.00504761	0.00945072	0.000683259	0.00939048	0.0203749	0.00294104	0.00618813	0.00129339	6.70874e-13	0.0452929	0.0446298	0.00869391	0.00928675	6.84508e-06	0.00170571	0.004035	0.0107981	0.0333548	0.00767366	0.0393239	0.0277829	0.00310731	0.0204085	0.0315277	0	0	0	0	0	0	0	0	0	0	0	0	0	0	0	0	0	0
Bifidobacterium_angulatum_DSM_20098	5.48375e-06	1.06082e-05	1.26199e-05	0.000279138	5.90577e-07	0.00145615	0.00667748	0.00259749	0.00264716	0.000881565	0.00591184	1.91437e-05	0.000375832	0.00775097	0.0017185	3.39755e-13	0.0455997	0.0491989	0.000859707	0.0111893	7.5367e-05	0.00273921	0.00509178	0.00215437	0.0173182	0	0.0124943	0.0327326	0	0	0.037849	0	0.0152624	0	0	0.0458681	0.0458681	0	0.0384339	0	0	0	0	0	0	0	0	0	0
Bifidobacterium_animalis_lactis_BB_12	8.78693e-06	7.39884e-05	1.75967e-05	3.87629e-05	6.93676e-06	0.00923583	0.00153419	0.000944927	0.0046124	0.00107738	0.0040328	0.0016742	0.00421119	0.00923583	5.01153e-05	8.28816e-12	0	0.00576651	0.00437298	0.00213599	1.68538e-05	0.00950534	0.0061058	0.0149736	0.0486694	0	0	0.0371337	0.0199621	0	0	0.00567487	0	0	0	0	0	0	0	0	0	0	0	0	0	0	0	0	0
Bifidobacterium_bifidum_BGN4	8.03123e-07	4.20535e-05	1.2255e-05	0.000272873	4.30085e-06	0.00142526	0.00462053	0.00169134	0.00525682	0.000864685	0.00619602	0.000319626	0.00354083	0.00142526	0.000266885	1.8143e-11	0.0295881	0.0488111	0.0032905	0.0110274	0	0.00676113	0.00500179	0.0127925	0.0407177	0.00966298	0	0.0323115	0.0167314	0.0239004	0.0373109	0.0183947	0	0	0	0	0	0	0	0	0	0	0	0	0	0	0	0	0
Bifidobacterium_breve_UCC2003_NCIMB8807	2.97773e-07	3.36523e-06	6.5112e-06	0.000171644	2.23091e-07	0.00541398	0.00870322	0.0095115	0.0173889	0.000588088	0.0121172	0.000575767	0.00261178	0.00541398	0.00109355	2.5011e-12	0.00424143	0.00396428	0.00738856	0.00831518	5.10624e-06	0.00361555	0.0184251	0.00968172	0.0110688	0.0244331	0	0.0251872	0.000472309	0	0	0.0481518	0	0	0	0	0	0	0	0	0	0	0	0	0.020323	0	0	0	0
Bifidobacterium_catenulatum_DSM_16992	1.20713e-06	3.71042e-06	1.58139e-05	3.52463e-05	8.3329e-07	0.0087047	0.0067318	0.011475	0.00701505	0.00100731	0.00470198	5.94367e-06	0.000431307	0.00169203	0.000328864	1.10626e-13	0.0177779	0	0.00106125	0.012312	1.48633e-05	0.00859389	0.00574305	0.01426	0.0199507	0.0362759	0.0139512	0.0355603	0	0	0	0.00529357	0.045113	0	0	0.0495492	0.0495492	0	0	0	0	0	0	0	0	0	0	0	0
Bifidobacterium_longum_infantis_ATCC_15697	4.99713e-07	6.0192e-06	8.99593e-06	1.72516e-06	2.86986e-06	0.00643205	0.0321497	0.0118808	0.0266825	0.000714321	0.00889695	0.000219154	0.00304316	0.00643205	0.000206292	1.43104e-14	0.00278823	0.0453326	0.000622669	0.0095825	7.55552e-06	0.00499573	0.00420009	0.0111368	0.0346064	0	0.0403359	0.0285497	0	0.0210005	0	0.00369874	0	0	0	0.0403359	0.0403359	0	0	0	0	0	0	0	0	0	0	0	0
Bifidobacterium_longum_longum_CCUG_52486	1.24424e-07	5.43093e-07	1.30238e-05	2.96872e-05	6.28589e-07	0.000228039	0.0167397	0.0339925	0.0178897	0.000893752	0.00598946	4.31577e-06	0.00363064	0.00148018	4.20843e-06	4.62278e-13	0.00245171	0.049358	0.00344146	0.00178186	1.17962e-05	0.00714944	0.00515107	0.0130819	0.0175645	0	0.0461302	0.0329438	0	0	0.0381247	0.00467545	0	0	0.00661922	0.0461302	0.0461302	0	0	0.0432863	0	0	0.036061	0	0	0	0	0	0.0487169
Bifidobacterium_pseudocatenulatum_DSM_20438	1.35191e-07	5.96278e-07	1.37502e-05	0.000296381	6.77026e-07	0.000238861	0.0094427	0.00659468	0.0214493	0.000925623	0.00552297	9.47256e-05	0.000395281	0.00808412	0.00181518	5.1895e-13	0.00134285	0	0.00359824	0.0115803	1.25651e-05	0.0075371	0.00531945	0.0134243	0.01824	0	0.0471443	0.0337144	0	0	0.0391109	0	0.0423355	0	0.00685843	0.0471443	0.0471443	0	0	0.0443758	0	0	0	0	0	0	0	0	0
Faecalibacterium_prausnitzii_M21_2	4.02412e-07	4.51224e-06	9.06532e-06	0.000137362	0.0128861	2.2552e-05	8.64118e-06	1.85392e-06	4.22204e-09	0.00256304	0	0.00699358	0.0446595	0	0.00554226	0.00215307	0.00636787	0.000847818	0	0.0239914	0	0	0	0	0	0	0	0	0.000679219	0.0481279	0.00305174	0	0	0.018533	0	0	0	0.0032348	0.0403684	0	0	0	0	0	0	0	0	0	0
Lactobacillus_acidophilus_NCFM	2.8895e-06	1.34978e-06	1.03201e-05	1.59895e-06	0.000260772	0.00514802	2.53037e-06	1.78202e-05	2.38571e-06	0	0.00135281	0.00031555	0.00881973	0.0205779	0.00599312	1.5047e-07	0.0115303	0.0103674	0.0351477	0.0252841	0.00836558	0	0	0	0	0	0	0	0.000755287	0	0	0	0.018923	0	0	0	0	0	0.0370613	0.0384185	0	0.0328086	0	0.0374202	0.0375559	0	0	0	0
Lactobacillus_casei_casei_BL23	4.66447e-05	1.12622e-05	0.00239918	0.00512136	0.0108351	0.00400236	1.42058e-05	7.55077e-06	4.945e-10	0.0133107	0.00272922	0	0.0409284	0	0	0	0.00633876	0.00893489	0	0	0	0	0	0	0	0	0	0	0	0.0114713	0	0	0	0.0159338	0.047094	0	0	0	0	0	0	0	0	0	0	0	0	0	0
Lactobacillus_fermentum_IFO_3956	2.79021e-05	3.7643e-05	0.00468634	0.000252054	2.59412e-05	0.00714835	0.00101276	0.0035375	0.000792127	0.000806618	0.00759307	1.6472e-05	0	0.00132087	0.00155976	4.36502e-05	0.00344118	0.00480038	0.00302149	0	0	0	0	0	0	0.0307688	0.0432412	0	0.00370551	0.0227123	0.0353378	0	0.00117895	0.0225848	0.0225848	0	0	0.0409264	0	0.0401995	0	0	0	0	0	0	0.03995	0	0
Lactobacillus_paracasei_subsp_paracasei_ATCC_25302	2.86616e-05	5.67157e-06	0.00187369	0.00416576	0.00850939	0.00315141	8.25074e-05	9.69787e-05	7.42783e-08	0.0113058	0.00450295	0.049714	0.0363957	0.0140584	0	0	0.032894	0.00779388	0	0	0	0	0	0	0	0.0188795	0.0219485	0	0	0.00945949	0	0	0	0.0129302	0	0	0	0	0	0	0.0261828	0	0	0	0	0	0	0	0
Lactobacillus_plantarum_WCFS1	3.12107e-06	2.83098e-06	0.000225362	0.00341387	0.00175552	0.000434524	0.000567361	7.30993e-06	1.7585e-07	0.00966451	0.030313	0.00274658	0.0325198	0.0117563	0.0479153	0	0	0	0	0	0	0	0	0	0	0.0461297	0	0	0	0.0078507	0	0	0.00882001	0.034708	0	0	0	0.0018152	0.0248911	0	0	0	0.0132814	0	0	0.0270495	0	0	0
Lactobacillus_reuteri_SD2112_ATCC_55730	1.27675e-05	0.000111988	0.000186697	0.00042684	0.00145492	0.000361805	0.000239797	0.00312653	0.000485156	0.00876712	0.00310697	0.0368568	0.0303461	0.00215808	0.00253696	2.60735e-06	0.0463645	0	0.0163836	0.0143897	0.0394332	0	0.0304482	0	0	0.0422278	0.0166792	0	0.00586605	0	0	0	0	0	0.00224885	0	0	0.0104608	0	0	0	0.0190433	0	0.0269075	0	0	0	0	0
Lactobacillus_rhamnosus_GG_ATCC_53103	7.19014e-05	8.43535e-06	0.000193018	0.000438311	0.00150357	0.00220908	0.000156418	8.74854e-05	5.46496e-07	0.00888459	0.00849389	0.0374494	0.0306036	0.0106772	0.0447816	0.0377438	0	0.00638271	0	0	0	0	0	0	0	0.0427028	0	0	0.0227452	0.030773	0.0485643	0	0	0.0094511	0	0	0	0	0	0	0.0197314	0	0	0.0270711	0	0	0	0	0
Mean hypergeometric p-value	1.18974e-05	1.85011e-05	0.000538824	0.000839902	0.00207023	0.00372548	0.00583807	0.00605851	0.00753339	0.00373579	0.00884822	0.00925773	0.0145881	0.0070943	0.00720365	0.00266288	0.0170775	0.023406	0.00690694	0.0114601	0.00479497	0.00560768	0.00895213	0.0111742	0.0252179	0.0282543	0.0289861	0.0310512	0.00822492	0.0217449	0.0338596	0.0141403	0.0192028	0.0190235	0.0170811	0.0458055	0.0458055	0.0141093	0.0351887	0.04157	0.018413	0.0209161	0.0254604	0.0304663	0.0356787	0.0270495	0.03995	0.0408864	0.0487169
Microorganism Count	18	18	18	18	18	18	18	18	18	17	17	17	17	16	16	15	15	14	13	13	10	10	10	10	10	10	10	10	9	9	8	7	7	6	5	5	5	4	4	4	3	3	3	3	3	1	1	1	1

## Sheet: bStyle_compound_matrix
	Biosynthesis of amino acids	Purine metabolism	Glyoxylate and dicarboxylate metabolism	Carbon metabolism	Alanine, aspartate and glutamate metabolism	Glycine, serine and threonine metabolism	Arginine biosynthesis	Metabolic pathways	Sulfur metabolism	Nitrogen metabolism	Cysteine and methionine metabolism	Oxidative phosphorylation	Pyrimidine metabolism	2-Oxocarboxylic acid metabolism	Microbial metabolism in diverse environments	Glycolysis / Gluconeogenesis	Pyruvate metabolism	Taurine and hypotaurine metabolism	Pentose phosphate pathway	Fatty acid biosynthesis	Valine, leucine and isoleucine biosynthesis	Methane metabolism	Vancomycin resistance	Monobactam biosynthesis	Biosynthesis of antibiotics	Biosynthesis of secondary metabolites	Galactose metabolism	Thiamine metabolism	beta-Alanine metabolism	Degradation of aromatic compounds	Starch and sucrose metabolism	One carbon pool by folate	Arginine and proline metabolism	Cyanoamino acid metabolism	Glutathione metabolism	Pantothenate and CoA biosynthesis	Vitamin B6 metabolism	Propanoate metabolism	Amino sugar and nucleotide sugar metabolism	Phenylalanine, tyrosine and tryptophan biosynthesis	Lysine biosynthesis	Valine, leucine and isoleucine degradation	Fatty acid degradation	Lysine degradation	Citrate cycle (TCA cycle)	Butanoate metabolism	D-Alanine metabolism	C5-Branched dibasic acid metabolism	Fatty acid metabolism
Akkermansia_muciniphila_ATCC_BAA_835	CO2, Ammonia, L-Glutamate, Glycine, L-Alanine, L-Lysine, L-Aspartate, L-Glutamine, L-Serine, L-Methionine, L-Ornithine, L-Phenylalanine, L-Tyrosine, L-Cysteine, 2-Oxobutanoate, L-Leucine, L-Histidine, L-Proline, L-Asparagine, Citrate, L-Threonine, D-Ribulose 5-phosphate, L-Homoserine, L-Isoleucine, N-Acetylornithine, 2-Phospho-D-glycerate	CO2, Ammonia, Glycine, Sulfate, L-Glutamine, Adenine, Adenosine, Guanine, Hypoxanthine, Inosine, Deoxyguanosine, dAMP, dGMP, Deoxyadenosine, alpha-D-Ribose 1-phosphate	Oxygen, CO2, Ammonia, L-Glutamate, Glycine, Succinate, Formate, L-Glutamine, L-Serine, Citrate, 2-Phospho-D-glycerate, 2-Phosphoglycolate	CO2, Ammonia, L-Glutamate, Acetate, Glycine, L-Alanine, Succinate, L-Aspartate, Formate, L-Serine, L-Cysteine, Citrate, D-Ribulose 5-phosphate, 5-Methyltetrahydrofolate, 2-Phospho-D-glycerate, 2-Phosphoglycolate	Ammonia, L-Glutamate, L-Alanine, Succinate, L-Aspartate, L-Glutamine, L-Asparagine, Citrate	CO2, Ammonia, Glycine, L-Aspartate, L-Serine, L-Cysteine, 2-Oxobutanoate, L-Threonine, L-Homoserine, 2-Phospho-D-glycerate	CO2, Ammonia, L-Glutamate, L-Aspartate, L-Glutamine, L-Ornithine, N-Acetylornithine	H2O, Oxygen, Orthophosphate, CO2, Ammonia, L-Glutamate, D-Glucose, Heme, Acetate, Glycine, L-Alanine, Succinate, L-Lysine, L-Aspartate, Formate, Sulfate, L-Glutamine, L-Serine, L-Methionine, L-Ornithine, L-Phenylalanine, L-Tyrosine, Acetaldehyde, Sucrose, sn-Glycerol 3-phosphate, L-Cysteine, Uracil, 2-Oxobutanoate, Biotin, L-Leucine, L-Histidine, Adenine, L-Proline, L-Asparagine, 4-Hydroxybenzoat…	Acetate, Succinate, Sulfate, L-Serine, Acetaldehyde, L-Cysteine, L-Homoserine	CO2, Ammonia, L-Glutamate, Formate, L-Glutamine	L-Alanine, L-Aspartate, Sulfate, L-Serine, L-Methionine, L-Cysteine, 2-Oxobutanoate, L-Homoserine	H2O, Oxygen, Orthophosphate, Succinate	L-Glutamine, Uracil, Thymidine, dCMP, Uridine, (S)-Dihydroorotate, Cytosine, Cytidine	L-Glutamate, L-Lysine, L-Aspartate, L-Methionine, L-Ornithine, L-Phenylalanine, L-Tyrosine, 2-Oxobutanoate, L-Leucine, Citrate, L-Isoleucine, N-Acetylornithine	H2O, CO2, Ammonia, L-Glutamate, Acetate, Glycine, L-Alanine, Succinate, L-Lysine, L-Aspartate, Formate, Sulfate, L-Glutamine, L-Serine, Acetaldehyde, L-Cysteine, 4-Hydroxybenzoate, Citrate, Acetoacetate, L-Threonine, D-Ribulose 5-phosphate, (R)-Lactate, L-Homoserine, 5-Methyltetrahydrofolate, Ethanol, 2-Phospho-D-glycerate, 4-Nitrophenyl phosphate	D-Glucose, Acetate, Acetaldehyde, Ethanol, 2-Phospho-D-glycerate	Acetate, Succinate, Formate, Acetaldehyde, (R)-Lactate	L-Glutamate, Acetate, L-Alanine, L-Cysteine	D-Glucose, D-Ribulose 5-phosphate, alpha-D-Ribose 1-phosphate, 2-Phospho-D-glycerate, Deoxyribose	Hexadecanoic acid, (9Z)-Octadecenoic acid, Octadecanoic acid, Dodecanoic acid, Tetradecanoic acid, (9Z)-Hexadecenoic acid	2-Oxobutanoate, L-Leucine, L-Threonine, L-Isoleucine	CO2, Acetate, Glycine, Formate, L-Serine, L-Tyrosine, D-Ribulose 5-phosphate, 2-Phospho-D-glycerate	Glycine, L-Alanine, L-Serine, (R)-Lactate	L-Aspartate, Sulfate, L-Serine, L-Tyrosine, L-Threonine	Oxygen, Ammonia, L-Glutamate, D-Glucose, Acetate, Glycine, Succinate, L-Lysine, L-Aspartate, Sulfate, L-Serine, L-Ornithine, L-Phenylalanine, L-Tyrosine, Acetaldehyde, L-Cysteine, 2-Oxobutanoate, L-Proline, Citrate, L-Threonine, D-Ribulose 5-phosphate, L-Homoserine, L-Isoleucine, N-Acetylornithine, Ethanol, 2-Phospho-D-glycerate, D-Mannose 1-phosphate, 2-Phosphoglycolate, Dodecanoic acid, 1D-myo-…	Oxygen, Ammonia, L-Glutamate, D-Glucose, Heme, Acetate, Glycine, Succinate, L-Lysine, L-Aspartate, L-Serine, L-Methionine, L-Ornithine, L-Phenylalanine, L-Tyrosine, Acetaldehyde, sn-Glycerol 3-phosphate, L-Cysteine, 2-Oxobutanoate, L-Leucine, L-Histidine, L-Proline, L-Asparagine, 4-Hydroxybenzoate, Citrate, L-Threonine, D-Ribulose 5-phosphate, L-Homoserine, L-Isoleucine, N-Acetylornithine, Ethano…	D-Glucose, Sucrose, Lactose, D-Sorbitol, Galactitol	Glycine, L-Tyrosine, L-Cysteine, Thiamine	L-Aspartate, Uracil, L-Histidine, Spermidine	Acetate, Succinate, Formate, Acetaldehyde, 4-Hydroxybenzoate	D-Glucose, Sucrose, Maltose, alpha,alpha-Trehalose	5-Methyltetrahydrofolate, Folinic acid	L-Glutamate, L-Ornithine, L-Proline, Spermidine, Hydroxyproline, L-erythro-4-Hydroxyglutamate	nd	nd	nd	nd	nd	nd	nd	nd	nd	nd	nd	nd	nd	nd	nd	nd
Bifidobacterium_adolescentis_ATCC_15703	CO2, Ammonia, L-Glutamate, Glycine, L-Alanine, L-Lysine, L-Aspartate, L-Glutamine, L-Serine, L-Methionine, L-Ornithine, L-Tryptophan, L-Phenylalanine, L-Tyrosine, L-Cysteine, L-Leucine, L-Histidine, L-Proline, L-Asparagine, Citrate, L-Valine, L-Threonine, L-Homoserine, L-Isoleucine, N-Acetylornithine, 2-Phospho-D-glycerate	CO2, Ammonia, Glycine, L-Glutamine, ADP-ribose, dAMP, dGMP, Xanthine	Oxygen, CO2, Ammonia, L-Glutamate, Glycine, Succinate, Formate, L-Glutamine, L-Serine, Citrate, Glycolaldehyde, 2-Phospho-D-glycerate, 2-Phosphoglycolate	CO2, Ammonia, L-Glutamate, Acetate, Glycine, L-Alanine, Succinate, L-Aspartate, Formate, L-Serine, L-Cysteine, Citrate, D-Gluconic acid, 5-Methyltetrahydrofolate, 2-Phospho-D-glycerate, 2-Phosphoglycolate	Ammonia, L-Glutamate, L-Alanine, Succinate, L-Aspartate, L-Glutamine, L-Asparagine, Citrate	CO2, Ammonia, Glycine, L-Aspartate, L-Serine, L-Tryptophan, L-Cysteine, L-Threonine, L-Homoserine, 2-Phospho-D-glycerate, L-2-Amino-3-oxobutanoic acid	CO2, Ammonia, L-Glutamate, L-Aspartate, L-Glutamine, L-Ornithine, N-Acetylornithine	H2O, Oxygen, Orthophosphate, CO2, Ammonia, L-Glutamate, Acetate, Glycine, L-Alanine, Succinate, L-Lysine, L-Aspartate, Glutathione, Formate, L-Glutamine, L-Serine, L-Methionine, L-Ornithine, L-Tryptophan, L-Phenylalanine, L-Tyrosine, Acetaldehyde, Sucrose, L-Cysteine, Uracil, Biotin, L-Leucine, L-Histidine, N-Acetyl-D-glucosamine, L-Proline, L-Asparagine, Citrate, D-Mannose, Acetoacetate, L-Valin…	Acetate, Succinate, L-Serine, Acetaldehyde, L-Cysteine, L-Homoserine	CO2, Ammonia, L-Glutamate, Formate, L-Glutamine	L-Alanine, L-Aspartate, Glutathione, L-Serine, L-Methionine, L-Cysteine, L-Homoserine	H2O, Oxygen, Orthophosphate, Succinate	nd	L-Glutamate, L-Lysine, L-Aspartate, L-Methionine, L-Ornithine, L-Tryptophan, L-Phenylalanine, L-Tyrosine, L-Leucine, Citrate, L-Valine, L-Isoleucine, N-Acetylornithine	H2O, CO2, Ammonia, L-Glutamate, Acetate, Glycine, L-Alanine, Succinate, L-Lysine, L-Aspartate, Formate, L-Glutamine, L-Serine, Acetaldehyde, L-Cysteine, Citrate, Acetoacetate, (S)-Lactate, L-Threonine, Pyridoxal, D-Gluconic acid, L-Homoserine, Glycolaldehyde, Pyridoxine, Xanthine, 5-Methyltetrahydrofolate, Ethanol, Pyridoxamine, 2-Phospho-D-glycerate, 6-Deoxy-L-galactose, 4-Nitrophenyl phosphate	Acetate, Acetaldehyde, (S)-Lactate, Ethanol, 2-Phospho-D-glycerate	Acetate, Succinate, Formate, Acetaldehyde, (S)-Lactate	L-Glutamate, Acetate, L-Alanine, L-Cysteine	D-Ribose, D-Gluconic acid, 2-Phospho-D-glycerate, Deoxyribose	nd	L-Leucine, L-Valine, L-Threonine, L-Isoleucine	CO2, Acetate, Glycine, Formate, L-Serine, L-Tyrosine, 2-Phospho-D-glycerate	nd	nd	Oxygen, Ammonia, L-Glutamate, Acetate, Glycine, Succinate, L-Lysine, L-Aspartate, L-Serine, L-Ornithine, L-Tryptophan, L-Phenylalanine, L-Tyrosine, Acetaldehyde, L-Cysteine, L-Proline, Citrate, L-Valine, (S)-Lactate, L-Threonine, D-Gluconic acid, L-Homoserine, L-Isoleucine, N-Acetylornithine, Ethanol, 2-Phospho-D-glycerate, 2-Phosphoglycolate, Dodecanoic acid, 1D-myo-Inositol 3-phosphate	Oxygen, Ammonia, L-Glutamate, Acetate, Glycine, Succinate, L-Lysine, L-Aspartate, L-Serine, L-Methionine, L-Ornithine, L-Tryptophan, L-Phenylalanine, L-Tyrosine, Acetaldehyde, L-Cysteine, L-Leucine, L-Histidine, L-Proline, L-Asparagine, Citrate, L-Valine, (S)-Lactate, L-Threonine, Riboflavin, D-Gluconic acid, L-Homoserine, Xanthine, L-Isoleucine, N-Acetylornithine, Ethanol, 2-Phospho-D-glycerate,…	Sucrose, D-Mannose, Lactose, D-Sorbitol, N-Acetyl-D-galactosamine, Galactitol	Glycine, L-Tyrosine, L-Cysteine, Thiamine	nd	Acetate, Succinate, Formate, Acetaldehyde	nd	5-Methyltetrahydrofolate, Folinic acid	nd	Ammonia, Glycine, L-Aspartate, L-Serine, L-Phenylalanine, L-Tyrosine, L-Cysteine, L-Asparagine, L-Valine, L-Isoleucine	L-Glutamate, Glycine, Glutathione, L-Ornithine, L-Cysteine, Cys-Gly	L-Aspartate, L-Cysteine, Uracil, L-Valine, Pantothenate	Pyridoxal, Glycolaldehyde, Pyridoxine, Pyridoxamine	Acetate, Succinate, Acetoacetate, (S)-Lactate, (Z)-But-2-ene-1,2,3-tricarboxylate	nd	nd	nd	nd	nd	nd	nd	nd	nd	nd	nd
Bifidobacterium_angulatum_DSM_20098	CO2, Ammonia, S-Adenosyl-L-homocysteine, L-Glutamate, Glycine, L-Alanine, L-Lysine, L-Aspartate, L-Glutamine, L-Methionine, L-Tryptophan, L-Phenylalanine, L-Tyrosine, L-Cysteine, 2-Oxobutanoate, L-Leucine, L-Histidine, L-Proline, L-Asparagine, Citrate, L-Valine, L-Threonine, L-Homoserine, L-Isoleucine, N-Acetylornithine, 2-Phospho-D-glycerate, L-2-Aminoadipate 6-semialdehyde	CO2, Ammonia, Glycine, Sulfate, L-Glutamine, Adenine, Guanine, Deoxyguanosine, dAMP, dGMP, Xanthine, Deoxyadenosine, alpha-D-Ribose 1-phosphate, 5-Hydroxyisourate	Oxygen, CO2, Ammonia, L-Glutamate, Glycine, Succinate, Formate, L-Glutamine, Citrate, D-Glycerate, 2-Phospho-D-glycerate, 2-Phosphoglycolate	CO2, Ammonia, L-Glutamate, Acetate, Glycine, L-Alanine, Succinate, L-Aspartate, Formate, Formaldehyde, L-Cysteine, Citrate, D-Glycerate, 5-Methyltetrahydrofolate, 2-Phospho-D-glycerate, 2-Phosphoglycolate	Ammonia, L-Glutamate, L-Alanine, Succinate, L-Aspartate, L-Glutamine, L-Asparagine, Citrate	CO2, Ammonia, Glycine, L-Aspartate, L-Tryptophan, L-Cysteine, 2-Oxobutanoate, L-Threonine, D-Glycerate, L-Homoserine, 2-Phospho-D-glycerate, L-2-Amino-3-oxobutanoic acid	CO2, Ammonia, L-Glutamate, L-Aspartate, L-Glutamine, N-Acetylornithine	H2O, Oxygen, Orthophosphate, CO2, Ammonia, S-Adenosyl-L-homocysteine, L-Glutamate, Acetate, Glycine, L-Alanine, Succinate, L-Lysine, L-Aspartate, Formate, Sulfate, L-Glutamine, Formaldehyde, L-Methionine, L-Tryptophan, L-Phenylalanine, L-Tyrosine, Acetaldehyde, Sucrose, L-Cysteine, Uracil, 2-Oxobutanoate, Biotin, L-Leucine, L-Histidine, Adenine, L-Proline, L-Asparagine, Citrate, 5'-Methylthioaden…	Acetate, Succinate, Sulfate, Acetaldehyde, L-Cysteine, L-Homoserine	CO2, Ammonia, L-Glutamate, Formate, L-Glutamine	S-Adenosyl-L-homocysteine, L-Alanine, L-Aspartate, Sulfate, L-Methionine, L-Cysteine, 2-Oxobutanoate, 5'-Methylthioadenosine, L-Homoserine	H2O, Oxygen, Orthophosphate, Succinate, Triphosphate	L-Glutamine, Uracil, Thymidine, dCMP, (S)-Dihydroorotate, Cytosine, Cytidine	L-Glutamate, L-Lysine, L-Aspartate, L-Methionine, L-Tryptophan, L-Phenylalanine, L-Tyrosine, 2-Oxobutanoate, L-Leucine, Citrate, L-Valine, L-Isoleucine, N-Acetylornithine	H2O, CO2, Ammonia, L-Glutamate, Acetate, Glycine, L-Alanine, Succinate, L-Lysine, L-Aspartate, Formate, Sulfate, L-Glutamine, Formaldehyde, Acetaldehyde, L-Cysteine, Citrate, (S)-Lactate, L-Threonine, Pyridoxal, D-Glycerate, L-Homoserine, Pyridoxine, Xanthine, (S)-Lactaldehyde, 5-Methyltetrahydrofolate, Ethanol, Pyridoxamine, 2-Phospho-D-glycerate, D-Fructose 1-phosphate, 4-Nitrophenyl phosphate,…	Acetate, Acetaldehyde, (S)-Lactate, Ethanol, 2-Phospho-D-glycerate	Acetate, Succinate, Formate, Acetaldehyde, (S)-Lactate, (S)-Lactaldehyde	L-Glutamate, Acetate, L-Alanine, L-Cysteine	D-Ribose, D-Glycerate, alpha-D-Ribose 1-phosphate, 2-Phospho-D-glycerate, Deoxyribose	nd	2-Oxobutanoate, L-Leucine, L-Valine, L-Threonine, L-Isoleucine	CO2, Acetate, Glycine, Formate, Formaldehyde, L-Tyrosine, D-Glycerate, 2-Phospho-D-glycerate	nd	nd	Oxygen, Ammonia, L-Glutamate, Acetate, Glycine, Succinate, L-Lysine, L-Aspartate, Sulfate, L-Tryptophan, L-Phenylalanine, L-Tyrosine, Acetaldehyde, L-Cysteine, 2-Oxobutanoate, L-Proline, Citrate, L-Valine, (S)-Lactate, L-Threonine, D-Glycerate, L-Homoserine, L-Isoleucine, N-Acetylornithine, Ethanol, 2-Phospho-D-glycerate, dTDP-glucose, 2-Phosphoglycolate, 1D-myo-Inositol 3-phosphate, L-2-Aminoadi…	Oxygen, Ammonia, L-Glutamate, Acetate, Glycine, Succinate, L-Lysine, L-Aspartate, L-Methionine, L-Tryptophan, L-Phenylalanine, L-Tyrosine, Acetaldehyde, L-Cysteine, 2-Oxobutanoate, L-Leucine, L-Histidine, L-Proline, L-Asparagine, Citrate, L-Valine, (S)-Lactate, L-Threonine, Riboflavin, D-Glycerate, L-Homoserine, Xanthine, L-Isoleucine, N-Acetylornithine, Ethanol, 2-Phospho-D-glycerate, Pantothena…	nd	Glycine, L-Tyrosine, L-Cysteine, Thiamine	nd	Acetate, Succinate, Formate, Acetaldehyde	nd	5-Methyltetrahydrofolate, Folate	nd	Ammonia, Glycine, L-Aspartate, L-Phenylalanine, L-Tyrosine, L-Cysteine, L-Asparagine, L-Valine, L-Isoleucine	nd	L-Aspartate, L-Cysteine, Uracil, L-Valine, Pantothenate	nd	Acetate, Succinate, 2-Oxobutanoate, (S)-Lactate, (S)-Lactaldehyde	alpha-D-Galactose	L-Tryptophan, L-Phenylalanine, L-Tyrosine, D-Fructose 1-phosphate	L-Lysine, L-Aspartate, L-Homoserine, L-2-Aminoadipate 6-semialdehyde	nd	nd	nd	nd	nd	nd	nd	nd
Bifidobacterium_animalis_lactis_BB_12	CO2, Ammonia, L-Glutamate, Glycine, L-Alanine, L-Lysine, L-Aspartate, L-Arginine, L-Glutamine, L-Serine, L-Methionine, L-Tryptophan, L-Phenylalanine, L-Tyrosine, L-Cysteine, L-Leucine, L-Histidine, L-Proline, L-Asparagine, Citrate, L-Valine, L-Threonine, L-Homoserine, L-Isoleucine, N-Acetylornithine, 2-Phospho-D-glycerate	CO2, Ammonia, Glycine, Sulfate, L-Glutamine, IDP, Hypoxanthine, ADP-ribose, dAMP, dGMP, Xanthine	Oxygen, CO2, Ammonia, L-Glutamate, Glycine, Succinate, Formate, L-Glutamine, L-Serine, Citrate, 2-Phospho-D-glycerate, 2-Phosphoglycolate	CO2, Ammonia, L-Glutamate, Acetate, Glycine, L-Alanine, Succinate, L-Aspartate, Formate, L-Serine, L-Cysteine, Citrate, 5-Methyltetrahydrofolate, 2-Phospho-D-glycerate, 2-Phosphoglycolate	Ammonia, L-Glutamate, L-Alanine, Succinate, L-Aspartate, L-Glutamine, L-Asparagine, Citrate	CO2, Ammonia, Glycine, L-Aspartate, L-Serine, L-Tryptophan, L-Cysteine, L-Threonine, L-Homoserine, 2-Phospho-D-glycerate, L-2-Amino-3-oxobutanoic acid	CO2, Ammonia, L-Glutamate, L-Aspartate, L-Arginine, L-Glutamine, N-Acetylornithine	nd	Acetate, Succinate, Sulfate, L-Serine, Acetaldehyde, L-Cysteine, Taurine, L-Homoserine	CO2, Ammonia, L-Glutamate, Formate, L-Glutamine	L-Alanine, L-Aspartate, Sulfate, L-Serine, L-Methionine, L-Cysteine, 5'-Methylthioadenosine, L-Homoserine	H2O, Oxygen, Orthophosphate, Succinate	nd	L-Glutamate, L-Lysine, L-Aspartate, L-Methionine, L-Tryptophan, L-Phenylalanine, L-Tyrosine, L-Leucine, Citrate, L-Valine, L-Isoleucine, N-Acetylornithine	H2O, CO2, Ammonia, L-Glutamate, Acetate, Glycine, L-Alanine, Succinate, L-Lysine, L-Aspartate, Formate, Sulfate, L-Glutamine, L-Serine, Acetaldehyde, L-Cysteine, Citrate, Acetoacetate, (S)-Lactate, L-Threonine, Pyridoxal, Nicotinate, L-Homoserine, Pyridoxine, Xanthine, 5-Methyltetrahydrofolate, Ethanol, Pyridoxamine, 2-Phospho-D-glycerate, 6-Deoxy-L-galactose, D-Fructose 1-phosphate	Acetate, Acetaldehyde, (S)-Lactate, Ethanol, 2-Phospho-D-glycerate	Acetate, Succinate, Formate, Acetaldehyde, (S)-Lactate	L-Glutamate, Acetate, L-Alanine, L-Cysteine, Taurine	nd	nd	L-Leucine, L-Valine, L-Threonine, L-Isoleucine	CO2, Acetate, Glycine, Formate, L-Serine, L-Tyrosine, 2-Phospho-D-glycerate	nd	L-Aspartate, Sulfate, L-Arginine, L-Serine, L-Tyrosine, L-Threonine	Oxygen, Ammonia, L-Glutamate, Acetate, Glycine, Succinate, L-Lysine, L-Aspartate, Sulfate, L-Arginine, L-Serine, L-Tryptophan, L-Phenylalanine, L-Tyrosine, Acetaldehyde, L-Cysteine, L-Proline, Citrate, L-Valine, (S)-Lactate, L-Threonine, L-Homoserine, L-Isoleucine, N-Acetylornithine, Ethanol, 2-Phospho-D-glycerate, D-Mannose 1-phosphate, 2-Phosphoglycolate, Dodecanoic acid, 1D-myo-Inositol 3-phos…	Oxygen, Ammonia, L-Glutamate, Heme, Acetate, Glycine, Succinate, L-Lysine, L-Aspartate, L-Arginine, L-Serine, L-Methionine, L-Tryptophan, L-Phenylalanine, L-Tyrosine, Acetaldehyde, L-Cysteine, L-Leucine, L-Histidine, L-Proline, L-Asparagine, Citrate, L-Valine, (S)-Lactate, L-Threonine, Nicotinate, Riboflavin, L-Homoserine, Xanthine, L-Isoleucine, N-Acetylornithine, Ethanol, 2-Phospho-D-glycerate,…	nd	Glycine, L-Tyrosine, L-Cysteine, Thiamine	nd	Acetate, Succinate, Formate, Acetaldehyde	nd	5-Methyltetrahydrofolate, Folate, Folinic acid	nd	Ammonia, Glycine, L-Aspartate, L-Serine, L-Phenylalanine, L-Tyrosine, L-Cysteine, L-Asparagine, L-Valine, L-Isoleucine	L-Glutamate, Glycine, L-Cysteine, Spermidine, Cys-Gly	L-Aspartate, L-Cysteine, Uracil, L-Valine, Pantothenate	nd	nd	nd	nd	nd	nd	nd	nd	nd	nd	nd	nd	nd
Bifidobacterium_bifidum_BGN4	CO2, Ammonia, L-Glutamate, Glycine, L-Alanine, L-Lysine, L-Aspartate, L-Glutamine, L-Serine, L-Methionine, L-Tryptophan, L-Phenylalanine, L-Tyrosine, L-Cysteine, L-Leucine, L-Histidine, L-Proline, L-Asparagine, Citrate, L-Valine, L-Threonine, L-Homoserine, L-Isoleucine, N-Acetylornithine, 2-Phospho-D-glycerate	CO2, Ammonia, Glycine, GTP, Sulfate, L-Glutamine, IDP, Hypoxanthine, ADP-ribose, dAMP, dGMP, Xanthine	Oxygen, CO2, Ammonia, L-Glutamate, Glycine, Succinate, Formate, L-Glutamine, L-Serine, Citrate, Glycolaldehyde, 2-Phospho-D-glycerate, 2-Phosphoglycolate	CO2, Ammonia, L-Glutamate, Acetate, Glycine, L-Alanine, Succinate, L-Aspartate, Formate, L-Serine, L-Cysteine, Citrate, 5-Methyltetrahydrofolate, 2-Phospho-D-glycerate, 2-Phosphoglycolate	Ammonia, L-Glutamate, L-Alanine, Succinate, L-Aspartate, L-Glutamine, L-Asparagine, Citrate	CO2, Ammonia, Glycine, L-Aspartate, L-Serine, L-Tryptophan, L-Cysteine, L-Threonine, L-Homoserine, 2-Phospho-D-glycerate, L-2-Amino-3-oxobutanoic acid	CO2, Ammonia, L-Glutamate, L-Aspartate, L-Glutamine, N-Acetylornithine	H2O, Oxygen, Orthophosphate, CO2, Ammonia, L-Glutamate, D-Glucose, Heme, Acetate, Glycine, L-Alanine, Succinate, GTP, L-Lysine, L-Aspartate, Formate, Sulfate, L-Glutamine, L-Serine, L-Methionine, L-Tryptophan, L-Phenylalanine, L-Tyrosine, Acetaldehyde, Sucrose, L-Cysteine, Uracil, Biotin, L-Leucine, L-Histidine, L-Proline, L-Asparagine, Nicotinamide, Citrate, D-Mannose, Acetoacetate, 5'-Methylthi…	Acetate, Succinate, Sulfate, L-Serine, Acetaldehyde, L-Cysteine, L-Homoserine	CO2, Ammonia, L-Glutamate, Formate, L-Glutamine	L-Alanine, L-Aspartate, Sulfate, L-Serine, L-Methionine, L-Cysteine, 5'-Methylthioadenosine, L-Homoserine	H2O, Oxygen, Orthophosphate, Succinate	nd	L-Glutamate, L-Lysine, L-Aspartate, L-Methionine, L-Tryptophan, L-Phenylalanine, L-Tyrosine, L-Leucine, Citrate, L-Valine, L-Isoleucine, N-Acetylornithine	H2O, CO2, Ammonia, L-Glutamate, Acetate, Glycine, L-Alanine, Succinate, L-Lysine, L-Aspartate, Formate, Sulfate, L-Glutamine, L-Serine, Acetaldehyde, L-Cysteine, Citrate, Acetoacetate, (S)-Lactate, L-Threonine, Pyridoxal, L-Homoserine, Glycolaldehyde, Pyridoxine, Xanthine, (S)-Lactaldehyde, 5-Methyltetrahydrofolate, Ethanol, Pyridoxamine, 2-Phospho-D-glycerate, 4-Nitrophenyl phosphate	D-Glucose, Acetate, Acetaldehyde, (S)-Lactate, Ethanol, 2-Phospho-D-glycerate	Acetate, Succinate, Formate, Acetaldehyde, (S)-Lactate, (S)-Lactaldehyde	L-Glutamate, Acetate, L-Alanine, L-Cysteine	nd	nd	L-Leucine, L-Valine, L-Threonine, L-Isoleucine	CO2, Acetate, Glycine, Formate, L-Serine, L-Tyrosine, 2-Phospho-D-glycerate	nd	L-Aspartate, Sulfate, L-Serine, L-Tyrosine, L-Threonine	Oxygen, Ammonia, L-Glutamate, D-Glucose, Acetate, Glycine, Succinate, L-Lysine, L-Aspartate, Sulfate, L-Serine, L-Tryptophan, L-Phenylalanine, L-Tyrosine, Acetaldehyde, L-Cysteine, L-Proline, Citrate, L-Valine, (S)-Lactate, L-Threonine, L-Homoserine, L-Isoleucine, N-Acetylornithine, Ethanol, 2-Phospho-D-glycerate, 2-Phosphoglycolate, Dodecanoic acid, 1D-myo-Inositol 3-phosphate	Oxygen, Ammonia, L-Glutamate, D-Glucose, Heme, Acetate, Glycine, Succinate, GTP, L-Lysine, L-Aspartate, L-Serine, L-Methionine, L-Tryptophan, L-Phenylalanine, L-Tyrosine, Acetaldehyde, L-Cysteine, L-Leucine, L-Histidine, L-Proline, L-Asparagine, Citrate, L-Valine, (S)-Lactate, L-Threonine, Riboflavin, L-Homoserine, Xanthine, L-Isoleucine, N-Acetylornithine, Ethanol, 2-Phospho-D-glycerate, Pantoth…	D-Glucose, Sucrose, D-Mannose, Lactose, D-Sorbitol, Galactitol	Glycine, L-Tyrosine, L-Cysteine, Thiamine	nd	Acetate, Succinate, Formate, Acetaldehyde	nd	5-Methyltetrahydrofolate, Folinic acid	nd	nd	L-Glutamate, Glycine, L-Cysteine, Spermidine, Cys-Gly	L-Aspartate, L-Cysteine, Uracil, L-Valine, Pantothenate	Pyridoxal, Glycolaldehyde, Pyridoxine, Pyridoxamine	Acetate, Succinate, Acetoacetate, (S)-Lactate, (S)-Lactaldehyde	nd	nd	nd	nd	nd	nd	nd	nd	nd	nd	nd
Bifidobacterium_breve_UCC2003_NCIMB8807	CO2, Ammonia, L-Glutamate, Glycine, L-Alanine, L-Lysine, L-Aspartate, L-Glutamine, L-Serine, L-Methionine, L-Tryptophan, L-Phenylalanine, L-Tyrosine, L-Cysteine, L-Leucine, L-Histidine, L-Proline, L-Asparagine, Citrate, L-Valine, L-Threonine, L-Homoserine, L-Isoleucine, N-Acetylornithine, 2-Phospho-D-glycerate	CO2, Ammonia, Glycine, Glyoxylate, L-Glutamine, IDP, Hypoxanthine, ADP-ribose, dAMP, dGMP, Xanthine	Oxygen, CO2, Ammonia, L-Glutamate, Glycine, Succinate, Glyoxylate, Formate, L-Glutamine, L-Serine, Citrate, 2-Phospho-D-glycerate, 2-Phosphoglycolate	CO2, Ammonia, L-Glutamate, Acetate, Glycine, L-Alanine, Succinate, Glyoxylate, L-Aspartate, Formate, L-Serine, L-Cysteine, Citrate, 5-Methyltetrahydrofolate, 2-Phospho-D-glycerate, 2-Phosphoglycolate	Ammonia, L-Glutamate, L-Alanine, Succinate, L-Aspartate, L-Glutamine, L-Asparagine, Citrate	CO2, Ammonia, Glycine, Glyoxylate, L-Aspartate, L-Serine, L-Tryptophan, L-Cysteine, L-Threonine, L-Homoserine, 2-Phospho-D-glycerate, L-2-Amino-3-oxobutanoic acid	CO2, Ammonia, L-Glutamate, L-Aspartate, L-Glutamine, N-Acetylornithine	H2O, Oxygen, Orthophosphate, CO2, Ammonia, L-Glutamate, Acetate, Glycine, L-Alanine, Succinate, L-Lysine, Glyoxylate, L-Aspartate, Glutathione, Formate, L-Glutamine, L-Serine, L-Methionine, L-Tryptophan, L-Phenylalanine, L-Tyrosine, Acetaldehyde, Sucrose, L-Cysteine, Biotin, L-Leucine, Putrescine, L-Histidine, L-Proline, L-Asparagine, Nicotinamide, Citrate, D-Mannose, Acetoacetate, L-Valine, (S)-…	Acetate, Succinate, L-Serine, Acetaldehyde, L-Cysteine, L-Homoserine	CO2, Ammonia, L-Glutamate, Formate, L-Glutamine	L-Alanine, L-Aspartate, Glutathione, L-Serine, L-Methionine, L-Cysteine, L-Homoserine	H2O, Oxygen, Orthophosphate, Succinate	nd	L-Glutamate, L-Lysine, L-Aspartate, L-Methionine, L-Tryptophan, L-Phenylalanine, L-Tyrosine, L-Leucine, Citrate, L-Valine, L-Isoleucine, N-Acetylornithine	H2O, CO2, Ammonia, L-Glutamate, Acetate, Glycine, L-Alanine, Succinate, L-Lysine, Glyoxylate, L-Aspartate, Formate, L-Glutamine, L-Serine, Acetaldehyde, L-Cysteine, Citrate, Acetoacetate, (S)-Lactate, L-Threonine, Pyridoxal, L-Homoserine, Pyridoxine, Xanthine, 5-Methyltetrahydrofolate, Ethanol, Pyridoxamine, 2-Phospho-D-glycerate, 6-Deoxy-L-galactose	Acetate, Acetaldehyde, (S)-Lactate, Ethanol, 2-Phospho-D-glycerate	Acetate, Succinate, Formate, Acetaldehyde, (S)-Lactate	L-Glutamate, Acetate, L-Alanine, L-Cysteine	nd	nd	L-Leucine, L-Valine, L-Threonine, L-Isoleucine	CO2, Acetate, Glycine, Glyoxylate, Formate, L-Serine, L-Tyrosine, 2-Phospho-D-glycerate	nd	L-Aspartate, L-Serine, L-Tyrosine, L-Threonine	Oxygen, Ammonia, L-Glutamate, Acetate, Glycine, Succinate, L-Lysine, Glyoxylate, L-Aspartate, L-Serine, L-Tryptophan, L-Phenylalanine, L-Tyrosine, Acetaldehyde, L-Cysteine, Putrescine, L-Proline, Citrate, L-Valine, (S)-Lactate, L-Threonine, L-Homoserine, L-Isoleucine, N-Acetylornithine, Ethanol, 2-Phospho-D-glycerate, 2-Phosphoglycolate, Dodecanoic acid, 1D-myo-Inositol 3-phosphate	Oxygen, Ammonia, L-Glutamate, Acetate, Glycine, Succinate, L-Lysine, Glyoxylate, L-Aspartate, L-Serine, L-Methionine, L-Tryptophan, L-Phenylalanine, L-Tyrosine, Acetaldehyde, L-Cysteine, L-Leucine, Putrescine, L-Histidine, L-Proline, L-Asparagine, Citrate, L-Valine, (S)-Lactate, L-Threonine, Riboflavin, L-Homoserine, Xanthine, L-Isoleucine, N-Acetylornithine, Ethanol, 2-Phospho-D-glycerate, Panto…	Sucrose, D-Mannose, Lactose, D-Sorbitol, Galactitol	Glycine, L-Tyrosine, L-Cysteine, Thiamine	nd	Acetate, Succinate, Formate, Acetaldehyde	nd	5-Methyltetrahydrofolate, Folate, Folinic acid	L-Glutamate, Glyoxylate, Putrescine, L-Proline, Spermidine, 4-Aminobutyraldehyde, L-erythro-4-Hydroxyglutamate	Ammonia, Glycine, L-Aspartate, L-Serine, L-Phenylalanine, L-Tyrosine, L-Cysteine, L-Asparagine, L-Valine, L-Isoleucine	L-Glutamate, Glycine, Glutathione, L-Cysteine, Putrescine, Spermidine, Cys-Gly	L-Aspartate, L-Cysteine, L-Valine, Pantothenate	nd	nd	nd	nd	nd	nd	nd	nd	nd	nd	nd	nd	nd
Bifidobacterium_catenulatum_DSM_16992	CO2, Ammonia, S-Adenosyl-L-homocysteine, L-Glutamate, Glycine, L-Alanine, L-Lysine, L-Aspartate, L-Arginine, L-Glutamine, L-Serine, L-Methionine, L-Tryptophan, L-Phenylalanine, L-Tyrosine, L-Cysteine, L-Leucine, L-Histidine, L-Proline, L-Asparagine, Citrate, L-Valine, L-Threonine, L-Homoserine, L-Isoleucine, N-Acetylornithine, 2-Phospho-D-glycerate, L-2-Aminoadipate 6-semialdehyde	CO2, Ammonia, Glycine, Sulfate, L-Glutamine, Adenine, Adenosine, Inosine, ADP-ribose, dAMP, dGMP, Xanthine, Guanosine, Xanthosine, 5-Hydroxyisourate	Oxygen, CO2, Ammonia, L-Glutamate, Glycine, Succinate, Formate, L-Glutamine, L-Serine, Citrate, D-Glycerate, 2-Phospho-D-glycerate, 2-Phosphoglycolate	CO2, Ammonia, L-Glutamate, Acetate, Glycine, L-Alanine, Succinate, L-Aspartate, Formate, L-Serine, L-Cysteine, Citrate, D-Gluconic acid, D-Glycerate, 5-Methyltetrahydrofolate, 2-Phospho-D-glycerate, 2-Phosphoglycolate	Ammonia, L-Glutamate, L-Alanine, Succinate, L-Aspartate, L-Glutamine, L-Asparagine, Citrate	CO2, Ammonia, Glycine, L-Aspartate, L-Serine, L-Tryptophan, L-Cysteine, L-Threonine, D-Glycerate, L-Homoserine, 2-Phospho-D-glycerate, L-2-Amino-3-oxobutanoic acid	CO2, Ammonia, L-Glutamate, L-Aspartate, L-Arginine, L-Glutamine, N-Acetylornithine	H2O, Oxygen, Orthophosphate, CO2, Ammonia, S-Adenosyl-L-homocysteine, L-Glutamate, D-Glucose, Acetate, Glycine, L-Alanine, Succinate, L-Lysine, L-Aspartate, Formate, Sulfate, L-Arginine, L-Glutamine, L-Serine, L-Methionine, L-Tryptophan, L-Phenylalanine, L-Tyrosine, Acetaldehyde, Sucrose, L-Cysteine, Uracil, Biotin, L-Leucine, L-Histidine, Adenine, L-Proline, L-Asparagine, Nicotinamide, Citrate, …	Acetate, Succinate, Sulfate, L-Serine, Acetaldehyde, L-Cysteine, L-Homoserine	CO2, Ammonia, L-Glutamate, Formate, L-Glutamine	S-Adenosyl-L-homocysteine, L-Alanine, L-Aspartate, Sulfate, L-Serine, L-Methionine, L-Cysteine, 5'-Methylthioadenosine, L-Homoserine	H2O, Oxygen, Orthophosphate, Succinate, Triphosphate	L-Glutamine, Uracil, Uridine, (S)-Dihydroorotate, Cytosine, Cytidine	L-Glutamate, L-Lysine, L-Aspartate, L-Methionine, L-Tryptophan, L-Phenylalanine, L-Tyrosine, L-Leucine, Citrate, L-Valine, L-Isoleucine, N-Acetylornithine	H2O, CO2, Ammonia, L-Glutamate, Acetate, Glycine, L-Alanine, Succinate, L-Lysine, L-Aspartate, Formate, Sulfate, L-Glutamine, L-Serine, Acetaldehyde, L-Cysteine, Citrate, (S)-Lactate, L-Threonine, Pyridoxal, D-Gluconic acid, D-Glycerate, L-Homoserine, Pyridoxine, Xanthine, 5-Methyltetrahydrofolate, Ethanol, Pyridoxamine, 2-Phospho-D-glycerate, 6-Deoxy-L-galactose, D-Fructose 1-phosphate, 4-Nitrop…	D-Glucose, Acetate, Acetaldehyde, (S)-Lactate, Ethanol, 2-Phospho-D-glycerate	Acetate, Succinate, Formate, Acetaldehyde, (S)-Lactate	L-Glutamate, Acetate, L-Alanine, L-Cysteine	D-Glucose, D-Gluconic acid, D-Glycerate, 2-Phospho-D-glycerate, Deoxyribose	nd	L-Leucine, L-Valine, L-Threonine, L-Isoleucine	CO2, Acetate, Glycine, Formate, L-Serine, L-Tyrosine, D-Glycerate, 2-Phospho-D-glycerate	nd	L-Aspartate, Sulfate, L-Arginine, L-Serine, L-Tyrosine, L-Threonine	Oxygen, Ammonia, L-Glutamate, D-Glucose, Acetate, Glycine, Succinate, L-Lysine, L-Aspartate, Sulfate, L-Arginine, L-Serine, L-Tryptophan, L-Phenylalanine, L-Tyrosine, Acetaldehyde, L-Cysteine, L-Proline, Citrate, L-Valine, (S)-Lactate, L-Threonine, D-Gluconic acid, D-Glycerate, L-Homoserine, N-Acetyl-D-glucosamine 6-phosphate, L-Isoleucine, N-Acetylornithine, Ethanol, 2-Phospho-D-glycerate, dTDP-…	Oxygen, Ammonia, L-Glutamate, D-Glucose, Acetate, Glycine, Succinate, L-Lysine, L-Aspartate, L-Arginine, L-Serine, L-Methionine, L-Tryptophan, L-Phenylalanine, L-Tyrosine, Acetaldehyde, L-Cysteine, L-Leucine, L-Histidine, L-Proline, L-Asparagine, Citrate, L-Valine, (S)-Lactate, L-Threonine, D-Gluconic acid, D-Glycerate, L-Homoserine, Xanthine, L-Isoleucine, N-Acetylornithine, Ethanol, 2-Phospho-D…	D-Glucose, Sucrose, Lactose, D-Sorbitol, alpha-D-Galactose	Glycine, L-Tyrosine, L-Cysteine, Thiamine	nd	Acetate, Succinate, Formate, Acetaldehyde	nd	nd	nd	Ammonia, Glycine, L-Aspartate, L-Serine, L-Phenylalanine, L-Tyrosine, L-Cysteine, L-Asparagine, L-Valine, L-Isoleucine	nd	L-Aspartate, L-Cysteine, Uracil, L-Valine, Pantothenate	nd	nd	nd	L-Tryptophan, L-Phenylalanine, L-Tyrosine, D-Fructose 1-phosphate	L-Lysine, L-Aspartate, L-Homoserine, L-2-Aminoadipate 6-semialdehyde	nd	nd	nd	nd	nd	nd	nd	nd
Bifidobacterium_longum_infantis_ATCC_15697	CO2, Ammonia, S-Adenosyl-L-homocysteine, L-Glutamate, Glycine, L-Alanine, L-Lysine, L-Aspartate, L-Arginine, L-Glutamine, L-Serine, L-Methionine, L-Tryptophan, L-Phenylalanine, L-Tyrosine, L-Cysteine, L-Leucine, L-Histidine, L-Proline, L-Asparagine, Citrate, L-Valine, L-Threonine, L-Homoserine, L-Isoleucine, N-Acetylornithine, 2-Phospho-D-glycerate, L-2-Aminoadipate 6-semialdehyde	CO2, Ammonia, Glycine, Sulfate, L-Glutamine, Urea, Adenine, Hypoxanthine, dAMP, dGMP, Xanthine, 5-Hydroxyisourate	Oxygen, CO2, Ammonia, L-Glutamate, Glycine, Succinate, Formate, L-Glutamine, L-Serine, Citrate, Glycolaldehyde, 2-Phospho-D-glycerate, 2-Phosphoglycolate	CO2, Ammonia, L-Glutamate, Acetate, Glycine, L-Alanine, Succinate, L-Aspartate, Formate, L-Serine, L-Cysteine, Citrate, D-Gluconic acid, 5-Methyltetrahydrofolate, 2-Phospho-D-glycerate, 2-Phosphoglycolate	Ammonia, L-Glutamate, L-Alanine, Succinate, L-Aspartate, L-Glutamine, L-Asparagine, Citrate	CO2, Ammonia, Glycine, L-Aspartate, L-Serine, L-Tryptophan, L-Cysteine, L-Threonine, L-Homoserine, 2-Phospho-D-glycerate, L-2-Amino-3-oxobutanoic acid	CO2, Ammonia, L-Glutamate, L-Aspartate, L-Arginine, L-Glutamine, Urea, N-Acetylornithine	H2O, Oxygen, Orthophosphate, CO2, Ammonia, S-Adenosyl-L-homocysteine, L-Glutamate, Acetate, Glycine, L-Alanine, Succinate, L-Lysine, L-Aspartate, Formate, Sulfate, L-Arginine, L-Glutamine, L-Serine, L-Methionine, L-Tryptophan, L-Phenylalanine, L-Tyrosine, Acetaldehyde, Urea, Sucrose, sn-Glycerol 3-phosphate, L-Cysteine, Uracil, Biotin, L-Leucine, L-Histidine, Adenine, L-Proline, L-Asparagine, Nic…	Acetate, Succinate, Sulfate, L-Serine, Acetaldehyde, L-Cysteine, L-Homoserine	CO2, Ammonia, L-Glutamate, Formate, L-Glutamine	S-Adenosyl-L-homocysteine, L-Alanine, L-Aspartate, Sulfate, L-Serine, L-Methionine, L-Cysteine, 5'-Methylthioadenosine, L-Homoserine	H2O, Oxygen, Orthophosphate, Succinate	nd	L-Glutamate, L-Lysine, L-Aspartate, L-Methionine, L-Tryptophan, L-Phenylalanine, L-Tyrosine, L-Leucine, Citrate, L-Valine, L-Isoleucine, N-Acetylornithine	H2O, CO2, Ammonia, L-Glutamate, Acetate, Glycine, L-Alanine, Succinate, L-Lysine, L-Aspartate, Formate, Sulfate, L-Glutamine, L-Serine, Acetaldehyde, Urea, L-Cysteine, Citrate, (S)-Lactate, L-Threonine, Pyridoxal, D-Gluconic acid, L-Homoserine, Glycolaldehyde, Pyridoxine, Xanthine, 5-Methyltetrahydrofolate, Ethanol, Pyridoxamine, 2-Phospho-D-glycerate, 6-Deoxy-L-galactose, D-Fructose 1-phosphate,…	Acetate, Acetaldehyde, (S)-Lactate, Ethanol, 2-Phospho-D-glycerate	Acetate, Succinate, Formate, Acetaldehyde, (S)-Lactate	L-Glutamate, Acetate, L-Alanine, L-Cysteine	D-Ribose, D-Gluconic acid, 2-Phospho-D-glycerate, Deoxyribose	nd	L-Leucine, L-Valine, L-Threonine, L-Isoleucine	CO2, Acetate, Glycine, Formate, L-Serine, L-Tyrosine, 2-Phospho-D-glycerate	nd	L-Aspartate, Sulfate, L-Arginine, L-Serine, L-Tyrosine, L-Threonine	Oxygen, Ammonia, L-Glutamate, Acetate, Glycine, Succinate, L-Lysine, L-Aspartate, Sulfate, L-Arginine, L-Serine, L-Tryptophan, L-Phenylalanine, L-Tyrosine, Acetaldehyde, L-Cysteine, L-Proline, Citrate, L-Valine, (S)-Lactate, L-Threonine, D-Gluconic acid, L-Homoserine, L-Isoleucine, N-Acetylornithine, Ethanol, 2-Phospho-D-glycerate, dTDP-glucose, 2-Phosphoglycolate, 1D-myo-Inositol 3-phosphate, L-…	Oxygen, Ammonia, L-Glutamate, Acetate, Glycine, Succinate, L-Lysine, L-Aspartate, L-Arginine, L-Serine, L-Methionine, L-Tryptophan, L-Phenylalanine, L-Tyrosine, Acetaldehyde, sn-Glycerol 3-phosphate, L-Cysteine, L-Leucine, L-Histidine, L-Proline, L-Asparagine, Citrate, L-Valine, (S)-Lactate, L-Threonine, Riboflavin, D-Gluconic acid, L-Homoserine, Xanthine, L-Isoleucine, N-Acetylornithine, Ethanol…	nd	Glycine, L-Tyrosine, L-Cysteine, Thiamine	nd	Acetate, Succinate, Formate, Acetaldehyde	nd	5-Methyltetrahydrofolate, Folinic acid	nd	Ammonia, Glycine, L-Aspartate, L-Serine, L-Phenylalanine, L-Tyrosine, L-Cysteine, L-Asparagine, L-Valine, L-Isoleucine	nd	L-Aspartate, L-Cysteine, Uracil, L-Valine, Pantothenate	Pyridoxal, Glycolaldehyde, Pyridoxine, Pyridoxamine	nd	nd	L-Tryptophan, L-Phenylalanine, L-Tyrosine, D-Fructose 1-phosphate	L-Lysine, L-Aspartate, L-Homoserine, L-2-Aminoadipate 6-semialdehyde	nd	nd	nd	nd	nd	nd	nd	nd
Bifidobacterium_longum_longum_CCUG_52486	CO2, Ammonia, L-Glutamate, Glycine, L-Alanine, L-Lysine, L-Aspartate, L-Arginine, L-Glutamine, L-Serine, L-Methionine, L-Tryptophan, L-Phenylalanine, L-Tyrosine, L-Cysteine, L-Leucine, L-Histidine, L-Proline, L-Asparagine, Citrate, L-Valine, L-Threonine, L-Homoserine, L-Isoleucine, N-Acetylornithine, 2-Phospho-D-glycerate, L-2-Aminoadipate 6-semialdehyde	CO2, Ammonia, Glycine, Glyoxylate, 3'-Phosphoadenylyl sulfate, Sulfate, L-Glutamine, IDP, Adenine, Hypoxanthine, ADP-ribose, dAMP, dGMP, Xanthine, 5-Hydroxyisourate	Oxygen, CO2, Ammonia, L-Glutamate, Glycine, Succinate, Glyoxylate, Formate, L-Glutamine, L-Serine, Citrate, Acetoacetyl-CoA, 2-Phospho-D-glycerate, 2-Phosphoglycolate	CO2, Ammonia, L-Glutamate, Acetate, Glycine, L-Alanine, Succinate, Glyoxylate, L-Aspartate, Formate, L-Serine, L-Cysteine, Citrate, D-Gluconic acid, Acetoacetyl-CoA, 5-Methyltetrahydrofolate, 2-Phospho-D-glycerate, 2-Phosphoglycolate	Ammonia, L-Glutamate, L-Alanine, Succinate, L-Aspartate, L-Glutamine, L-Asparagine, Citrate	CO2, Ammonia, Glycine, Glyoxylate, L-Aspartate, L-Serine, L-Tryptophan, L-Cysteine, L-Threonine, L-Homoserine, 2-Phospho-D-glycerate, L-2-Amino-3-oxobutanoic acid	CO2, Ammonia, L-Glutamate, L-Aspartate, L-Arginine, L-Glutamine, N-Acetylornithine	H2O, Oxygen, Orthophosphate, CO2, Ammonia, L-Glutamate, D-Glucose, Acetate, Glycine, L-Alanine, Succinate, L-Lysine, Glyoxylate, L-Aspartate, 3'-Phosphoadenylyl sulfate, Formate, Sulfate, L-Arginine, L-Glutamine, L-Serine, L-Methionine, L-Tryptophan, L-Phenylalanine, L-Tyrosine, Acetaldehyde, Sucrose, L-Cysteine, Biotin, L-Leucine, L-Histidine, Adenine, L-Proline, L-Asparagine, Citrate, 5'-Methyl…	Acetate, Succinate, 3'-Phosphoadenylyl sulfate, Sulfate, L-Serine, Acetaldehyde, L-Cysteine, Taurine, L-Homoserine	CO2, Ammonia, L-Glutamate, Formate, L-Glutamine	L-Alanine, L-Aspartate, Sulfate, L-Serine, L-Methionine, L-Cysteine, 5'-Methylthioadenosine, L-Homoserine	H2O, Oxygen, Orthophosphate, Succinate	nd	L-Glutamate, L-Lysine, L-Aspartate, L-Methionine, L-Tryptophan, L-Phenylalanine, L-Tyrosine, L-Leucine, Citrate, L-Valine, L-Isoleucine, N-Acetylornithine	H2O, CO2, Ammonia, L-Glutamate, Acetate, Glycine, L-Alanine, Succinate, L-Lysine, Glyoxylate, L-Aspartate, 3'-Phosphoadenylyl sulfate, Formate, Sulfate, L-Glutamine, L-Serine, Acetaldehyde, L-Cysteine, Citrate, (S)-Lactate, L-Threonine, Pyridoxal, D-Gluconic acid, L-Homoserine, Pyridoxine, Acetoacetyl-CoA, Xanthine, (S)-Lactaldehyde, 5-Methyltetrahydrofolate, Ethanol, Pyridoxamine, 2-Phospho-D-gl…	D-Glucose, Acetate, Acetaldehyde, (S)-Lactate, Ethanol, 2-Phospho-D-glycerate	Acetate, Succinate, Formate, Acetaldehyde, (S)-Lactate, Acetoacetyl-CoA, (S)-Lactaldehyde	L-Glutamate, Acetate, L-Alanine, L-Cysteine, Taurine	D-Glucose, D-Gluconic acid, 2-Phospho-D-glycerate, Deoxyribose	nd	L-Leucine, L-Valine, L-Threonine, L-Isoleucine	CO2, Acetate, Glycine, Glyoxylate, Formate, L-Serine, L-Tyrosine, 2-Phospho-D-glycerate	nd	L-Aspartate, Sulfate, L-Arginine, L-Serine, L-Tyrosine, L-Threonine	Oxygen, Ammonia, L-Glutamate, D-Glucose, Acetate, Glycine, Succinate, L-Lysine, Glyoxylate, L-Aspartate, Sulfate, L-Arginine, L-Serine, L-Tryptophan, L-Phenylalanine, L-Tyrosine, Acetaldehyde, L-Cysteine, L-Proline, Citrate, L-Valine, (S)-Lactate, L-Threonine, D-Gluconic acid, L-Homoserine, Acetoacetyl-CoA, N-Acetyl-D-glucosamine 6-phosphate, L-Isoleucine, N-Acetylornithine, Ethanol, 2-Phospho-D-…	Oxygen, Ammonia, L-Glutamate, D-Glucose, Acetate, Glycine, Succinate, L-Lysine, Glyoxylate, L-Aspartate, L-Arginine, L-Serine, L-Methionine, L-Tryptophan, L-Phenylalanine, L-Tyrosine, Acetaldehyde, L-Cysteine, L-Leucine, L-Histidine, L-Proline, L-Asparagine, Citrate, L-Valine, (S)-Lactate, L-Threonine, D-Gluconic acid, L-Homoserine, Acetoacetyl-CoA, Xanthine, L-Isoleucine, N-Acetylornithine, Etha…	nd	Glycine, L-Tyrosine, L-Cysteine, Thiamine	L-Aspartate, L-Histidine, 4-Aminobutyraldehyde, Pantothenate	Acetate, Succinate, Formate, Acetaldehyde	nd	5-Methyltetrahydrofolate, Folinic acid	nd	Ammonia, Glycine, L-Aspartate, L-Serine, L-Phenylalanine, L-Tyrosine, L-Cysteine, L-Asparagine, L-Valine, L-Isoleucine	nd	L-Aspartate, L-Cysteine, L-Valine, Pantothenate, Dephospho-CoA	nd	Acetate, Succinate, (S)-Lactate, Acetoacetyl-CoA, (S)-Lactaldehyde	nd	L-Tryptophan, L-Phenylalanine, L-Tyrosine, D-Fructose 1-phosphate	L-Lysine, L-Aspartate, L-Homoserine, L-2-Aminoadipate 6-semialdehyde	L-Leucine, L-Valine, Acetoacetyl-CoA, L-Isoleucine, (2S,3S)-3-Hydroxy-2-methylbutanoyl-CoA, (S)-3-Hydroxyisobutyrate	Acetoacetyl-CoA, 3-Oxopalmitoyl-CoA, 3-Oxotetradecanoyl-CoA, 3-Oxododecanoyl-CoA, 3-Oxodecanoyl-CoA	Glycine, L-Lysine, Acetoacetyl-CoA, 6-Amino-2-oxohexanoate, L-2-Aminoadipate 6-semialdehyde	nd	nd	nd	nd	nd
Bifidobacterium_pseudocatenulatum_DSM_20438	CO2, Ammonia, S-Adenosyl-L-homocysteine, L-Glutamate, Glycine, L-Alanine, L-Lysine, L-Aspartate, L-Glutamine, L-Serine, L-Methionine, L-Tryptophan, L-Phenylalanine, L-Tyrosine, L-Cysteine, L-Leucine, L-Histidine, L-Proline, L-Asparagine, Citrate, L-Valine, L-Threonine, L-Homoserine, L-Isoleucine, N-Acetylornithine, 2-Phospho-D-glycerate, L-2-Aminoadipate 6-semialdehyde	CO2, Ammonia, Glycine, L-Glutamine, Adenosine, Inosine, ADP-ribose, dAMP, dGMP, Xanthine, Guanosine, Xanthosine, 5-Hydroxyisourate	Oxygen, CO2, Ammonia, L-Glutamate, Glycine, Succinate, Formate, L-Glutamine, L-Serine, Citrate, D-Glycerate, Acetoacetyl-CoA, 2-Phospho-D-glycerate, 2-Phosphoglycolate	CO2, Ammonia, L-Glutamate, Acetate, Glycine, L-Alanine, Succinate, L-Aspartate, Formate, L-Serine, L-Cysteine, Citrate, D-Gluconic acid, D-Glycerate, Acetoacetyl-CoA, 5-Methyltetrahydrofolate, 2-Phospho-D-glycerate, 2-Phosphoglycolate	Ammonia, L-Glutamate, L-Alanine, Succinate, L-Aspartate, L-Glutamine, L-Asparagine, Citrate	CO2, Ammonia, Glycine, L-Aspartate, L-Serine, L-Tryptophan, L-Cysteine, L-Threonine, D-Glycerate, L-Homoserine, 2-Phospho-D-glycerate, L-2-Amino-3-oxobutanoic acid	CO2, Ammonia, L-Glutamate, L-Aspartate, L-Glutamine, N-Acetylornithine	H2O, Oxygen, Orthophosphate, CO2, Ammonia, S-Adenosyl-L-homocysteine, L-Glutamate, Acetate, Glycine, L-Alanine, Succinate, L-Lysine, L-Aspartate, Formate, L-Glutamine, L-Serine, L-Methionine, L-Tryptophan, L-Phenylalanine, L-Tyrosine, Acetaldehyde, Sucrose, L-Cysteine, Uracil, Biotin, L-Leucine, L-Histidine, L-Proline, L-Asparagine, Nicotinamide, Citrate, D-Mannose, 5'-Methylthioadenosine, L-Vali…	Acetate, Succinate, L-Serine, Acetaldehyde, L-Cysteine, L-Homoserine	CO2, Ammonia, L-Glutamate, Formate, L-Glutamine	S-Adenosyl-L-homocysteine, L-Alanine, L-Aspartate, L-Serine, L-Methionine, L-Cysteine, 5'-Methylthioadenosine, L-Homoserine	H2O, Oxygen, Orthophosphate, Succinate, Triphosphate	L-Glutamine, Uracil, Uridine, (S)-Dihydroorotate, Cytosine, Cytidine	L-Glutamate, L-Lysine, L-Aspartate, L-Methionine, L-Tryptophan, L-Phenylalanine, L-Tyrosine, L-Leucine, Citrate, L-Valine, L-Isoleucine, N-Acetylornithine	H2O, CO2, Ammonia, L-Glutamate, Acetate, Glycine, L-Alanine, Succinate, L-Lysine, L-Aspartate, Formate, L-Glutamine, L-Serine, Acetaldehyde, L-Cysteine, Citrate, (S)-Lactate, L-Threonine, Pyridoxal, D-Gluconic acid, D-Glycerate, L-Homoserine, Pyridoxine, Acetoacetyl-CoA, Xanthine, (S)-Lactaldehyde, 5-Methyltetrahydrofolate, Ethanol, Pyridoxamine, 2-Phospho-D-glycerate, D-Fructose 1-phosphate, 4-N…	Acetate, Acetaldehyde, (S)-Lactate, Ethanol, 2-Phospho-D-glycerate	Acetate, Succinate, Formate, Acetaldehyde, (S)-Lactate, Acetoacetyl-CoA, (S)-Lactaldehyde	L-Glutamate, Acetate, L-Alanine, L-Cysteine	D-Gluconic acid, D-Glycerate, 2-Phospho-D-glycerate, Deoxyribose	nd	L-Leucine, L-Valine, L-Threonine, L-Isoleucine	CO2, Acetate, Glycine, Formate, L-Serine, L-Tyrosine, D-Glycerate, 2-Phospho-D-glycerate	nd	nd	Oxygen, Ammonia, L-Glutamate, Acetate, Glycine, Succinate, L-Lysine, L-Aspartate, L-Serine, L-Tryptophan, L-Phenylalanine, L-Tyrosine, Acetaldehyde, L-Cysteine, L-Proline, Citrate, L-Valine, (S)-Lactate, L-Threonine, D-Gluconic acid, D-Glycerate, L-Homoserine, Acetoacetyl-CoA, N-Acetyl-D-glucosamine 6-phosphate, L-Isoleucine, N-Acetylornithine, Ethanol, 2-Phospho-D-glycerate, 2-Phosphoglycolate, …	Oxygen, Ammonia, L-Glutamate, Acetate, Glycine, Succinate, L-Lysine, L-Aspartate, L-Serine, L-Methionine, L-Tryptophan, L-Phenylalanine, L-Tyrosine, Acetaldehyde, L-Cysteine, L-Leucine, L-Histidine, L-Proline, L-Asparagine, Citrate, L-Valine, (S)-Lactate, L-Threonine, Riboflavin, D-Gluconic acid, D-Glycerate, L-Homoserine, Acetoacetyl-CoA, Xanthine, L-Isoleucine, N-Acetylornithine, Ethanol, 2-Pho…	nd	Glycine, L-Tyrosine, L-Cysteine, Thiamine	nd	Acetate, Succinate, Formate, Acetaldehyde	nd	nd	nd	Ammonia, Glycine, L-Aspartate, L-Serine, L-Phenylalanine, L-Tyrosine, L-Cysteine, L-Asparagine, L-Valine, L-Isoleucine	nd	L-Aspartate, L-Cysteine, Uracil, L-Valine, Pantothenate	nd	Acetate, Succinate, (S)-Lactate, Acetoacetyl-CoA, (S)-Lactaldehyde	nd	L-Tryptophan, L-Phenylalanine, L-Tyrosine, D-Fructose 1-phosphate	L-Lysine, L-Aspartate, L-Homoserine, L-2-Aminoadipate 6-semialdehyde	L-Leucine, L-Valine, Acetoacetyl-CoA, L-Isoleucine, (2S,3S)-3-Hydroxy-2-methylbutanoyl-CoA, (S)-3-Hydroxyisobutyrate	Acetoacetyl-CoA, 3-Oxopalmitoyl-CoA, 3-Oxotetradecanoyl-CoA, 3-Oxododecanoyl-CoA, 3-Oxodecanoyl-CoA	nd	nd	nd	nd	nd	nd
Faecalibacterium_prausnitzii_M21_2	CO2, Ammonia, L-Glutamate, Glycine, L-Alanine, L-Lysine, L-Aspartate, L-Glutamine, L-Cysteine, L-Histidine, L-Asparagine, Citrate, L-Homoserine, Isocitrate, N-Acetylornithine	CO2, Ammonia, AMP, Glycine, Sulfate, L-Glutamine, Guanine, Hypoxanthine, ADP-ribose, dAMP, Deoxyinosine	CO2, Ammonia, L-Glutamate, Hydrogen peroxide, Glycine, Succinate, Formate, L-Glutamine, Succinyl-CoA, Citrate, Hydroxypyruvate, Glycolaldehyde, Isocitrate, (S)-Methylmalonyl-CoA, 2-Phosphoglycolate	CO2, Ammonia, L-Glutamate, Acetate, Glycine, L-Alanine, Succinate, L-Aspartate, Formate, Succinyl-CoA, L-Cysteine, Fumarate, Citrate, Hydroxypyruvate, 3-Oxopropanoate, Isocitrate, 5-Methyltetrahydrofolate, (S)-Methylmalonyl-CoA, 2-Phosphoglycolate	Ammonia, L-Glutamate, L-Alanine, Succinate, L-Aspartate, L-Glutamine, Fumarate, L-Asparagine, Citrate	CO2, Ammonia, Glycine, L-Aspartate, L-Cysteine, Hydroxypyruvate, L-Homoserine	CO2, Ammonia, L-Glutamate, L-Aspartate, L-Glutamine, Fumarate, N-Acetylornithine	Orthophosphate, CO2, Ammonia, AMP, L-Glutamate, Acetate, Glycine, L-Alanine, Succinate, L-Lysine, L-Aspartate, Glutathione, Formate, Sulfate, L-Glutamine, Acetaldehyde, Sucrose, Succinyl-CoA, L-Cysteine, Uracil, Biotin, Fumarate, Putrescine, L-Histidine, N-Acetyl-D-glucosamine, L-Asparagine, Citrate, Acetoacetate, Hydroxypyruvate, (S)-Lactate, Cobamide coenzyme, 3-Oxopropanoate, Dimethylallyl dip…	Acetate, Succinate, Sulfate, Acetaldehyde, L-Cysteine, L-Homoserine	CO2, Ammonia, L-Glutamate, Formate, L-Glutamine	nd	Orthophosphate, Succinate, Fumarate	nd	nd	CO2, Ammonia, L-Glutamate, Acetate, Glycine, L-Alanine, Succinate, L-Lysine, L-Aspartate, Formate, Sulfate, L-Glutamine, Acetaldehyde, Succinyl-CoA, L-Cysteine, Fumarate, Citrate, Acetoacetate, Hydroxypyruvate, (S)-Lactate, 3-Oxopropanoate, Pyridoxal, (R)-Lactate, L-Homoserine, Glycolaldehyde, Isocitrate, Pyridoxine, 5-Methyltetrahydrofolate, Ethanol, Pyridoxamine, (S)-Methylmalonyl-CoA, 4-Nitrop…	nd	Acetate, Succinate, Formate, Acetaldehyde, Fumarate, (S)-Lactate, (R)-Lactate, (R)-Lactaldehyde, (R)-S-Lactoylglutathione	L-Glutamate, Acetate, L-Alanine, L-Cysteine	nd	nd	nd	nd	nd	nd	Ammonia, AMP, L-Glutamate, Hydrogen peroxide, Acetate, Glycine, Succinate, L-Lysine, L-Aspartate, Sulfate, Acetaldehyde, Succinyl-CoA, L-Cysteine, Fumarate, Putrescine, Citrate, Hydroxypyruvate, (S)-Lactate, Dimethylallyl diphosphate, L-Homoserine, Isocitrate, (R)-Mevalonate, N-Acetylornithine, Ethanol, D-Mannose 1-phosphate, (S)-Methylmalonyl-CoA, 2-Phosphoglycolate, Lanosterol, Octanoyl-CoA, 2-…	Ammonia, AMP, L-Glutamate, Hydrogen peroxide, Acetate, Glycine, Succinate, L-Lysine, L-Aspartate, Acetaldehyde, Succinyl-CoA, L-Cysteine, Fumarate, Putrescine, L-Histidine, L-Asparagine, Citrate, Hydroxypyruvate, (S)-Lactate, Dimethylallyl diphosphate, L-Homoserine, Isocitrate, (R)-Mevalonate, N-Acetylornithine, Ethanol, D-Mannose 1-phosphate, 2-Phosphoglycolate, alpha,alpha-Trehalose, Lanosterol…	nd	nd	nd	nd	nd	5-Methyltetrahydrofolate, Folate, 5-Formiminotetrahydrofolate, Folinic acid	nd	nd	L-Glutamate, Glycine, Glutathione, L-Cysteine, Putrescine, Spermidine, Cys-Gly, 5-Oxoproline	nd	Pyridoxal, Glycolaldehyde, Pyridoxine, Pyridoxamine	Acetate, Succinate, Succinyl-CoA, Acetoacetate, (S)-Lactate, 3-Oxopropanoate, (S)-Methylmalonyl-CoA, 2-Hydroxybutanoic acid	N-Acetyl-D-glucosamine, D-Mannose 1-phosphate	nd	nd	nd	nd	nd	Succinate, Succinyl-CoA, Fumarate, Citrate, Isocitrate	L-Glutamate, Succinate, Succinyl-CoA, Fumarate, Acetoacetate, Butanoic acid	nd	nd	nd
Lactobacillus_acidophilus_NCFM	CO2, Ammonia, L-Glutamate, Glycine, L-Alanine, L-Lysine, L-Aspartate, L-Arginine, L-Glutamine, L-Methionine, L-Ornithine, L-Phenylalanine, L-Cysteine, L-Leucine, L-Histidine, L-Asparagine, Citrate, L-Homoserine, L-Citrulline, L-Isoleucine, N-Acetylornithine, 2-Phospho-D-glycerate, L-Glutamate 5-semialdehyde	CO2, Ammonia, Glycine, Glyoxylate, Sulfate, L-Glutamine, Adenosine, Guanine, Hypoxanthine, ADP-ribose, Deoxyguanosine, Guanosine, Deoxyadenosine, Xanthosine	Oxygen, CO2, Ammonia, L-Glutamate, Glycine, Succinate, Glyoxylate, Formate, L-Glutamine, Succinyl-CoA, Butanoyl-CoA, Citrate, Hydroxypyruvate, 2-Phospho-D-glycerate	CO2, Ammonia, L-Glutamate, Acetate, Glycine, L-Alanine, Succinate, Glyoxylate, L-Aspartate, Formate, Succinyl-CoA, L-Cysteine, Butanoyl-CoA, Citrate, Hydroxypyruvate, Glycerone, Succinate semialdehyde, D-Gluconic acid, 5-Methyltetrahydrofolate, 2-Phospho-D-glycerate	Ammonia, L-Glutamate, L-Alanine, Succinate, L-Aspartate, L-Glutamine, L-Asparagine, Citrate, Succinate semialdehyde	CO2, Ammonia, Glycine, Glyoxylate, L-Aspartate, L-Cysteine, Hydroxypyruvate, L-Homoserine, 2-Phospho-D-glycerate, L-2-Amino-3-oxobutanoic acid	CO2, Ammonia, L-Glutamate, L-Aspartate, L-Arginine, L-Glutamine, L-Ornithine, L-Citrulline, N-Acetylornithine	H2O, Oxygen, Orthophosphate, CO2, Ammonia, L-Glutamate, Acetate, Glycine, L-Alanine, Succinate, L-Lysine, Glyoxylate, L-Aspartate, Glutathione, Formate, Sulfate, L-Arginine, L-Glutamine, L-Methionine, L-Ornithine, L-Phenylalanine, Acetaldehyde, Sucrose, Succinyl-CoA, sn-Glycerol 3-phosphate, L-Cysteine, Uracil, L-Leucine, D-Alanine, Putrescine, L-Histidine, Butanoyl-CoA, N-Acetyl-D-glucosamine, L…	Acetate, Succinate, Sulfate, Acetaldehyde, L-Cysteine, L-Homoserine	nd	L-Alanine, L-Aspartate, Glutathione, Sulfate, L-Methionine, L-Cysteine, L-Homoserine	H2O, Oxygen, Orthophosphate, Succinate	L-Glutamine, Uracil, Thymidine, dCMP, Uridine, (S)-Dihydroorotate, Cytidine, Deoxyuridine	nd	H2O, CO2, Ammonia, L-Glutamate, Acetate, Glycine, L-Alanine, Succinate, L-Lysine, Glyoxylate, L-Aspartate, Formate, Sulfate, L-Glutamine, Acetaldehyde, Succinyl-CoA, L-Cysteine, Butanoyl-CoA, Citrate, Hydroxypyruvate, Glycerone, (S)-Lactate, Succinate semialdehyde, Pyridoxal, (R)-Lactate, D-Gluconic acid, L-Homoserine, Pyridoxine, 5-Methyltetrahydrofolate, Ethanol, Pyridoxamine, 2-Phospho-D-glyce…	Acetate, Acetaldehyde, (S)-Lactate, Ethanol, 2-Phospho-D-glycerate	Acetate, Succinate, Formate, Acetaldehyde, (S)-Lactate, (R)-Lactate	L-Glutamate, Acetate, L-Alanine, L-Cysteine	nd	nd	nd	nd	Glycine, L-Alanine, D-Alanine, (R)-Lactate	nd	Oxygen, Ammonia, L-Glutamate, Acetate, Glycine, Succinate, L-Lysine, Glyoxylate, L-Aspartate, Sulfate, L-Arginine, L-Ornithine, L-Phenylalanine, Acetaldehyde, Succinyl-CoA, L-Cysteine, Putrescine, Butanoyl-CoA, Citrate, Hydroxypyruvate, (S)-Lactate, D-Gluconic acid, L-Homoserine, L-Citrulline, L-Isoleucine, (R)-Mevalonate, N-Acetylornithine, Ethanol, 2-Phospho-D-glycerate, D-Mannose 1-phosphate, …	Oxygen, Ammonia, L-Glutamate, Acetate, Glycine, Succinate, L-Lysine, Glyoxylate, L-Aspartate, L-Arginine, L-Methionine, L-Ornithine, L-Phenylalanine, Acetaldehyde, Succinyl-CoA, sn-Glycerol 3-phosphate, L-Cysteine, L-Leucine, Putrescine, L-Histidine, L-Asparagine, Citrate, Hydroxypyruvate, (S)-Lactate, D-Gluconic acid, L-Homoserine, L-Citrulline, L-Isoleucine, (R)-Mevalonate, N-Acetylornithine, E…	nd	nd	nd	Acetate, Succinate, Formate, Acetaldehyde, Succinyl-CoA	nd	5-Methyltetrahydrofolate, Folate, Folinic acid	L-Glutamate, Glyoxylate, L-Arginine, L-Ornithine, Putrescine, Spermidine, L-Glutamate 5-semialdehyde, L-erythro-4-Hydroxyglutamate	Ammonia, Glycine, L-Aspartate, L-Phenylalanine, L-Cysteine, L-Asparagine, L-Isoleucine	L-Glutamate, Glycine, Glutathione, L-Ornithine, L-Cysteine, Putrescine, Spermidine, Cys-Gly	nd	nd	nd	N-Acetyl-D-glucosamine, D-Mannose 1-phosphate	nd	nd	nd	Butanoyl-CoA, Palmitoyl-CoA, Lauroyl-CoA, Octanoyl-CoA, Tetradecanoyl-CoA, Decanoyl-CoA	nd	nd	nd	L-Alanine, D-Alanine	nd	nd
Lactobacillus_casei_casei_BL23	nd	nd	CO2, Ammonia, L-Glutamate, Succinate, Formate, Succinyl-CoA, Butanoyl-CoA, Citrate, Hydroxypyruvate, Glycolaldehyde, 2-Phospho-D-glycerate, 2-Phosphoglycolate	CO2, Ammonia, L-Glutamate, Acetate, Succinate, L-Aspartate, Formate, Formaldehyde, Succinyl-CoA, Butanoyl-CoA, Citrate, Hydroxypyruvate, Succinate semialdehyde, D-Gluconic acid, 5-Methyltetrahydrofolate, 2-Phospho-D-glycerate, 2-Phosphoglycolate, Sedoheptulose 7-phosphate	Ammonia, L-Glutamate, Succinate, L-Aspartate, Citrate, Succinate semialdehyde	CO2, Ammonia, L-Aspartate, Choline, Hydroxypyruvate, 2-Phospho-D-glycerate, Betaine	CO2, Ammonia, L-Glutamate, L-Aspartate, L-Arginine	H2O, Orthophosphate, CO2, Ammonia, L-Glutamate, Acetate, Succinate, L-Lysine, L-Aspartate, Formate, Sulfate, L-Arginine, Formaldehyde, Acetaldehyde, Sucrose, Succinyl-CoA, sn-Glycerol 3-phosphate, Choline, Biotin, Putrescine, Butanoyl-CoA, myo-Inositol, Citrate, Hydroxypyruvate, 5'-Methylthioadenosine, Maltose, Adenosine, Thymidine, Succinate semialdehyde, dCMP, Lactose, Butanoic acid, Hexadecano…	nd	CO2, Ammonia, L-Glutamate, Formate	nd	H2O, Orthophosphate, Succinate	nd	nd	H2O, CO2, Ammonia, L-Glutamate, Acetate, Succinate, L-Lysine, L-Aspartate, Formate, Sulfate, Formaldehyde, Acetaldehyde, Succinyl-CoA, Butanoyl-CoA, myo-Inositol, Citrate, Hydroxypyruvate, Succinate semialdehyde, Pyridoxal, (R)-Lactate, D-Gluconic acid, Glycolaldehyde, Pyridoxine, (S)-Lactaldehyde, 5-Methyltetrahydrofolate, Ethanol, Pyridoxamine, 2-Phospho-D-glycerate, Sedoheptulose 7-phosphate, …	nd	Acetate, Succinate, Formate, Acetaldehyde, (R)-Lactate, (S)-Lactaldehyde	nd	nd	nd	nd	nd	nd	nd	Ammonia, L-Glutamate, Acetate, Succinate, L-Lysine, L-Aspartate, Sulfate, L-Arginine, Acetaldehyde, Succinyl-CoA, Putrescine, Butanoyl-CoA, myo-Inositol, Citrate, Hydroxypyruvate, D-Gluconic acid, N-Acetyl-D-glucosamine 6-phosphate, (R)-Mevalonate, Ethanol, 2-Methylpropanoyl-CoA, 2-Phospho-D-glycerate, D-Mannose 1-phosphate, 2-Phosphoglycolate, 2-Methylbutanoyl-CoA, Octanoyl-CoA, Dodecanoic acid,…	Ammonia, L-Glutamate, Acetate, Succinate, L-Lysine, L-Aspartate, L-Arginine, Acetaldehyde, Succinyl-CoA, sn-Glycerol 3-phosphate, Putrescine, Citrate, Hydroxypyruvate, D-Gluconic acid, (R)-Mevalonate, Ethanol, 2-Methylpropanoyl-CoA, 2-Phospho-D-glycerate, D-Mannose 1-phosphate, Pantothenate, 2-Phosphoglycolate, Protoporphyrin, Coproporphyrinogen III, 2-Methylacetoacetyl-CoA, Sedoheptulose 7-phosp…	nd	nd	nd	Acetate, Succinate, Formate, Acetaldehyde, Succinyl-CoA	nd	5-Methyltetrahydrofolate, Folate, Folinic acid	nd	nd	nd	nd	Succinate semialdehyde, Pyridoxal, Glycolaldehyde, Pyridoxine, Pyridoxamine	nd	nd	nd	nd	Succinyl-CoA, 2-Methyl-3-oxopropanoate, 2-Methylpropanoyl-CoA, 3-Methylbutanoyl-CoA, 2-Methylacetoacetyl-CoA	nd	nd	nd	L-Glutamate, Succinate, Succinyl-CoA, Butanoyl-CoA, Succinate semialdehyde, Butanoic acid	nd	nd	nd
Lactobacillus_fermentum_IFO_3956	CO2, Ammonia, L-Glutamate, Glycine, L-Lysine, L-Arginine, L-Glutamine, L-Methionine, L-Cysteine, 2-Oxobutanoate, L-Leucine, L-Homoserine, Isocitrate, L-Isoleucine, N-Acetylornithine, 2-Phospho-D-glycerate	CO2, Ammonia, Glycine, Glyoxylate, Sulfate, L-Glutamine, Adenosine, Hypoxanthine, Inosine, ADP-ribose, Deoxyguanosine, Guanosine, Deoxyadenosine, Xanthosine	CO2, Ammonia, L-Glutamate, Glycine, Succinate, Glyoxylate, L-Glutamine, Succinyl-CoA, Butanoyl-CoA, Isocitrate, 2-Phospho-D-glycerate	CO2, Ammonia, L-Glutamate, Acetate, Glycine, Succinate, Glyoxylate, Succinyl-CoA, L-Cysteine, Butanoyl-CoA, Succinate semialdehyde, D-Gluconic acid, Isocitrate, 5-Methyltetrahydrofolate, 2-Phospho-D-glycerate	Ammonia, L-Glutamate, Succinate, L-Glutamine, Succinate semialdehyde	CO2, Ammonia, Glycine, Glyoxylate, L-Cysteine, 2-Oxobutanoate, L-Homoserine, 2-Phospho-D-glycerate, Betaine, L-2-Amino-3-oxobutanoic acid	CO2, Ammonia, L-Glutamate, L-Arginine, L-Glutamine, N-Acetylornithine	Orthophosphate, CO2, Ammonia, L-Glutamate, D-Glucose, Acetate, Glycine, Succinate, L-Lysine, Glyoxylate, Glutathione, Sulfate, L-Arginine, L-Glutamine, L-Methionine, Acetaldehyde, Sucrose, Succinyl-CoA, sn-Glycerol 3-phosphate, L-Cysteine, Uracil, 2-Oxobutanoate, Biotin, L-Leucine, D-Alanine, Butanoyl-CoA, N-Acetyl-D-glucosamine, 5'-Methylthioadenosine, (S)-Lactate, Maltose, Adenosine, Thymidine,…	Acetate, Succinate, Sulfate, Acetaldehyde, L-Cysteine, L-Homoserine	CO2, Ammonia, L-Glutamate, L-Glutamine, Nitric oxide	Glutathione, Sulfate, L-Methionine, L-Cysteine, 2-Oxobutanoate, 5'-Methylthioadenosine, L-Homoserine, 4-Methylthio-2-oxobutanoic acid	nd	L-Glutamine, Uracil, Thymidine, dCMP, Uridine, (S)-Dihydroorotate, Cytosine, Cytidine, Deoxyuridine	nd	CO2, Ammonia, L-Glutamate, Acetate, Glycine, Succinate, L-Lysine, Glyoxylate, Sulfate, L-Glutamine, Acetaldehyde, Succinyl-CoA, L-Cysteine, Butanoyl-CoA, (S)-Lactate, Succinate semialdehyde, Pyridoxal, (R)-Lactate, D-Gluconic acid, L-Homoserine, Isocitrate, Pyridoxine, 5-Methyltetrahydrofolate, Ethanol, Nitric oxide, Pyridoxamine, 2-Phospho-D-glycerate	D-Glucose, Acetate, Acetaldehyde, (S)-Lactate, Ethanol, 2-Phospho-D-glycerate	Acetate, Succinate, Acetaldehyde, (S)-Lactate, (R)-Lactate	nd	D-Glucose, D-Gluconic acid, 2-Phospho-D-glycerate, Deoxyribose	nd	nd	nd	nd	nd	Ammonia, L-Glutamate, D-Glucose, Acetate, Glycine, Succinate, L-Lysine, Glyoxylate, Sulfate, L-Arginine, Acetaldehyde, Succinyl-CoA, L-Cysteine, 2-Oxobutanoate, Butanoyl-CoA, (S)-Lactate, D-Gluconic acid, L-Homoserine, Isocitrate, L-Isoleucine, (R)-Mevalonate, N-Acetylornithine, Ethanol, 2-Phospho-D-glycerate, D-Mannose 1-phosphate, Octanoyl-CoA, Dodecanoic acid, 1D-myo-Inositol 3-phosphate, (2S,…	Ammonia, L-Glutamate, D-Glucose, Acetate, Glycine, Succinate, L-Lysine, Glyoxylate, L-Arginine, L-Methionine, Acetaldehyde, Succinyl-CoA, sn-Glycerol 3-phosphate, L-Cysteine, 2-Oxobutanoate, L-Leucine, (S)-Lactate, D-Gluconic acid, L-Homoserine, Isocitrate, L-Isoleucine, (R)-Mevalonate, N-Acetylornithine, Ethanol, 2-Phospho-D-glycerate, D-Mannose 1-phosphate, Pantothenate, alpha,alpha-Trehalose, …	D-Glucose, Sucrose, Lactose, D-Sorbitol, Galactitol	nd	nd	Acetate, Succinate, Acetaldehyde, Succinyl-CoA	nd	5-Methyltetrahydrofolate, Folate, Folinic acid	nd	nd	L-Glutamate, Glycine, Glutathione, L-Cysteine, Spermidine, Cys-Gly	nd	Succinate semialdehyde, Pyridoxal, Pyridoxine, Pyridoxamine	Acetate, Succinate, Succinyl-CoA, 2-Oxobutanoate, (S)-Lactate	nd	nd	nd	Succinyl-CoA, L-Leucine, L-Isoleucine, (2S,3S)-3-Hydroxy-2-methylbutanoyl-CoA, (S)-3-Hydroxyisobutyrate	Butanoyl-CoA, Hexadecanoic acid, Lauroyl-CoA, Octanoyl-CoA, Decanoyl-CoA	nd	Succinate, Succinyl-CoA, Isocitrate	L-Glutamate, Succinate, Succinyl-CoA, Butanoyl-CoA, Succinate semialdehyde	nd	L-Glutamate, Acetate, Glyoxylate, 2-Oxobutanoate	nd
Lactobacillus_paracasei_subsp_paracasei_ATCC_25302	nd	CO2, Ammonia, Sulfate, Adenosine, ADP-ribose, Guanosine, Deoxyadenosine, 5-Hydroxyisourate	CO2, Ammonia, L-Glutamate, Succinate, Formate, Succinyl-CoA, Butanoyl-CoA, Citrate, Hydroxypyruvate, Glycolaldehyde, 2-Phospho-D-glycerate, 2-Phosphoglycolate	CO2, Ammonia, L-Glutamate, Acetate, Succinate, L-Aspartate, Formate, Formaldehyde, Succinyl-CoA, Butanoyl-CoA, Citrate, Hydroxypyruvate, Succinate semialdehyde, D-Gluconic acid, 5-Methyltetrahydrofolate, 2-Phospho-D-glycerate, 2-Phosphoglycolate, Sedoheptulose 7-phosphate	Ammonia, L-Glutamate, Succinate, L-Aspartate, Citrate, Succinate semialdehyde	CO2, Ammonia, L-Aspartate, Choline, Hydroxypyruvate, 2-Phospho-D-glycerate, Betaine	CO2, Ammonia, L-Glutamate, L-Aspartate, L-Arginine	H2O, Orthophosphate, CO2, Ammonia, L-Glutamate, D-Glucose, Acetate, Succinate, L-Lysine, L-Aspartate, Formate, Sulfate, L-Arginine, Formaldehyde, Acetaldehyde, Sucrose, Succinyl-CoA, sn-Glycerol 3-phosphate, Choline, Biotin, Putrescine, Butanoyl-CoA, myo-Inositol, Citrate, Hydroxypyruvate, 5'-Methylthioadenosine, Maltose, Adenosine, Thymidine, Succinate semialdehyde, dCMP, Lactose, Butanoic acid,…	nd	CO2, Ammonia, L-Glutamate, Formate	nd	H2O, Orthophosphate, Succinate	nd	nd	H2O, CO2, Ammonia, L-Glutamate, Acetate, Succinate, L-Lysine, L-Aspartate, Formate, Sulfate, Formaldehyde, Acetaldehyde, Succinyl-CoA, Butanoyl-CoA, myo-Inositol, Citrate, Hydroxypyruvate, Succinate semialdehyde, Pyridoxal, (R)-Lactate, D-Gluconic acid, Glycolaldehyde, Pyridoxine, (S)-Lactaldehyde, 5-Methyltetrahydrofolate, Ethanol, Pyridoxamine, 2-Phospho-D-glycerate, Sedoheptulose 7-phosphate, …	D-Glucose, Acetate, Acetaldehyde, Ethanol, 2-Phospho-D-glycerate	Acetate, Succinate, Formate, Acetaldehyde, (R)-Lactate, (S)-Lactaldehyde	nd	D-Glucose, D-Gluconic acid, 2-Phospho-D-glycerate, Deoxyribose, Sedoheptulose 7-phosphate	Hexadecanoic acid, (9Z)-Octadecenoic acid, Octadecanoic acid, Dodecanoic acid, Tetradecanoic acid, (9Z)-Hexadecenoic acid	nd	nd	nd	nd	Ammonia, L-Glutamate, D-Glucose, Acetate, Succinate, L-Lysine, L-Aspartate, Sulfate, L-Arginine, Acetaldehyde, Succinyl-CoA, Putrescine, Butanoyl-CoA, myo-Inositol, Citrate, Hydroxypyruvate, D-Gluconic acid, N-Acetyl-D-glucosamine 6-phosphate, (R)-Mevalonate, Ethanol, 2-Methylpropanoyl-CoA, 2-Phospho-D-glycerate, D-Mannose 1-phosphate, 2-Phosphoglycolate, 2-Methylbutanoyl-CoA, Octanoyl-CoA, Dodec…	Ammonia, L-Glutamate, D-Glucose, Acetate, Succinate, L-Lysine, L-Aspartate, L-Arginine, Acetaldehyde, Succinyl-CoA, sn-Glycerol 3-phosphate, Putrescine, Citrate, Hydroxypyruvate, D-Gluconic acid, (R)-Mevalonate, Ethanol, 2-Methylpropanoyl-CoA, 2-Phospho-D-glycerate, D-Mannose 1-phosphate, Pantothenate, 2-Phosphoglycolate, alpha,alpha-Trehalose, Protoporphyrin, Coproporphyrinogen III, 2-Methylacet…	D-Glucose, Sucrose, myo-Inositol, Lactose, D-Sorbitol, Galactitol	nd	nd	Acetate, Succinate, Formate, Acetaldehyde, Succinyl-CoA	nd	5-Methyltetrahydrofolate, Folate, Folinic acid	nd	nd	nd	nd	Succinate semialdehyde, Pyridoxal, Glycolaldehyde, Pyridoxine, Pyridoxamine	nd	nd	nd	nd	nd	nd	nd	nd	L-Glutamate, Succinate, Succinyl-CoA, Butanoyl-CoA, Succinate semialdehyde, Butanoic acid	nd	nd	nd
Lactobacillus_plantarum_WCFS1	nd	CO2, Ammonia, Sulfate, Adenosine, Hypoxanthine, Inosine, ADP-ribose, Guanosine, Deoxyadenosine, Xanthosine, 5-Hydroxyisourate	CO2, Ammonia, L-Glutamate, 2-Oxoglutarate, Succinate, Formate, Succinyl-CoA, (S)-Malate, Citrate, Hydroxypyruvate, Glycolaldehyde, 2-Phospho-D-glycerate, 2-Phosphoglycolate	CO2, Ammonia, L-Glutamate, 2-Oxoglutarate, Acetate, Succinate, L-Aspartate, Formate, Succinyl-CoA, (S)-Malate, Citrate, Hydroxypyruvate, Glycerone, Succinate semialdehyde, D-Gluconic acid, 5-Methyltetrahydrofolate, 2-Phospho-D-glycerate, 2-Phosphoglycolate	Ammonia, L-Glutamate, 2-Oxoglutarate, Succinate, L-Aspartate, Citrate, Succinate semialdehyde	CO2, Ammonia, L-Aspartate, Choline, Hydroxypyruvate, 2-Phospho-D-glycerate, Betaine, L-2-Amino-3-oxobutanoic acid	CO2, Ammonia, L-Glutamate, 2-Oxoglutarate, L-Aspartate	nd	Acetate, Succinate, Sulfate, Acetaldehyde	CO2, Ammonia, L-Glutamate, Formate	nd	H2O, Orthophosphate, Succinate	Uracil, Thymidine, dCMP, Uridine, (S)-Dihydroorotate, Cytosine, Cytidine, Deoxyuridine	nd	H2O, CO2, Ammonia, L-Glutamate, 2-Oxoglutarate, Acetate, Succinate, L-Aspartate, Formate, Sulfate, Acetaldehyde, Succinyl-CoA, myo-Inositol, (S)-Malate, Citrate, Hydroxypyruvate, Glycerone, (S)-Lactate, Succinate semialdehyde, Pyridoxal, (R)-Lactate, D-Gluconic acid, Glycolaldehyde, Pyridoxine, 5-Methyltetrahydrofolate, Ethanol, Pyridoxamine, 2-Phospho-D-glycerate, 4-Hydroxyphenylacetate, 3,4-Dih…	Acetate, Acetaldehyde, (S)-Lactate, Ethanol, 2-Phospho-D-glycerate	Acetate, Succinate, Formate, Acetaldehyde, (S)-Malate, (S)-Lactate, (R)-Lactate	nd	nd	nd	nd	nd	nd	nd	Ammonia, L-Glutamate, 2-Oxoglutarate, Acetate, Succinate, L-Aspartate, Sulfate, Acetaldehyde, Succinyl-CoA, Putrescine, myo-Inositol, (S)-Malate, Citrate, Hydroxypyruvate, (S)-Lactate, D-Gluconic acid, (R)-Mevalonate, Ethanol, 2-Methylpropanoyl-CoA, 2-Phospho-D-glycerate, L-2-Aminoadipate, 2-Phosphoglycolate, 2-Methylbutanoyl-CoA, Dodecanoic acid, 1D-myo-Inositol 3-phosphate	Ammonia, L-Glutamate, 2-Oxoglutarate, Acetate, Succinate, L-Aspartate, Acetaldehyde, Succinyl-CoA, sn-Glycerol 3-phosphate, Putrescine, (S)-Malate, Citrate, Hydroxypyruvate, (S)-Lactate, D-Gluconic acid, (R)-Mevalonate, Ethanol, 2-Methylpropanoyl-CoA, 2-Phospho-D-glycerate, Pantothenate, L-2-Aminoadipate, 2-Phosphoglycolate, alpha,alpha-Trehalose, 4-Methylthio-2-oxobutanoic acid, Xanthosine, Prot…	Sucrose, myo-Inositol, Lactose, D-Sorbitol, Galactitol	nd	L-Aspartate, Uracil, Spermidine, 4-Aminobutyraldehyde, Pantothenate	Acetate, Succinate, Formate, Acetaldehyde, Succinyl-CoA, 4-Hydroxyphenylacetate, 3,4-Dihydroxyphenylacetate	nd	nd	nd	nd	nd	nd	Succinate semialdehyde, Pyridoxal, Glycolaldehyde, Pyridoxine, Pyridoxamine	nd	N-Acetyl-D-glucosamine	nd	nd	nd	nd	nd	2-Oxoglutarate, Succinate, Succinyl-CoA, (S)-Malate, Citrate	L-Glutamate, 2-Oxoglutarate, Succinate, Succinyl-CoA, Succinate semialdehyde	nd	nd	Hexadecanoic acid
Lactobacillus_reuteri_SD2112_ATCC_55730	CO2, Ammonia, L-Glutamate, Glycine, L-Alanine, L-Lysine, L-Arginine, L-Glutamine, L-Methionine, L-Cysteine, L-Leucine, L-Histidine, L-Asparagine, Citrate, L-Homoserine, L-Isoleucine, N-Acetylornithine, 2-Phospho-D-glycerate, L-2-Aminoadipate 6-semialdehyde	CO2, Ammonia, Glycine, Sulfate, L-Glutamine, ADP-ribose, Deoxyinosine, 5-Hydroxyisourate	CO2, Ammonia, L-Glutamate, Glycine, Succinate, L-Glutamine, Succinyl-CoA, Butanoyl-CoA, (S)-Malate, Citrate, D-Glycerate, 2-Phospho-D-glycerate	CO2, Ammonia, L-Glutamate, Acetate, Glycine, L-Alanine, Succinate, Succinyl-CoA, L-Cysteine, Butanoyl-CoA, (S)-Malate, Citrate, D-Gluconic acid, D-Glycerate, 2-Phospho-D-glycerate	Ammonia, L-Glutamate, L-Alanine, Succinate, L-Glutamine, L-Asparagine, Citrate	CO2, Ammonia, Glycine, L-Cysteine, D-Glycerate, L-Homoserine, 2-Phospho-D-glycerate, Betaine	CO2, Ammonia, L-Glutamate, L-Arginine, L-Glutamine, N-Acetylornithine	H2O, Orthophosphate, CO2, Ammonia, L-Glutamate, D-Glucose, Acetate, Glycine, L-Alanine, Succinate, L-Lysine, Sulfate, L-Arginine, L-Glutamine, L-Methionine, Acetaldehyde, Sucrose, Succinyl-CoA, L-Cysteine, Uracil, Biotin, L-Leucine, D-Alanine, Putrescine, L-Histidine, Butanoyl-CoA, (S)-Malate, L-Asparagine, Citrate, 5'-Methylthioadenosine, (S)-Lactate, Maltose, dCMP, Lactose, Hexadecanoic acid, P…	Acetate, Succinate, Sulfate, Acetaldehyde, L-Cysteine, L-Homoserine	CO2, Ammonia, L-Glutamate, L-Glutamine	L-Alanine, Sulfate, L-Methionine, L-Cysteine, 5'-Methylthioadenosine, L-Homoserine, 4-Methylthio-2-oxobutanoic acid	H2O, Orthophosphate, Succinate	nd	nd	H2O, CO2, Ammonia, L-Glutamate, Acetate, Glycine, L-Alanine, Succinate, L-Lysine, Sulfate, L-Glutamine, Acetaldehyde, Succinyl-CoA, L-Cysteine, Butanoyl-CoA, (S)-Malate, Citrate, (S)-Lactate, Pyridoxal, (R)-Lactate, D-Gluconic acid, D-Glycerate, L-Homoserine, Pyridoxine, Ethanol, 2-Phospho-D-glycerate, D-Fructose 1-phosphate, 4-Nitrophenyl phosphate, 5-Hydroxyisourate	D-Glucose, Acetate, Acetaldehyde, (S)-Lactate, Ethanol, 2-Phospho-D-glycerate	Acetate, Succinate, Acetaldehyde, (S)-Malate, (S)-Lactate, (R)-Lactate, (R)-Lactaldehyde	L-Glutamate, Acetate, L-Alanine, L-Cysteine	D-Glucose, D-Gluconic acid, D-Glycerate, 2-Phospho-D-glycerate, Deoxyribose	nd	nd	nd	Glycine, L-Alanine, D-Alanine, (R)-Lactate	nd	Ammonia, L-Glutamate, D-Glucose, Acetate, Glycine, Succinate, L-Lysine, Sulfate, L-Arginine, Acetaldehyde, Succinyl-CoA, L-Cysteine, Putrescine, Butanoyl-CoA, (S)-Malate, Citrate, (S)-Lactate, D-Gluconic acid, D-Glycerate, L-Homoserine, L-Isoleucine, (R)-Mevalonate, N-Acetylornithine, Ethanol, 2-Methylpropanoyl-CoA, 2-Phospho-D-glycerate, D-Mannose 1-phosphate, 2-Methylbutanoyl-CoA, Octanoyl-CoA,…	Ammonia, L-Glutamate, D-Glucose, Acetate, Glycine, Succinate, L-Lysine, L-Arginine, L-Methionine, Acetaldehyde, Succinyl-CoA, L-Cysteine, L-Leucine, Putrescine, L-Histidine, (S)-Malate, L-Asparagine, Citrate, (S)-Lactate, D-Gluconic acid, D-Glycerate, L-Homoserine, L-Isoleucine, (R)-Mevalonate, N-Acetylornithine, Ethanol, 2-Methylpropanoyl-CoA, 2-Phospho-D-glycerate, D-Mannose 1-phosphate, Pantot…	D-Glucose, Sucrose, Lactose, D-Sorbitol, Galactitol	nd	nd	Acetate, Succinate, Acetaldehyde, Succinyl-CoA	nd	nd	nd	Ammonia, Glycine, L-Cysteine, L-Asparagine, L-Isoleucine	L-Glutamate, Glycine, L-Cysteine, Putrescine, Spermidine, Cys-Gly	L-Cysteine, Uracil, 5,6-Dihydrouracil, Pantothenate	nd	nd	nd	nd	nd	Succinyl-CoA, L-Leucine, L-Isoleucine, 2-Methylpropanoyl-CoA, 3-Methylbutanoyl-CoA, (2S,3S)-3-Hydroxy-2-methylbutanoyl-CoA, (S)-3-Hydroxyisobutyrate	nd	nd	Succinate, Succinyl-CoA, (S)-Malate, Citrate	nd	L-Alanine, D-Alanine	nd	nd
Lactobacillus_rhamnosus_GG_ATCC_53103	CO2, Ammonia, L-Glutamate, L-Alanine, L-Lysine, L-Aspartate, L-Ornithine, Citrate, N-Acetylornithine, 2-Phospho-D-glycerate	CO2, Ammonia, Sulfate, Adenosine, ADP-ribose, Guanosine, Deoxyadenosine, Xanthosine	CO2, Ammonia, L-Glutamate, Succinate, Formate, Succinyl-CoA, Butanoyl-CoA, Citrate, Hydroxypyruvate, 2-Phospho-D-glycerate, 2-Phosphoglycolate	CO2, Ammonia, L-Glutamate, Acetate, L-Alanine, Succinate, L-Aspartate, Formate, Succinyl-CoA, Butanoyl-CoA, Citrate, Hydroxypyruvate, Succinate semialdehyde, D-Gluconic acid, 5-Methyltetrahydrofolate, 2-Phospho-D-glycerate, 2-Phosphoglycolate	Ammonia, L-Glutamate, L-Alanine, Succinate, L-Aspartate, Citrate, Succinate semialdehyde	CO2, Ammonia, L-Aspartate, Choline, Hydroxypyruvate, 2-Phospho-D-glycerate, Betaine, L-2-Amino-3-oxobutanoic acid	CO2, Ammonia, L-Glutamate, L-Aspartate, L-Ornithine, N-Acetylornithine	nd	Acetate, Succinate, Sulfate, Acetaldehyde	CO2, Ammonia, L-Glutamate, Formate	nd	H2O, Orthophosphate, Succinate	nd	nd	H2O, CO2, Ammonia, L-Glutamate, Acetate, L-Alanine, Succinate, L-Lysine, L-Aspartate, Formate, Sulfate, Acetaldehyde, Succinyl-CoA, Butanoyl-CoA, myo-Inositol, Citrate, Acetoacetate, Hydroxypyruvate, (S)-Lactate, Succinate semialdehyde, Pyridoxal, (R)-Lactate, D-Gluconic acid, Pyridoxine, 5-Methyltetrahydrofolate, Ethanol, Pyridoxamine, 2-Phospho-D-glycerate	Acetate, Acetaldehyde, (S)-Lactate, Ethanol, 2-Phospho-D-glycerate	Acetate, Succinate, Formate, Acetaldehyde, (S)-Lactate, (R)-Lactate	nd	nd	Hexadecanoic acid, (9Z)-Octadecenoic acid, Octadecanoic acid, Dodecanoic acid, Tetradecanoic acid, (9Z)-Hexadecenoic acid	nd	nd	nd	nd	Ammonia, L-Glutamate, Acetate, Succinate, L-Lysine, L-Aspartate, Sulfate, L-Ornithine, Acetaldehyde, Succinyl-CoA, Putrescine, Butanoyl-CoA, myo-Inositol, Citrate, Hydroxypyruvate, (S)-Lactate, D-Gluconic acid, (R)-Mevalonate, N-Acetylornithine, Ethanol, 2-Phospho-D-glycerate, D-Mannose 1-phosphate, 2-Phosphoglycolate, Octanoyl-CoA, Dodecanoic acid, 2-Methylacetoacetyl-CoA, 1D-myo-Inositol 3-phos…	Ammonia, L-Glutamate, Acetate, Succinate, L-Lysine, L-Aspartate, L-Ornithine, Acetaldehyde, Succinyl-CoA, sn-Glycerol 3-phosphate, Putrescine, Citrate, Hydroxypyruvate, (S)-Lactate, D-Gluconic acid, (R)-Mevalonate, N-Acetylornithine, Ethanol, 2-Phospho-D-glycerate, D-Mannose 1-phosphate, Pantothenate, 2-Phosphoglycolate, alpha,alpha-Trehalose, 4-Methylthio-2-oxobutanoic acid, Xanthosine, 2-Methyl…	Sucrose, myo-Inositol, Lactose, D-Sorbitol, Galactitol	nd	nd	Acetate, Succinate, Formate, Acetaldehyde, Succinyl-CoA	nd	5-Methyltetrahydrofolate, Folate, Folinic acid	nd	nd	L-Glutamate, Glutathione, L-Ornithine, Putrescine, Spermidine	nd	Succinate semialdehyde, Pyridoxal, Pyridoxine, Pyridoxamine	Acetate, Succinate, Succinyl-CoA, Acetoacetate, (S)-Lactate	nd	nd	nd	nd	nd	nd	nd	L-Glutamate, Succinate, Succinyl-CoA, Butanoyl-CoA, Acetoacetate, Succinate semialdehyde	L-Alanine, D-Alanine	nd	nd
Unique Compound	CO2, Ammonia, L-Glutamate, Glycine, L-Alanine, L-Lysine, L-Aspartate, L-Glutamine, L-Serine, L-Methionine, L-Ornithine, L-Phenylalanine, L-Tyrosine, L-Cysteine, 2-Oxobutanoate, L-Leucine, L-Histidine, L-Proline, L-Asparagine, Citrate, L-Threonine, D-Ribulose 5-phosphate, L-Homoserine, L-Isoleucine, N-Acetylornithine, 2-Phospho-D-glycerate, L-Tryptophan, L-Valine, S-Adenosyl-L-homocysteine, L-2-Am…	CO2, Ammonia, Glycine, Sulfate, L-Glutamine, Adenine, Adenosine, Guanine, Hypoxanthine, Inosine, Deoxyguanosine, dAMP, dGMP, Deoxyadenosine, alpha-D-Ribose 1-phosphate, ADP-ribose, Xanthine, 5-Hydroxyisourate, IDP, GTP, Glyoxylate, Guanosine, Xanthosine, Urea, 3'-Phosphoadenylyl sulfate, AMP, Deoxyinosine	Oxygen, CO2, Ammonia, L-Glutamate, Glycine, Succinate, Formate, L-Glutamine, L-Serine, Citrate, 2-Phospho-D-glycerate, 2-Phosphoglycolate, Glycolaldehyde, D-Glycerate, Glyoxylate, Acetoacetyl-CoA, Hydrogen peroxide, Succinyl-CoA, Hydroxypyruvate, Isocitrate, (S)-Methylmalonyl-CoA, Butanoyl-CoA, 2-Oxoglutarate, (S)-Malate	CO2, Ammonia, L-Glutamate, Acetate, Glycine, L-Alanine, Succinate, L-Aspartate, Formate, L-Serine, L-Cysteine, Citrate, D-Ribulose 5-phosphate, 5-Methyltetrahydrofolate, 2-Phospho-D-glycerate, 2-Phosphoglycolate, D-Gluconic acid, Formaldehyde, D-Glycerate, Glyoxylate, Acetoacetyl-CoA, Succinyl-CoA, Fumarate, Hydroxypyruvate, 3-Oxopropanoate, Isocitrate, (S)-Methylmalonyl-CoA, Butanoyl-CoA, Glycer…	Ammonia, L-Glutamate, L-Alanine, Succinate, L-Aspartate, L-Glutamine, L-Asparagine, Citrate, Fumarate, Succinate semialdehyde, 2-Oxoglutarate	CO2, Ammonia, Glycine, L-Aspartate, L-Serine, L-Cysteine, 2-Oxobutanoate, L-Threonine, L-Homoserine, 2-Phospho-D-glycerate, L-Tryptophan, L-2-Amino-3-oxobutanoic acid, D-Glycerate, Glyoxylate, Hydroxypyruvate, Choline, Betaine	CO2, Ammonia, L-Glutamate, L-Aspartate, L-Glutamine, L-Ornithine, N-Acetylornithine, L-Arginine, Urea, Fumarate, L-Citrulline, 2-Oxoglutarate	H2O, Oxygen, Orthophosphate, CO2, Ammonia, L-Glutamate, D-Glucose, Heme, Acetate, Glycine, L-Alanine, Succinate, L-Lysine, L-Aspartate, Formate, Sulfate, L-Glutamine, L-Serine, L-Methionine, L-Ornithine, L-Phenylalanine, L-Tyrosine, Acetaldehyde, Sucrose, sn-Glycerol 3-phosphate, L-Cysteine, Uracil, 2-Oxobutanoate, Biotin, L-Leucine, L-Histidine, Adenine, L-Proline, L-Asparagine, 4-Hydroxybenzoat…	Acetate, Succinate, Sulfate, L-Serine, Acetaldehyde, L-Cysteine, L-Homoserine, Taurine, 3'-Phosphoadenylyl sulfate	CO2, Ammonia, L-Glutamate, Formate, L-Glutamine, Nitric oxide	L-Alanine, L-Aspartate, Sulfate, L-Serine, L-Methionine, L-Cysteine, 2-Oxobutanoate, L-Homoserine, Glutathione, S-Adenosyl-L-homocysteine, 5'-Methylthioadenosine, 4-Methylthio-2-oxobutanoic acid	H2O, Oxygen, Orthophosphate, Succinate, Triphosphate, Fumarate	L-Glutamine, Uracil, Thymidine, dCMP, Uridine, (S)-Dihydroorotate, Cytosine, Cytidine, Deoxyuridine	L-Glutamate, L-Lysine, L-Aspartate, L-Methionine, L-Ornithine, L-Phenylalanine, L-Tyrosine, 2-Oxobutanoate, L-Leucine, Citrate, L-Isoleucine, N-Acetylornithine, L-Tryptophan, L-Valine	H2O, CO2, Ammonia, L-Glutamate, Acetate, Glycine, L-Alanine, Succinate, L-Lysine, L-Aspartate, Formate, Sulfate, L-Glutamine, L-Serine, Acetaldehyde, L-Cysteine, 4-Hydroxybenzoate, Citrate, Acetoacetate, L-Threonine, D-Ribulose 5-phosphate, (R)-Lactate, L-Homoserine, 5-Methyltetrahydrofolate, Ethanol, 2-Phospho-D-glycerate, 4-Nitrophenyl phosphate, (S)-Lactate, Pyridoxal, D-Gluconic acid, Glycola…	D-Glucose, Acetate, Acetaldehyde, Ethanol, 2-Phospho-D-glycerate, (S)-Lactate	Acetate, Succinate, Formate, Acetaldehyde, (R)-Lactate, (S)-Lactate, (S)-Lactaldehyde, Acetoacetyl-CoA, Fumarate, (R)-Lactaldehyde, (R)-S-Lactoylglutathione, (S)-Malate	L-Glutamate, Acetate, L-Alanine, L-Cysteine, Taurine	D-Glucose, D-Ribulose 5-phosphate, alpha-D-Ribose 1-phosphate, 2-Phospho-D-glycerate, Deoxyribose, D-Ribose, D-Gluconic acid, D-Glycerate, Sedoheptulose 7-phosphate	Hexadecanoic acid, (9Z)-Octadecenoic acid, Octadecanoic acid, Dodecanoic acid, Tetradecanoic acid, (9Z)-Hexadecenoic acid	2-Oxobutanoate, L-Leucine, L-Threonine, L-Isoleucine, L-Valine	CO2, Acetate, Glycine, Formate, L-Serine, L-Tyrosine, D-Ribulose 5-phosphate, 2-Phospho-D-glycerate, Formaldehyde, D-Glycerate, Glyoxylate	Glycine, L-Alanine, L-Serine, (R)-Lactate, D-Alanine	L-Aspartate, Sulfate, L-Serine, L-Tyrosine, L-Threonine, L-Arginine	Oxygen, Ammonia, L-Glutamate, D-Glucose, Acetate, Glycine, Succinate, L-Lysine, L-Aspartate, Sulfate, L-Serine, L-Ornithine, L-Phenylalanine, L-Tyrosine, Acetaldehyde, L-Cysteine, 2-Oxobutanoate, L-Proline, Citrate, L-Threonine, D-Ribulose 5-phosphate, L-Homoserine, L-Isoleucine, N-Acetylornithine, Ethanol, 2-Phospho-D-glycerate, D-Mannose 1-phosphate, 2-Phosphoglycolate, Dodecanoic acid, 1D-myo-…	Oxygen, Ammonia, L-Glutamate, D-Glucose, Heme, Acetate, Glycine, Succinate, L-Lysine, L-Aspartate, L-Serine, L-Methionine, L-Ornithine, L-Phenylalanine, L-Tyrosine, Acetaldehyde, sn-Glycerol 3-phosphate, L-Cysteine, 2-Oxobutanoate, L-Leucine, L-Histidine, L-Proline, L-Asparagine, 4-Hydroxybenzoate, Citrate, L-Threonine, D-Ribulose 5-phosphate, L-Homoserine, L-Isoleucine, N-Acetylornithine, Ethano…	D-Glucose, Sucrose, Lactose, D-Sorbitol, Galactitol, D-Mannose, N-Acetyl-D-galactosamine, alpha-D-Galactose, myo-Inositol	Glycine, L-Tyrosine, L-Cysteine, Thiamine	L-Aspartate, Uracil, L-Histidine, Spermidine, 4-Aminobutyraldehyde, Pantothenate	Acetate, Succinate, Formate, Acetaldehyde, 4-Hydroxybenzoate, Succinyl-CoA, 4-Hydroxyphenylacetate, 3,4-Dihydroxyphenylacetate	D-Glucose, Sucrose, Maltose, alpha,alpha-Trehalose	5-Methyltetrahydrofolate, Folinic acid, Folate, 5-Formiminotetrahydrofolate	L-Glutamate, L-Ornithine, L-Proline, Spermidine, Hydroxyproline, L-erythro-4-Hydroxyglutamate, Glyoxylate, Putrescine, 4-Aminobutyraldehyde, L-Arginine, L-Glutamate 5-semialdehyde	Ammonia, Glycine, L-Aspartate, L-Serine, L-Phenylalanine, L-Tyrosine, L-Cysteine, L-Asparagine, L-Valine, L-Isoleucine	L-Glutamate, Glycine, Glutathione, L-Ornithine, L-Cysteine, Cys-Gly, Spermidine, Putrescine, 5-Oxoproline	L-Aspartate, L-Cysteine, Uracil, L-Valine, Pantothenate, Dephospho-CoA, 5,6-Dihydrouracil	Pyridoxal, Glycolaldehyde, Pyridoxine, Pyridoxamine, Succinate semialdehyde	Acetate, Succinate, Acetoacetate, (S)-Lactate, (Z)-But-2-ene-1,2,3-tricarboxylate, 2-Oxobutanoate, (S)-Lactaldehyde, Acetoacetyl-CoA, Succinyl-CoA, 3-Oxopropanoate, (S)-Methylmalonyl-CoA, 2-Hydroxybutanoic acid	alpha-D-Galactose, N-Acetyl-D-glucosamine, D-Mannose 1-phosphate	L-Tryptophan, L-Phenylalanine, L-Tyrosine, D-Fructose 1-phosphate	L-Lysine, L-Aspartate, L-Homoserine, L-2-Aminoadipate 6-semialdehyde	L-Leucine, L-Valine, Acetoacetyl-CoA, L-Isoleucine, (2S,3S)-3-Hydroxy-2-methylbutanoyl-CoA, (S)-3-Hydroxyisobutyrate, Succinyl-CoA, 2-Methyl-3-oxopropanoate, 2-Methylpropanoyl-CoA, 3-Methylbutanoyl-CoA, 2-Methylacetoacetyl-CoA	Acetoacetyl-CoA, 3-Oxopalmitoyl-CoA, 3-Oxotetradecanoyl-CoA, 3-Oxododecanoyl-CoA, 3-Oxodecanoyl-CoA, Butanoyl-CoA, Palmitoyl-CoA, Lauroyl-CoA, Octanoyl-CoA, Tetradecanoyl-CoA, Decanoyl-CoA, Hexadecanoic acid	Glycine, L-Lysine, Acetoacetyl-CoA, 6-Amino-2-oxohexanoate, L-2-Aminoadipate 6-semialdehyde	Succinate, Succinyl-CoA, Fumarate, Citrate, Isocitrate, 2-Oxoglutarate, (S)-Malate	L-Glutamate, Succinate, Succinyl-CoA, Fumarate, Acetoacetate, Butanoic acid, Butanoyl-CoA, Succinate semialdehyde, 2-Oxoglutarate	L-Alanine, D-Alanine	L-Glutamate, Acetate, Glyoxylate, 2-Oxobutanoate	Hexadecanoic acid
