# Supplementary material for: A reverse metabolic approach to weaning: in silico identification of immune-beneficial infant gut bacteria, mining their metabolism for prebiotic feeds and sourcing these feeds in the natural product space
Source: Microbiome. 2018 Sep 21;6:171. doi: 10.1186/s40168-018-0545-x (PMC6151060; doi:10.1186/s40168-018-0545-x)
Supplement: Supplementary file 7 — Foods sorted according to their nutritive content. (XLSX 27 kb) [file 40168_2018_545_MOESM7_ESM.xlsx]

## Sheet: readme
Sheet	The "sorted_foods" sheet shows identified foods sorted according to their nutritive content. For each compound category, appearing as columns, the mean concentrations of its constituting compounds is given in mg/100g.
	Sheet column:
	Food	Name of the food
	Vitamins	Mean concentration of metabolites in the vitamins category
	Amino Acids	Mean concentration of metabolites in the amino acids category
	Oligosaccharides	Mean concentration of metabolites in the oligosaccaride category
	Bioactive Substances	Mean concentration of metabolites in the bioactive substance category
	N-Compounds	Mean concentration of metabolites in the N-compound category
	Monosaccharides	Mean concentration of metabolites in the monosaccaride category
	NSNs	Mean concentration of metabolites in the non-standardized nutritive compound category
	score	Sum of the normalized and weighted concentrations of each compound category

## Sheet: sorted_foods
Food	Vitamins	Amino Acids	Oligosaccharides	Bioactive Substances	N-Compounds	Monosaccharides	NSNs	score
Honey	0.380278	7.91667	426.389	1361.06	0	9352.92	0.0018	6.12705
Red bell pepper	543.454	1087.16	3.05556	469.98	0.599549	388.125	0.019584	4.0637
Eggs	118.845	845.936	115.04	309.86	0	23.2717	8.1323e-05	3.95046
Cheese	40.4539	785.121	176.39	287.933	0	14.8069	0.0008925	3.39292
Turkey	104.034	745.09	16.8333	261.862	0	29.375	0.000265	3.35769
Sweet potato	591.6	53.0507	858.194	203.09	0	161.875	0	3.35037
Baby food	59.2683	161.2	1867.93	345.368	0	619.904	0	3.2633
Cattle (Beef, Veal)	39.8082	782.675	1.17647	259.458	0	1.98529	0.000191149	3.25036
Chicken (Cock, Hen, Rooster)	68.6569	678.946	12.6617	234.913	0	16.5625	0.000218667	2.96348
Spelt	0.414722	449.778	956.667	268.162	0	135	0	2.92244
Domestic pig (Piglet, Pork)	25.8342	680.779	24.338	242.961	0	61.6377	0.00079237	2.80196
Feijoa	0.3445	19.1667	2056.67	322.342	0	658.75	0	2.72744
Oriental wheat	4.82817	326.306	1191.67	254.74	0	130	0	2.7007
Papaya	24.0425	17.2194	1598.75	356.697	0	1197.5	0.0006	2.58671
Peanut	34.6713	700.123	477.083	318.34	0	143.646	0.008	2.5719
Sweet basil	181.205	416.944	1.66667	215.276	0	125	0	2.51143
Common walnut	57.8076	435.319	405	202.796	0	21.25	0	2.42239
Italian sweet red pepper	542.473	58.8763	4.58333	158.184	0	519.375	0.00101	2.37256
Pacific sardine	22.9667	545.278	5	196.021	0	50	0	2.32434
Mamey sapote	8.45333	52.7778	745	379.174	0	1958.75	0	2.29326
Common oregano	104.78	355.056	151.667	226.435	0	397.5	0	2.28408
Clupeinae (Herring, Sardine, Sprat)	4.53541	430.407	465.741	210.13	0	33.3333	0.000272444	2.27313
Buttermilk	13.2476	304.88	925.833	205.748	0	3.75	0.0001954	2.2628
Agave	4.76433	11.3889	362.222	445.37	0	2817.92	0	2.23966
Strawberry	1.7175	11.5214	1934.44	236.567	0	195.125	0.000594	2.18895
Shrimp	21.4854	509.889	33.6111	184.323	0	5.55556	0.000498	2.12747
Watermelon	13.1656	397.52	200	252.184	0	640	0.0014	2.10845
Meatloaf	13.2757	486.561	23.8889	187.314	0	26.6667	0	2.09842
Pine nut	10.3669	400.361	287.5	176.649	0	24.5833	0	1.99736
Rose hip	136.841	0.111111	1393.1	239.984	0	471.875	0.00266667	1.98115
Yogurt	7.65191	148.264	1165.91	205.679	0	218.958	0.000572	1.95103
Japanese pumpkin	83.8256	407.477	113.667	174.348	0.056	67.5	0.00177667	1.90077
Prunus (Cherry, Plum)	1.59742	11.3333	1483.33	211.082	0	359.375	7.5e-05	1.86681
Wheat	3.64572	613.225	88.3794	214.51	26.4092	10	0.00588444	1.85674
Butternut squash	431.777	28.6111	36.6667	98.9673	0	247.5	0	1.84442
Apricot	122.157	38.5507	1138.3	369.064	0	1543.96	0.008	1.79493
Miso	15.1499	327	16.6667	223.047	0	375	0	1.79262
Macadamia nut	7.4885	246.537	690.556	163.364	0	17.5	0	1.78887
Jackfruit	3.28461	49.6111	70	359.983	0	2333.75	0	1.77233
Amaranth	135.05	238.092	235	141.347	0	35	0	1.76155
Baked beans	9.59133	164.476	767.222	192.905	0	330.833	0	1.7585
Blackcurrant	3.38451	2.70648	2258.17	285.628	0	285.583	0.00750133	1.71318
Mango	40.5603	42.8981	794.278	223.967	0	828.125	0	1.70614
Rye	4.54473	346.848	299.544	166.579	16.604	81.4286	0.000906667	1.70381
Cow milk, pasteurized, vitamin D added, 3.25% fat	219.753	70.9522	841.667	785.108	1665.2	49.375	0.0258	1.6491
Kale	418.577	76.2879	19.4444	85.1392	0	56.6667	0.00196667	1.60583
Common beet	117.616	28.5758	875	146.824	0	160	0	1.60219
Banana	10.3327	67.787	483.611	257.708	0	1214.38	0.000802	1.52744
Japanese persimmon	71.0889	27.6944	256.667	245.058	0	1375	0	1.52378
Rapini	317.399	83.9444	21.6667	74.6412	0	46.25	0	1.51984
Sorghum	0.0575	330.222	56.6667	145.286	0	192.5	0	1.51717
Salad	80.8263	105.571	567.755	148.911	0	287.431	0	1.51594
Elderberry	12.2856	19.5833	1145.83	167.619	0	261.25	0.000318	1.48777
Sweet custard	13.1491	141.811	770	134.175	0	1.875	0	1.4601
Sapodilla	3.50617	11.2778	852.5	202.138	0	725	0	1.44951
Taro	89.8597	101.818	164.167	186.941	0	808.125	0	1.44659
Sweet cherry	9.77364	15.8889	278.333	263.504	0	1604.38	0	1.411
Black elderberry	0.000133333	14.1667	875	188.684	0	656.25	0	1.41009
Pecan nut	11.4727	253.104	298.485	124.587	0	6.25	0	1.40411
Lingonberry	3.25942	0.277778	1091.67	191.389	0	531.25	0.001	1.40047
Milk (Cow)	11.524	117.718	815.556	128.193	0	0.9375	0.0001649	1.37807
Other bread	7.79364	275.301	366.63	155.699	0	122.589	0.00206733	1.36921
Sunburst squash (pattypan squash)	12.2251	396.213	95.5556	164.12	0.016	96.5	0.00362751	1.36678
French plantain	69.3089	25.7778	595.417	152.437	0	462.5	0	1.30511
Wild rice	4.44939	285.972	83.3333	113.182	0	50	0	1.29221
Teff	2.59825	261.833	105	122.017	0	150	0	1.27678
Fennel	5.05233	498.143	150	220.89	0	131.25	0.00893333	1.20458
Soursop	0.885889	2.07639	126.667	247.001	0	1538.75	0	1.1614
Pasta	8.20864	266.546	146.717	106.7	0	11.9737	0.00088	1.15625
Pleuronectidae (Dab, Halibut, Plaice)	0.529	295	50	109.322	0	16.6667	0.00146333	1.07948
Redcurrant	2.07832	0.5	1631.5	214.212	0	248.167	0.007138	1.0486
Cucurbita (Gourd)	113.009	121.645	57.2917	92.0583	0	189.583	0.0007	1.00021
Rubus (Blackberry, Raspberry)	5.86127	0.564815	808.056	131.955	0	309.688	0.00130857	0.931088
Wheat bread	3.8925	252.183	62.3115	112.273	0	98.5227	0.00211444	0.913874
Guava	17.257	36.9944	73.3333	163.599	0	957.5	0	0.909865
Garlic	7.88037	227.181	68.3333	91.2181	0	15.8333	0.0011	0.902871
Prairie turnip	0.87075	97.7611	375.833	84.3874	0	65	0	0.851004
Kiwi	5.13095	28.1852	33.75	176.816	0	1097.92	0.00064	0.80232
Vaccinium (Blueberry, Cranberry, Huckleberry)	2.40587	11.6349	15.5291	169.07	0	1158.04	0	0.799569
Tamarind	1.63466	1.91296	54.7222	172.392	0	1060.42	0	0.786491
Chinese cinnamon	19.0819	125.556	3.33333	95.5918	0	268.75	0	0.78442
Cherimoya	0.20475	38.9444	36.6667	142.842	0	763.125	0	0.730356
Brussel sprouts	37.0195	132.164	36.1111	66.641	0	59.25	0.00056	0.687139
Broccoli	127.283	77.7618	23.8889	65.1202	0.38	130.536	0.001924	0.641644
Common cabbage	66.7646	35.8673	192.756	79.724	0	247.917	0.001004	0.632835
Grapefruit	12.2173	11.75	193.667	110.233	0	582.5	0.000336	0.630098
Grape	24.1875	12.4909	9.66667	138.505	0	892.5	0.00102975	0.591777
Allium (Onion)	17.8583	49.2449	114.619	84.1456	0	333.625	0.0001775	0.591624
Garden tomato	68.7416	46.2433	11.3333	92.2361	0	391.786	0.001527	0.53334
Nectarine	13.0875	7.97222	270.556	61.8514	0	183.75	0	0.495143
Garden onion	13.9917	78.0354	1904.17	436.205	0.144	1426.25	0.0230848	0.436331
Cow milk, pasteurized, vitamin A + D added, 1% fat	224.092	74.6556	866.667	694.166	1399.6	73.6875	0.03272	0.403867
Cauliflower	9.60384	59.2393	3.33333	51.4624	0	184.25	0.000988	0.280418
Okra	18.7244	38.3175	22.2222	25.0961	0	21.25	0	0.27209
Persian lime	3.09674	8.36111	80	34.576	0	151.25	0	0.230789
Green zucchini	26.8656	48.2199	1.66667	49.0458	0.042	168.75	0.00155953	0.218889
Leek	1.75833	40.8889	21.6667	38.1025	0	130	0.00064	0.206251
Green bean	28.7482	43.6409	40.2778	53.4884	0.056	197.917	0.00208	0.194661
Celeriac	0.258333	34.1111	142.5	35.5601	0	10	0.00104	0.190312
Yellow zucchini	26.8656	46.5432	1.66667	48.9718	0.036	168.75	0.001988	0.159816
Lemon	1.94598	11.7778	24.5238	39.4273	0	196.562	0.000886667	0.107607
Fig	3.28805	36.4856	316.562	320.303	0	1904.88	0.01376	-0.012636
Gooseberry	9.62175	0.5	21.4722	47.6322	0	256.25	0.002684	-0.0930279
Sesame	21.3406	683.933	8.09524	232.883	0	5.625	0.025	-0.293593
Cucumber	14.8554	26.1167	319.02	100.174	0.308	315.5	0.0100506	-0.526502
Oat	7.27114	553.075	74.7917	204.462	10.03	3.125	0.025	-0.763923
Flaxseed	10.2415	449.621	38.3333	176.067	0	88.8542	0.0223	-0.829803
Almond	7.5775	543.54	660.539	265.417	0	7.39583	0.03195	-1.03983
Avocado	8.24023	71.1467	7.33333	50.91	0	116.562	0.01194	-1.07458
Lentils	39.671	445.092	51.6667	163.42	0	11.25	0.0248	-1.10629
Pear	1.54938	10.8929	327.825	180.202	0	990.507	0.017782	-1.19928
Common pea	64.634	172.697	969.482	180.157	0	33.8929	0.025954	-1.2412
Pistachio	24.9984	631.231	522.042	288.668	0	38	0.0374667	-1.4405
Sunflower	8.29501	610.54	517	269.25	0	26.9643	0.03606	-1.44393
Carrot	864.495	37.3427	392.302	180.826	0.308	184.018	0.04165	-1.46491
Radish	6.53693	52.2153	5.55556	75.057	0	188.75	0.01555	-1.50549
Spinach	509.347	118.552	18.5417	118.255	0.91	33.5417	0.0312233	-1.55205
Potato	6.12032	77.7831	77.0548	53.2814	0.36	44.2829	0.0193415	-1.94435
Green bell pepper	52.928	59.994	10	75.9336	0.04	258.958	0.0217263	-2.0867
Coconut	7.98933	76.3033	1425.28	189.881	0	49.1667	0.034	-2.34376
Hazelnut	9.54046	339.2	410	166.202	0	13.125	0.034	-2.39559
Cashew nut	10.2151	526.171	368.81	233.827	0	10.5	0.0399333	-2.40196
Millet	2.97246	352.544	16.1111	125.313	0	52.5	0.0319	-2.52691
Rice	2.4462	174.207	318.59	97.0619	0	6.25	0.02903	-2.57209
Wild celery	28.5964	39.9239	23	83.3924	0	245.208	0.028625	-3.06232
Common buckwheat	7.19343	287.386	56.9048	106.666	0	12.5	0.0346667	-3.09081
American cranberry	2.84592	23.8889	21.6667	81.6134	0	488.75	0.0289	-3.18243
Peach	27.4995	34.755	1561.92	348.247	0	1148.21	0.050715	-3.69902
Ginger	6.56088	100.735	11.1111	81.2771	0	211.25	0.036	-3.89563
Red beetroot	0.063375	41.0564	1401.43	191.895	0.154	80	0.0464657	-4.04594
Eggplant	4.91011	57.4508	144.444	92.5936	0.126	350	0.037667	-4.07639
Parsley	1139.56	330.865	136.333	313.676	0	165.833	0.07934	-4.22694
Muskmelon	52.7916	16.0944	230.778	94.8632	0	361.042	0.045985	-5.01683
Cloves	15.6318	167.778	3.33333	126.008	0	295	0.048	-5.02434
Cow milk, pasteurized, vitamin A + D added, 0% fat	242.362	74.9266	848.333	720.172	1169.8	47.625	0.08112	-5.68932
White mustard	14.1172	606.501	325.833	275.662	0	233.75	0.072	-6.02972
White cabbage	7.24177	67.6879	6.41667	92.6858	0.182	384.375	0.060635	-7.01728
Common grape	270.667	37.8278	641.667	764.389	0	4547.5	0.10032	-7.889
Common wheat	10.5943	410.451	616.667	215.685	0	7.5	0.0855	-8.3326
Cow milk, pasteurized, vitamin A + D added, 2% fat	219.484	74.2974	838.333	743.847	1511.4	52.0625	0.1088	-8.9689
Black walnut	7.7805	684.5	166.667	258.211	0	12.5	0.1086	-10.6246
Common bean	10.0994	249.775	85.5759	111.323	0	69.2634	0.0948227	-10.6943
Date	5.37523	70.3042	2273.61	1044.83	0	5469.75	0.1376	-11.0429
Pineapple	2.65004	19.3748	631.071	188.006	0	789.761	0.104833	-11.8769
European plum	46.5619	17.2278	257.583	334.008	0	2052.71	0.130235	-14.5167
Lima bean	14.4526	271.366	188.333	125.104	0	26.25	0.127	-14.5407
Lettuce	220.564	52.1601	78.4524	82.0639	0	102.778	0.156896	-18.4915
Corn	8.36604	163.751	377.706	116.436	0	107.262	0.158916	-18.7542
Mandarin orange (Clementine, Tangerine)	48.6816	20.8778	422.5	142.557	0	580	0.224735	-27.104
Asparagus	41.1415	82.7748	31.25	58.9523	0	108.036	0.322196	-39.8127
Apple	77.1591	9.99674	680.177	205.906	0	851.419	0.641325	-78.8617
Sweet orange	11.1328	25.6859	1003.46	194.085	0	526.375	0.797179	-98.4323
